# Supplementary material for: Functional enrichment of gut microbiome by early supplementation of Bacillus based probiotic in cage free hens: a field study
Source: Anim Microbiome. 2021 Jul 27;3:50. doi: 10.1186/s42523-021-00112-5 (PMC8314476; doi:10.1186/s42523-021-00112-5)
Supplement: Supplementary file 2 — Additional file 2. Quality of reads generated in the study. [file 42523_2021_112_MOESM2_ESM.xlsx]

## Sheet: Reads detail
Samplea	CSampleIDb	RawReadsc	NSeqFulld	SObsFulle	SObsSubf	CovFull (%)g	CovSub (%)h	InvSimpFulli	InvSimpSubj
KHA8139A1_L001	D1S01	34968	28929	187	83.19±6.19	99.45	99.37±0.06	1.86	1.86±0.01
KHA8139A10_L001	D1S10	63258	52003	258	64.32±6.72	99.54	99.5±0.06	3.26	3.26±0.02
KHA8139A100_L001	D21S20	79451	54953	1481	385.03±15.49	97.73	97.1±0.14	4.71	4.71±0.05
KHA8139A101_L001	D21S21	99509	70987	1953	402.89±16.27	97.67	96.92±0.15	3.2	3.2±0.04
KHA8139A102_L001	D21S22	96173	67893	2059	470.17±17.28	97.46	96.67±0.16	7.73	7.73±0.13
KHA8139A103_L001	D21S23	95445	68827	1959	418.15±16.73	97.6	96.85±0.15	3.01	3.01±0.04
KHA8139A104_L001	D21S24	75559	53903	1542	402.95±15.69	97.58	96.94±0.14	3.8	3.8±0.05
KHA8139A105_L001	D21S25	151403	108488	3997	690.07±19.74	96.96	95.67±0.18	12.39	12.39±0.25
KHA8139A106_L001	D21S26	66664	47387	1462	443.28±16.02	97.48	96.75±0.15	7.53	7.53±0.08
KHA8139A107_L001	D21S27	118479	82042	2905	711.05±18.84	97.26	96±0.17	13.55	13.55±0.26
KHA8139A108_L001	D21S28	77048	55163	1810	551.79±16.56	97.45	96.55±0.15	3.43	3.43±0.05
KHA8139A109_L001	D21S29	99033	71029	2176	524.99±17.94	97.6	96.44±0.16	4.52	4.52±0.07
KHA8139A11_L001	D1S11	111551	91767	441	69.6±6.96	99.57	99.47±0.06	1.8	1.8±0.02
KHA8139A110_L001	D21S30	74486	52869	1758	522.15±16.74	97.37	96.4±0.15	4.28	4.28±0.06
KHA8139A111_L001	D21S31	80903	54262	1830	620.15±17.13	97.54	96.49±0.16	17.23	17.23±0.34
KHA8139A112_L001	D21S32	82918	60801	1963	555.45±16.79	97.59	96.3±0.16	2.14	2.14±0.02
KHA8139A113_L001	D21S33	109723	80862	2173	390.12±16.49	97.68	97.01±0.15	2.67	2.68±0.03
KHA8139A114_L001	D21S34	80245	58882	1831	462.18±16.59	97.42	96.6±0.15	2.85	2.85±0.04
KHA8139A115_L001	D21S35	79551	57743	1629	413.71±16.34	97.65	96.93±0.15	3.16	3.16±0.04
KHA8139A116_L001	D21S36	87304	58936	2322	719.72±18.34	96.99	95.93±0.17	10.76	10.76±0.23
KHA8139A117_L001	D21S37	84125	62330	1904	467.56±16.29	97.45	96.68±0.15	5.02	5.02±0.08
KHA8139A118_L001	D21S38	50084	33310	1779	800.37±17.83	95.98	94.97±0.17	6.25	6.25±0.08
KHA8139A119_L001	D21S39	71388	45980	2188	725.43±19.03	96.12	95.21±0.17	10.12	10.12±0.2
KHA8139A12_L001	D1S12	39019	31839	175	73.38±5.86	99.54	99.47±0.05	2.47	2.47±0.02
KHA8139A120_L001	D21S40	64929	46346	1567	519.92±16.23	97.33	96.46±0.15	3.66	3.66±0.05
KHA8139A121_L001	W6S01	87319	53425	2693	878.18±19.79	96.15	94.78±0.19	11.4	11.4±0.27
KHA8139A122_L001	W6S02	92778	68631	1872	429.31±16.04	97.76	96.98±0.15	7	7±0.1
KHA8139A123_L001	W6S03	43396	28959	1368	640.88±16.48	96.28	95.42±0.16	3.34	3.35±0.04
KHA8139A124_L001	W6S04	104413	66232	3168	894.77±21.08	96.32	94.78±0.2	8.56	8.57±0.18
KHA8139A125_L001	W6S05	68904	43712	2342	873.5±20.38	95.95	94.61±0.19	10.47	10.47±0.21
KHA8139A126_L001	W6S06	64891	42180	2265	869.25±20.11	95.94	94.66±0.19	9.68	9.69±0.18
KHA8139A127_L001	W6S07	57718	42710	1388	548.54±15.5	97.7	96.65±0.14	7.08	7.08±0.1
KHA8139A128_L001	W6S08	76899	52461	2133	785.07±18.3	97.12	95.9±0.17	28.43	28.45±0.6
KHA8139A129_L001	W6S09	99867	63923	2763	857.12±19.76	96.85	95.31±0.18	10.96	10.98±0.24
KHA8139A130_L001	W6S10	87808	58030	2338	793.08±19.02	97.16	95.72±0.18	17.57	17.57±0.33
KHA8139A131_L001	W6S11	66758	44244	2248	892.72±18.72	96.39	94.98±0.18	15.58	15.59±0.32
KHA8139A132_L001	W6S12	94538	61620	2931	899.77±20.02	96.45	94.87±0.19	11.81	11.81±0.25
KHA8139A133_L001	W6S13	61363	44640	1840	675.01±17.85	96.9	95.83±0.16	7.46	7.46±0.11
KHA8139A134_L001	W6S14	59641	44447	1336	541.17±15.4	98.02	96.81±0.14	4.76	4.76±0.06
KHA8139A135_L001	W6S15	81484	58364	1663	398.39±15.94	97.59	96.89±0.15	4.4	4.4±0.04
KHA8139A136_L001	W6S16	86036	64384	1905	487.37±16.74	97.61	96.74±0.15	9.32	9.32±0.13
KHA8139A137_L001	W6S17	90965	64740	2720	775.49±19.52	96.84	95.29±0.18	9.48	9.48±0.15
KHA8139A138_L001	W6S18	58231	38069	2117	895.77±19.48	95.92	94.64±0.18	8.49	8.51±0.18
KHA8139A139_L001	W6S19	79051	51497	2628	920±19.94	96.26	94.71±0.18	8	8.01±0.17
KHA8139A14_L001	D1S14	62003	50294	272	71.07±6.8	99.52	99.45±0.06	2.05	2.05±0.02
KHA8139A140_L001	W6S20	84269	53629	2720	907.98±19.93	96.19	94.73±0.18	10.02	10.03±0.22
KHA8139A141_L001	W6S21	61193	42889	1326	433.18±15.37	97.4	96.85±0.14	12.95	12.94±0.13
KHA8139A142_L001	W6S22	66069	42692	2176	825±18.83	96.16	94.91±0.18	5.06	5.06±0.09
KHA8139A143_L001	W6S23	106527	67317	3192	891.65±19.73	96.37	94.81±0.19	8.09	8.09±0.17
KHA8139A144_L001	W6S24	78883	49820	2492	864.63±19.95	96.22	94.9±0.19	6.97	6.97±0.13
KHA8139A145_L001	W6S25	102656	69223	3005	845.66±20.23	96.73	95.16±0.18	6.83	6.83±0.14
KHA8139A146_L001	W6S26	81047	52553	2501	844.27±19.3	96.43	95.08±0.18	5.55	5.55±0.11
KHA8139A147_L001	W6S27	108373	78803	2281	453.78±17.44	97.6	96.7±0.16	5.66	5.67±0.09
KHA8139A148_L001	W6S28	105579	73667	2004	431.53±16.38	97.74	96.94±0.15	8.89	8.89±0.14
KHA8139A149_L001	W6S29	85447	56435	2718	855.26±19.97	96.35	94.86±0.19	5.4	5.4±0.1
KHA8139A15_L001	D1S15	50763	41977	272	108.19±7.28	99.52	99.36±0.07	2.35	2.35±0.02
KHA8139A150_L001	W6S30	98603	73868	1818	386.84±15.76	97.95	97.24±0.14	8.05	8.05±0.09
KHA8139A151_L001	W6S31	66422	48455	1528	452.45±16.64	97.36	96.7±0.15	9.03	9.03±0.11
KHA8139A152_L001	W6S32	82500	53116	2564	873.96±19.38	96.42	95.03±0.18	7.15	7.15±0.14
KHA8139A153_L001	W6S33	107706	70065	3161	885.56±20.55	96.58	95.04±0.19	17.49	17.5±0.41
KHA8139A154_L001	W6S34	62409	45960	1452	438.31±15.6	97.31	96.72±0.14	5.45	5.45±0.08
KHA8139A155_L001	W6S35	72107	47071	2255	810.98±18.19	96.37	95.19±0.17	6.48	6.48±0.12
KHA8139A156_L001	W6S36	74685	56197	2143	604.62±17.98	96.91	95.95±0.17	12.77	12.77±0.19
KHA8139A157_L001	W6S37	79583	56495	2534	806.54±19.8	96.63	95.21±0.18	12.98	12.98±0.27
KHA8139A158_L001	W6S38	80532	51623	2483	869.91±18.65	96.49	95.04±0.17	6.8	6.8±0.14
KHA8139A159_L001	W6S39	106324	78745	1973	406.82±15.9	97.95	97.14±0.14	10.44	10.44±0.12
KHA8139A16_L001	D1S16	18733	15262	91	70.85±3.86	99.53	99.5±0.04	2.91	2.91±0.01
KHA8139A160_L001	W6S40	71691	46166	2188	812.36±18.35	96.5	95.24±0.17	6.42	6.43±0.13
KHA8139A161_L001	W12S01	77767	51329	2393	908.39±18.7	96.8	95.21±0.17	17	17±0.37
KHA8139A162_L001	W12S02	68872	44411	2219	900.49±18.85	96.51	95.13±0.17	24.54	24.55±0.47
KHA8139A163_L001	W12S03	83397	53232	2341	863.13±18.36	96.93	95.51±0.17	20.38	20.39±0.45
KHA8139A164_L001	W12S04	89168	57282	2701	900.03±19.27	96.57	95.03±0.18	7.65	7.66±0.16
KHA8139A165_L001	W12S05	65337	41910	2058	908.46±18.17	96.73	95.34±0.17	28.83	28.85±0.66
KHA8139A166_L001	W12S06	89760	56409	2588	879.66±19.01	96.64	95.24±0.18	28.22	28.24±0.57
KHA8139A167_L001	W12S07	71788	46473	2194	899.15±18.15	96.8	95.36±0.17	42.91	42.92±0.74
KHA8139A168_L001	W12S08	81416	54370	1219	352.88±13.56	98.24	97.57±0.12	2.66	2.66±0.03
KHA8139A169_L001	W12S09	89193	58319	2579	859.12±18.76	96.79	95.32±0.17	20.69	20.73±0.46
KHA8139A17_L001	D1S17	24643	20301	134	79.62±5.37	99.43	99.39±0.05	2.7	2.7±0.02
KHA8139A170_L001	W12S10	82671	51452	2585	918.75±19.11	96.36	94.84±0.18	15.93	15.94±0.31
KHA8139A171_L001	W12S11	85306	56590	2523	832.86±18.81	96.78	95.23±0.17	6.26	6.26±0.12
KHA8139A172_L001	W12S12	116136	78219	1495	360.79±14.06	98.59	97.68±0.13	2.03	2.03±0.02
KHA8139A173_L001	W12S13	60759	38510	2019	900.83±18.84	96.41	95.04±0.17	13.33	13.34±0.26
KHA8139A174_L001	W12S14	63489	39758	2059	887.07±18.73	96.39	95.02±0.17	12.5	12.5±0.24
KHA8139A175_L001	W12S15	103103	71125	1769	455.94±16.21	98.14	97.08±0.15	4.89	4.89±0.07
KHA8139A176_L001	W12S16	79431	52921	832	275.75±11.86	98.92	98.22±0.11	1.59	1.59±0.01
KHA8139A177_L001	W12S17	90077	57025	2665	871.64±20.05	96.55	95.04±0.19	19.9	19.92±0.39
KHA8139A178_L001	W12S18	63444	41079	2132	904.7±19.51	96.39	94.97±0.18	22.93	22.92±0.43
KHA8139A179_L001	W12S19	85356	59451	1268	347.32±14.07	98.35	97.61±0.13	2.94	2.94±0.03
KHA8139A18_L001	D1S18	34549	28316	195	87.11±6.63	99.39	99.35±0.06	2.55	2.55±0.01
KHA8139A180_L001	W12S20	105265	70451	1809	547.38±15.08	98.24	96.95±0.14	4.5	4.5±0.08
KHA8139A181_L001	W12S21	67462	40741	2155	882.5±18.54	96.17	94.81±0.17	27.02	27.04±0.43
KHA8139A182_L001	W12S22	80521	48793	2352	856.72±20.3	96.52	95.06±0.18	25.75	25.75±0.43
KHA8139A183_L001	W12S23	90827	55985	3033	940.01±20.77	95.86	94.29±0.19	20.15	20.15±0.38
KHA8139A184_L001	W12S24	70538	44267	2364	931.34±19.7	96.12	94.82±0.18	39.51	39.5±0.76
KHA8139A185_L001	W12S25	101387	64043	3181	904.26±21.28	96.2	94.55±0.19	20.95	20.99±0.44
KHA8139A186_L001	W12S26	60990	37780	2262	990.37±19.24	95.81	94.25±0.18	19.1	19.11±0.42
KHA8139A187_L001	W12S27	71647	43723	2268	901.22±18.78	96.24	94.94±0.18	26.13	26.15±0.44
KHA8139A188_L001	W12S28	99068	61803	2738	851.65±19.52	96.75	95.23±0.18	39.27	39.27±0.73
KHA8139A189_L001	W12S29	147600	94260	1706	560.11±13.65	98.95	97.6±0.13	28.85	28.86±0.53
KHA8139A19_L001	D1S19	23286	18990	152	104.08±5.18	99.42	99.36±0.05	2.54	2.54±0.02
KHA8139A190_L001	W12S30	127274	83146	1458	506.64±13.13	98.98	97.84±0.12	26.49	26.49±0.49
KHA8139A191_L001	W12S31	160232	103734	1778	590.68±13.74	99.02	97.62±0.12	27.87	27.9±0.6
KHA8139A192_L001	W12S32	84809	53317	1300	618.55±13.44	98.76	97.47±0.13	36.51	36.5±0.59
KHA8139A193_L001	W12S33	132632	81469	1550	588.56±13.25	98.98	97.63±0.13	35.51	35.56±0.69
KHA8139A194_L001	W12S34	128596	77293	1699	637.03±14.36	98.78	97.31±0.14	29.43	29.47±0.5
KHA8139A195_L001	W12S35	145379	93344	1682	558.77±14.51	98.94	97.61±0.13	23.94	23.91±0.47
KHA8139A196_L001	W12S36	137735	86716	1776	631.37±14.37	98.85	97.35±0.14	28.63	28.61±0.59
KHA8139A197_L001	W12S37	129367	85435	1725	653.2±14.4	98.92	97.4±0.14	35.34	35.36±0.87
KHA8139A198_L001	W12S38	102403	66917	1542	656.39±13.98	98.78	97.34±0.13	22.14	22.14±0.52
KHA8139A199_L001	W12S39	123812	80126	1685	655.21±14.43	98.88	97.41±0.13	37.32	37.36±0.75
KHA8139A2_L001	D1S02	40127	32981	201	78.43±6.3	99.47	99.4±0.06	2.75	2.75±0.02
KHA8139A20_L001	D1S20	118248	96206	554	80.94±7.87	99.48	99.37±0.07	2.13	2.13±0.02
KHA8139A200_L001	W12S40	121806	80818	1392	533.59±13.58	99.05	97.89±0.13	34.95	34.94±0.56
KHA8139A201_L001	DA1S01	105457	68965	1200	491.12±12.94	99.09	97.97±0.12	29.06	29.07±0.52
KHA8139A202_L001	DA1S02	104703	68505	1335	587.2±13.09	99.01	97.79±0.12	39.97	39.98±0.66
KHA8139A203_L001	DA1S03	102600	65944	1379	620.78±13.11	98.93	97.71±0.12	29.2	29.22±0.73
KHA8139A204_L001	DA1S04	87031	42145	1933	836.81±17.44	96.87	95.68±0.16	36.95	36.96±0.71
KHA8139A205_L001	DA1S05	120996	77495	1596	645.08±13.82	98.91	97.53±0.13	28.12	28.16±0.63
KHA8139A206_L001	DA1S06	115738	77491	1445	612.33±13.42	99.03	97.81±0.12	32.88	32.91±0.69
KHA8139A207_L001	DA1S07	128596	82048	1587	600.8±13.94	98.91	97.63±0.13	27.09	27.09±0.59
KHA8139A208_L001	DA1S08	96415	61253	1260	558.02±12.75	98.92	97.75±0.12	28.51	28.52±0.5
KHA8139A209_L001	DA1S09	114742	72355	1521	560.29±13.75	98.75	97.54±0.13	22.64	22.64±0.37
KHA8139A21_L001	D1S21	13704	11092	80	80±0	99.43	99.43±0	2.84	2.84±0
KHA8139A210_L001	DA1S10	109690	69203	1460	609.94±13.56	98.88	97.55±0.13	29.01	29.02±0.52
KHA8139A211_L001	DA1S11	93145	57014	1332	621.57±13.43	98.81	97.55±0.13	30.16	30.2±0.52
KHA8139A212_L001	DA1S12	127029	80061	1671	665.18±14.24	98.91	97.44±0.13	27.4	27.43±0.53
KHA8139A213_L001	DA1S13	130062	83436	1647	623.22±14.72	98.94	97.49±0.14	25.56	25.55±0.54
KHA8139A214_L001	DA1S14	112759	74944	1448	606.26±13.24	99	97.74±0.12	34.9	34.87±0.66
KHA8139A215_L001	DA1S15	115533	74273	1514	672.46±13.41	99.03	97.58±0.13	38	38.01±0.81
KHA8139A216_L001	DA1S16	127214	86331	1473	572.12±12.7	99.11	97.88±0.12	32.95	32.98±0.68
KHA8139A217_L001	DA1S17	104147	68464	1450	651.26±13.9	98.98	97.55±0.13	32.91	32.9±0.67
KHA8139A218_L001	DA1S18	108749	68869	1503	617.67±13.62	98.79	97.54±0.13	29.51	29.53±0.6
KHA8139A219_L001	DA1S19	130450	83075	1470	575.95±12.56	99.08	97.8±0.12	31.33	31.34±0.56
KHA8139A22_L001	D1S22	22700	18232	167	118.37±5.53	99.35	99.28±0.05	2.59	2.59±0.02
KHA8139A220_L001	DA1S20	133368	87127	1558	590.36±13.64	99.02	97.74±0.13	42.7	42.7±0.69
KHA8139A221_L001	DA1S21	110659	76015	1353	528.16±12.22	99.03	97.88±0.12	27.38	27.39±0.58
KHA8139A222_L001	DA1S22	92854	59846	1372	631.8±13.42	98.87	97.51±0.13	30.76	30.76±0.57
KHA8139A223_L001	DA1S23	112293	69429	1426	597.99±13.43	98.93	97.61±0.13	43.7	43.71±0.68
KHA8139A224_L001	DA1S24	79510	49888	1162	586.61±12.62	98.9	97.68±0.12	25.5	25.55±0.58
KHA8139A225_L001	DA1S25	124689	79871	1582	611.42±13.88	98.93	97.57±0.13	36.27	36.29±0.72
KHA8139A226_L001	DA1S26	102276	62805	1369	591.33±13.31	98.86	97.61±0.12	27.7	27.69±0.7
KHA8139A227_L001	DA1S27	119523	74919	1456	552.56±14.02	98.95	97.59±0.13	22.55	22.54±0.48
KHA8139A228_L001	DA1S28	109963	70203	1529	640.74±14.17	98.91	97.42±0.13	34.55	34.58±0.79
KHA8139A229_L001	DA1S29	108621	69051	1516	641.77±14.03	98.87	97.45±0.13	31.2	31.17±0.8
KHA8139A230_L001	DA1S30	114944	72881	1469	582.97±13.26	98.9	97.62±0.12	33.32	33.35±0.55
KHA8139A231_L001	DA1S31	93294	56364	1258	603.84±12.86	98.9	97.68±0.12	40.99	41.02±0.69
KHA8139A232_L001	DA1S32	103944	63261	1347	597.77±13.7	98.92	97.62±0.13	38.21	38.21±0.65
KHA8139A233_L001	DA1S33	96732	59415	1420	631.69±13.72	98.78	97.34±0.13	27.05	27.08±0.66
KHA8139A234_L001	DA1S34	115623	69871	1449	588.53±13.83	98.89	97.6±0.13	40.54	40.55±0.69
KHA8139A235_L001	DA1S35	115432	71474	1453	600.9±13.73	98.94	97.59±0.13	41.35	41.35±0.72
KHA8139A236_L001	DA1S36	104969	64250	1342	620.3±13.52	98.98	97.69±0.13	43.03	43.03±0.67
KHA8139A237_L001	DA1S37	137383	94035	1580	586.74±13.02	99.1	97.77±0.12	24.16	24.18±0.57
KHA8139A238_L001	DA1S38	95589	61496	1258	579.3±13.07	99.01	97.74±0.12	26	26.02±0.6
KHA8139A239_L001	DA1S39	124729	78548	1536	588.76±14.2	98.97	97.51±0.13	35.67	35.69±0.71
KHA8139A24_L001	D1S24	14132	11641	100	95.96±1.9	99.28	99.28±0.02	2.66	2.66±0.01
KHA8139A240_L001	DA1S40	86098	54087	1185	576.63±12.47	98.94	97.7±0.12	37.32	37.34±0.59
KHA8139A241_L001	DA5S01	108494	66863	1402	619.16±13.01	98.95	97.65±0.12	43.18	43.2±0.75
KHA8139A242_L001	DA5S02	112411	67986	1426	635.82±13.3	98.98	97.58±0.13	47.74	47.78±0.89
KHA8139A243_L001	DA5S03	131009	84844	1505	542.72±13.72	99.01	97.74±0.13	32.6	32.57±0.58
KHA8139A244_L001	DA5S04	117238	77596	1422	556.27±13.22	99.01	97.8±0.12	39.45	39.47±0.78
KHA8139A245_L001	DA5S05	134049	87648	1562	544.88±14.35	98.96	97.73±0.13	29.83	29.83±0.6
KHA8139A246_L001	DA5S06	131637	86813	1497	530.22±13.03	99.04	97.78±0.12	22.81	22.81±0.47
KHA8139A247_L001	DA5S07	116155	74996	1566	658.76±13.56	98.93	97.52±0.13	32.97	33±0.63
KHA8139A248_L001	DA5S08	109139	71006	1406	584.59±12.87	98.95	97.73±0.12	30.01	30.01±0.58
KHA8139A249_L001	DA5S09	124553	79455	1555	601.4±14.26	98.96	97.56±0.13	30.35	30.35±0.67
KHA8139A250_L001	DA5S10	148493	97751	1661	529.95±13.64	98.95	97.82±0.13	28.79	28.76±0.59
KHA8139A251_L001	DA5S11	158372	105366	1574	432.28±12.99	99.04	98.02±0.12	17.83	17.82±0.33
KHA8139A252_L001	DA5S12	137191	87798	1616	556.98±14.18	98.94	97.64±0.13	28.22	28.21±0.54
KHA8139A253_L001	DA5S13	121414	73253	3539	946.69±20.59	96.3	94.67±0.19	38.07	38.13±0.76
KHA8139A254_L001	DA5S14	107639	64365	3063	918.48±20.69	96.42	94.9±0.19	39.24	39.29±0.78
KHA8139A255_L001	DA5S15	135073	81647	3666	912.11±20.92	96.56	94.85±0.2	33.12	33.13±0.65
KHA8139A256_L001	DA5S16	128239	80376	3696	837.94±20.22	96.3	94.86±0.19	19.07	19.08±0.44
KHA8139A257_L001	DA5S17	120433	73037	3419	873.24±20.8	96.35	94.81±0.19	36.11	36.12±0.64
KHA8139A258_L001	DA5S18	155243	93169	3916	905.18±20.21	96.76	95.14±0.18	49.39	49.41±0.85
KHA8139A259_L001	DA5S19	129632	78734	3469	855.91±20.23	96.58	94.99±0.19	31.51	31.52±0.67
KHA8139A260_L001	DA5S20	149892	98531	4259	863.46±20.55	96.58	94.93±0.19	20.79	20.79±0.39
KHA8139A261_L001	DA5S21	113724	70306	2976	859.36±19.9	96.86	95.28±0.18	55.77	55.78±0.86
KHA8139A262_L001	DA5S22	108607	66793	2859	872.79±19.91	96.89	95.28±0.18	44.06	44.09±0.68
KHA8139A263_L001	DA5S23	119101	71851	3208	882.63±20.06	96.65	94.99±0.18	35.22	35.23±0.77
KHA8139A264_L001	DA5S24	111695	69300	2945	850.4±18.87	96.89	95.22±0.18	34.18	34.21±0.6
KHA8139A265_L001	DA5S25	123801	77614	3367	868.1±20.23	96.72	95.01±0.18	35.57	35.57±0.71
KHA8139A266_L001	DA5S26	146096	90113	3995	938.84±20.92	96.57	94.89±0.2	42.6	42.63±0.9
KHA8139A267_L001	DA5S27	126819	87454	3509	781.48±20	96.83	95.38±0.19	37.57	37.57±0.54
KHA8139A268_L001	DA5S28	148906	92809	3682	836.58±20.49	96.93	95.31±0.19	38.23	38.21±0.6
KHA8139A269_L001	DA5S29	132525	82045	3323	804.8±19.44	96.89	95.31±0.18	40.14	40.15±0.64
KHA8139A27_L001	D1S27	50209	35069	505	181.03±10.33	98.71	98.56±0.09	2.89	2.89±0.03
KHA8139A270_L001	DA5S30	104946	65949	2770	816.75±19.92	96.89	95.38±0.18	44.92	44.91±0.76
KHA8139A271_L001	DA5S31	137766	82295	3607	918.58±19.67	96.74	94.9±0.18	25.93	25.95±0.57
KHA8139A272_L001	DA5S32	124247	73285	2996	834.63±18.74	96.97	95.42±0.17	43.49	43.53±0.73
KHA8139A273_L001	DA5S33	112245	73265	2793	769.35±18.46	97.15	95.7±0.17	43.02	43.01±0.7
KHA8139A274_L001	DA5S34	132596	81169	3484	886.01±20.33	96.74	95.06±0.19	34.87	34.86±0.78
KHA8139A275_L001	DA5S35	129112	78498	3553	884.65±19.95	96.53	94.87±0.18	33.14	33.18±0.71
KHA8139A276_L001	DA5S36	141078	86013	3275	738.98±19.62	97.01	95.58±0.18	29.4	29.4±0.46
KHA8139A277_L001	DA5S37	127062	78080	3483	836.82±20.43	96.5	94.95±0.18	37.48	37.45±0.58
KHA8139A278_L001	DA5S38	114969	68901	3130	837.62±19.62	96.5	94.97±0.18	33.12	33.12±0.59
KHA8139A279_L001	DA5S39	103328	64580	2996	829.93±19.11	96.4	94.95±0.18	33.16	33.18±0.56
KHA8139A280_L001	DA5S40	130532	79335	3614	939.5±20.72	96.56	94.8±0.19	40.04	40.09±0.93
KHA8139A281_L001	W18S01	138275	83511	3453	716.52±19.48	96.58	95.39±0.17	22.74	22.75±0.4
KHA8139A282_L001	W18S02	119064	72381	3293	856.79±20.6	96.48	94.94±0.19	31.79	31.8±0.53
KHA8139A283_L001	W18S03	76345	44697	3122	1128.21±21.95	94.55	93.08±0.2	32.51	32.54±0.67
KHA8139A284_L001	W18S04	67823	40268	2742	1047.53±22.04	94.67	93.33±0.2	25.71	25.74±0.49
KHA8139A285_L001	W18S05	117472	72580	4211	963.46±23.01	95.17	93.69±0.21	26.05	26.06±0.45
KHA8139A286_L001	W18S06	91429	56577	3273	934.84±21.05	95.29	93.97±0.19	36.64	36.65±0.57
KHA8139A287_L001	W18S07	90026	53996	3078	952.75±22	95.5	94.1±0.2	32.47	32.48±0.49
KHA8139A288_L001	W18S08	93491	55474	3232	918.07±22	95.15	93.96±0.2	31.32	31.33±0.52
KHA8139A289_L001	W18S09	115866	70099	4072	1013.67±22.73	95.3	93.72±0.21	26	25.98±0.52
KHA8139A290_L001	W18S10	117736	71387	4223	998.35±22.32	95.04	93.67±0.21	36.57	36.57±0.61
KHA8139A291_L001	W18S11	111890	70691	4124	990.64±22.37	95.18	93.69±0.2	33.51	33.53±0.61
KHA8139A292_L001	W18S12	89509	52385	2947	888.24±21.08	95.39	94.21±0.19	37.96	37.98±0.53
KHA8139A293_L001	W18S13	123985	75612	4147	933.56±22.44	95.41	94.06±0.2	36.65	36.65±0.66
KHA8139A294_L001	W18S14	108751	66854	4034	992.5±21.98	95	93.55±0.2	26.84	26.86±0.46
KHA8139A295_L001	W18S15	119998	74430	3840	894.11±22.11	95.79	94.32±0.2	43.85	43.88±0.67
KHA8139A296_L001	W18S16	105329	60856	3428	938.31±21.57	95.42	94.08±0.2	38.42	38.41±0.72
KHA8139A297_L001	W18S17	102266	72641	4219	961.95±22.52	95.11	93.74±0.21	21.69	21.69±0.41
KHA8139A298_L001	W18S18	94322	57412	3600	1033.15±22.37	94.91	93.46±0.21	42.2	42.22±0.66
KHA8139A299_L001	W18S19	80219	47901	3034	943.43±21.13	94.68	93.61±0.2	25.02	25.03±0.4
KHA8139A3_L001	D1S03	29470	23911	179	105.8±5.98	99.46	99.38±0.06	3.02	3.02±0.02
KHA8139A30_L001	D1S30	25063	20477	143	86.95±5.49	99.42	99.37±0.05	3.5	3.5±0.02
KHA8139A300_L001	W18S20	95451	59409	3446	926.03±21.82	95.16	93.96±0.2	39.83	39.83±0.62
KHA8139A301_L001	W18S21	130481	78469	4134	918.46±21.6	95.66	94.2±0.2	47.5	47.51±0.71
KHA8139A302_L001	W18S22	112706	68920	4125	986.48±22.74	95.02	93.53±0.21	41.96	41.94±0.78
KHA8139A303_L001	W18S23	92625	57404	3063	855.51±21.09	95.63	94.37±0.19	24.5	24.5±0.53
KHA8139A304_L001	W18S24	118226	70227	4285	1041.12±22.59	95	93.37±0.21	35.89	35.89±0.68
KHA8139A305_L001	W18S25	107836	65569	3328	837.69±20.51	95.83	94.56±0.19	30.36	30.36±0.51
KHA8139A306_L001	W18S26	78503	47722	3228	1044.12±22.33	94.51	93.15±0.2	31.2	31.21±0.57
KHA8139A307_L001	W18S27	73350	42961	2877	1029.81±21.33	94.66	93.35±0.2	33.69	33.7±0.75
KHA8139A308_L001	W18S28	75570	44517	2442	879.48±19.61	95.76	94.54±0.18	36.89	36.89±0.57
KHA8139A309_L001	W18S29	83583	46696	2980	1004.24±21.32	94.85	93.62±0.2	41.04	41.07±0.64
KHA8139A31_L001	D1S31	43326	36117	193	72.48±5.99	99.54	99.48±0.05	3.04	3.04±0.03
KHA8139A310_L001	W18S30	83597	48685	2846	958.82±21.21	95.39	94.1±0.19	39.78	39.81±0.78
KHA8139A311_L001	W18S31	47508	21352	2428	1427.31±21.46	90.6	89.78±0.2	43.37	43.37±0.55
KHA8139A312_L001	W18S32	100742	60278	3366	904.45±22.09	95.39	94.14±0.2	35.77	35.81±0.64
KHA8139A313_L001	W18S33	96545	55692	3309	971.98±21.35	95.19	93.84±0.2	50.56	50.59±0.73
KHA8139A314_L001	W18S34	82903	47707	3019	1004.49±22.25	94.97	93.58±0.2	33.9	33.9±0.54
KHA8139A315_L001	W18S35	78186	47704	2752	969.94±21.48	95.59	94.22±0.2	47.19	47.18±0.79
KHA8139A316_L001	W18S36	94765	59251	3225	918.26±20.86	95.65	94.24±0.19	36.44	36.48±0.56
KHA8139A317_L001	W18S37	127146	76531	3522	796.86±20.11	96.23	94.91±0.19	32.73	32.75±0.58
KHA8139A318_L001	W18S38	105064	65405	3370	880.92±21.84	95.89	94.37±0.2	38.55	38.58±0.64
KHA8139A319_L001	W18S39	95132	60364	3036	874.08±20.48	96.06	94.63±0.19	35.95	35.95±0.54
KHA8139A32_L001	D1S32	20705	16916	90	64.16±4.04	99.56	99.55±0.04	2.71	2.71±0.01
KHA8139A320_L001	W18S40	115464	69772	3753	930.28±21.5	95.62	94.16±0.2	52.86	52.85±0.82
KHA8139A321_L001	W24S01	97108	63350	1738	466.43±15.84	97.9	96.9±0.14	3.67	3.67±0.04
KHA8139A322_L001	W24S02	94061	54410	3551	1115.59±22.38	94.91	93.24±0.21	45.6	45.62±0.9
KHA8139A323_L001	W24S03	71506	42339	3008	1137.33±22.04	94.56	92.99±0.2	40.16	40.14±0.75
KHA8139A324_L001	W24S04	86318	49378	3116	1022.54±22.31	95	93.58±0.21	39.63	39.66±0.78
KHA8139A325_L001	W24S05	86662	52003	3250	1084.35±21.33	95.23	93.59±0.2	45.99	45.97±0.91
KHA8139A326_L001	W24S06	78552	49136	3189	1042.65±21.12	94.85	93.35±0.2	18.93	18.94±0.44
KHA8139A327_L001	W24S07	90957	64426	1992	570.2±16.14	97.71	96.49±0.15	3.65	3.65±0.05
KHA8139A328_L001	W24S08	104880	60340	3766	1064.45±22.14	95.01	93.37±0.2	28.48	28.5±0.71
KHA8139A329_L001	W24S09	107762	71517	1706	384.94±15.28	98.13	97.19±0.14	2.73	2.74±0.03
KHA8139A330_L001	W24S10	78773	53665	1681	508.88±16.22	97.56	96.63±0.15	2.35	2.35±0.03
KHA8139A331_L001	W24S11	142155	85292	4802	1013.2±23.2	95.36	93.62±0.22	25.11	25.13±0.55
KHA8139A332_L001	W24S12	111397	76462	2335	546.9±17.53	97.64	96.41±0.16	4.97	4.97±0.05
KHA8139A333_L001	W24S13	111468	74904	2161	462.61±17.44	97.64	96.7±0.16	4.38	4.38±0.05
KHA8139A334_L001	W24S14	100572	59762	3988	1122.57±23.84	94.66	92.91±0.22	21.12	21.13±0.54
KHA8139A335_L001	W24S15	96381	59041	3309	1000.4±21.6	95.68	94.08±0.2	37.11	37.12±0.71
KHA8139A336_L001	W24S16	133388	86977	2236	456.11±16.6	97.99	96.91±0.15	2.32	2.32±0.02
KHA8139A337_L001	W24S17	75541	50200	1628	503.16±15.81	97.45	96.54±0.15	4.69	4.7±0.05
KHA8139A338_L001	W24S18	114377	76872	1928	471.73±15.73	98.15	96.94±0.15	1.72	1.72±0.02
KHA8139A339_L001	W24S19	85691	57291	1394	395.68±15.02	98.13	97.26±0.14	1.84	1.84±0.02
KHA8139A34_L001	D1S34	27776	22542	120	68.48±5.15	99.57	99.54±0.05	2.44	2.44±0.02
KHA8139A340_L001	W24S20	72039	50916	1919	614.92±16.72	97.09	96±0.15	5.7	5.7±0.07
KHA8139A341_L001	W24S21	117697	70705	3861	953.64±22.62	95.54	94.11±0.21	49.76	49.8±0.85
KHA8139A342_L001	W24S22	94938	56684	3263	948.16±22.05	95.36	94.04±0.2	44.49	44.56±0.75
KHA8139A343_L001	W24S23	71765	44115	2731	1001.21±21.23	95.24	93.87±0.19	32.83	32.8±0.74
KHA8139A344_L001	W24S24	112987	64864	3764	1023.38±22.1	95.35	93.82±0.2	51.61	51.63±0.78
KHA8139A345_L001	W24S25	117288	71680	4082	1016.13±22.86	95.41	93.78±0.21	49.7	49.75±1.03
KHA8139A346_L001	W24S26	106608	62022	3755	990.83±22.84	95	93.63±0.21	32.89	32.92±0.65
KHA8139A347_L001	W24S27	87808	52005	3131	946.17±21.62	95.09	93.82±0.2	31.9	31.89±0.55
KHA8139A348_L001	W24S28	72252	40890	2727	1035.03±21.28	94.79	93.46±0.2	31.05	31.09±0.67
KHA8139A349_L001	W24S29	96700	58115	3259	938.24±21.61	95.5	94.17±0.2	35.5	35.51±0.66
KHA8139A35_L001	D1S35	72501	57233	378	91.19±7.75	99.42	99.3±0.07	2.96	2.96±0.02
KHA8139A350_L001	W24S30	93191	53157	3531	1105.01±22.33	94.81	93.06±0.21	26.92	26.92±0.58
KHA8139A351_L001	W24S31	94847	54716	3252	1060.63±21.8	95.52	93.81±0.2	48.47	48.45±0.73
KHA8139A352_L001	W24S32	103477	57981	3917	1174.54±22.79	94.74	92.88±0.21	39.97	39.98±0.71
KHA8139A353_L001	W24S33	88859	51175	3030	943.58±21.27	95.24	93.95±0.19	38.12	38.12±0.58
KHA8139A354_L001	W24S34	133433	87151	2699	552.92±17.8	97.5	96.39±0.16	3.52	3.52±0.06
KHA8139A355_L001	W24S35	91285	51959	3237	990.1±21.88	94.94	93.58±0.21	21.67	21.67±0.47
KHA8139A356_L001	W24S36	76773	43519	3151	1146.8±22.83	94.35	92.84±0.21	37.22	37.23±0.72
KHA8139A357_L001	W24S37	127262	76062	4128	952.45±21.98	95.6	94.01±0.2	35.99	36.02±0.63
KHA8139A358_L001	W24S38	112495	66968	3738	978.25±22.6	95.52	94.01±0.2	26.97	27±0.64
KHA8139A359_L001	W24S39	113705	67521	3864	945.22±22.27	95.28	93.87±0.21	26.64	26.65±0.53
KHA8139A36_L001	D1S36	118844	99069	449	63.58±6.93	99.59	99.51±0.06	2.73	2.73±0.02
KHA8139A360_L001	W24S40	128917	73842	4086	958.25±22.07	95.46	93.9±0.2	34.97	35±0.63
KHA8139A361_L001	W30S01	78197	47298	2920	1075.18±21.53	95.42	93.84±0.21	54.5	54.52±1.01
KHA8139A362_L001	W30S02	103827	64311	3565	1080.76±21.02	95.8	94.13±0.2	62.27	62.24±1.14
KHA8139A363_L001	W30S03	98188	50515	3471	1233.54±22.04	94.93	93.09±0.21	63.17	63.14±1.32
KHA8139A364_L001	W30S04	75147	41026	2786	1145.63±21.09	95.03	93.48±0.2	43.61	43.63±1.03
KHA8139A365_L001	W30S05	89396	52350	3471	1210.31±22.93	95.1	93.21±0.21	57.17	57.14±1.1
KHA8139A366_L001	W30S06	110300	65453	3524	1046.67±22.04	95.96	94.19±0.2	22.85	22.88±0.5
KHA8139A367_L001	W30S07	92478	55684	3262	1084.74±22.37	95.61	93.99±0.2	49.81	49.81±1.15
KHA8139A368_L001	W30S08	109279	60565	3391	1058.92±20.55	95.8	94.07±0.19	43.39	43.44±0.78
KHA8139A369_L001	W30S09	83973	50608	3402	1189.09±22.85	94.96	93.21±0.21	32.16	32.16±0.76
KHA8139A37_L001	D1S37	69241	54621	495	125.32±9.15	99.22	99.03±0.08	1.8	1.8±0.02
KHA8139A370_L001	W30S10	94633	51396	3727	1291.58±23.69	94.61	92.55±0.22	40.81	40.87±0.87
KHA8139A371_L001	W30S11	95400	54701	3373	1083.33±21.35	95.24	93.65±0.2	67.73	67.69±1.27
KHA8139A372_L001	W30S12	95424	56899	3611	1122.94±22.81	95.06	93.43±0.21	69.49	69.42±1.11
KHA8139A373_L001	W30S13	110509	66720	4111	1217.5±23.08	95.41	93.21±0.22	69.82	69.83±1.26
KHA8139A374_L001	W30S14	102330	61984	3712	1119.77±21.97	95.38	93.71±0.2	50.84	50.9±1.09
KHA8139A375_L001	W30S15	86400	52719	3053	1083.52±21.07	95.79	94.09±0.2	59.09	59.13±1.26
KHA8139A376_L001	W30S16	111897	60321	4411	1297.17±24.71	94.32	92.21±0.23	30.27	30.27±0.69
KHA8139A377_L001	W30S17	124873	71741	4283	1113.03±23.41	95.28	93.49±0.21	52.65	52.74±1.15
KHA8139A378_L001	W30S18	95033	55018	3240	1074.67±22.48	95.61	93.87±0.21	47.11	47.17±1.1
KHA8139A379_L001	W30S19	114085	70507	3668	1020.22±21.45	96.03	94.27±0.2	58.26	58.29±1.16
KHA8139A38_L001	D1S38	102240	84632	394	68.74±6.8	99.59	99.49±0.06	2.31	2.31±0.02
KHA8139A381_L001	W30S21	102916	61028	3115	888.26±20.82	95.99	94.55±0.19	31.81	31.81±0.62
KHA8139A382_L001	W30S22	119870	66380	3861	1103.77±22.59	95.6	93.66±0.21	50.64	50.66±0.93
KHA8139A383_L001	W30S23	115520	68023	3974	1096.9±22.21	95.5	93.66±0.2	51.05	51.13±1
KHA8139A384_L001	W30S24	116662	69403	4485	1204.51±22.08	94.95	93±0.21	68.54	68.58±1.43
KHA8139A385_L001	W30S25	111886	65416	3488	981.07±21.7	95.88	94.23±0.2	35.84	35.87±0.73
KHA8139A386_L001	W30S26	94750	57211	2999	948.93±20.36	96.01	94.53±0.19	32.91	32.94±0.68
KHA8139A387_L001	W30S27	108375	64542	3887	1098±22.22	95.32	93.57±0.21	52.07	52.09±1.07
KHA8139A388_L001	W30S28	109419	64237	3128	929.8±20.04	96.3	94.78±0.18	30.1	30.09±0.65
KHA8139A389_L001	W30S29	102330	59428	3490	1085.57±22.93	95.59	93.8±0.21	55.22	55.23±1.12
KHA8139A39_L001	D1S39	95499	78122	347	62.54±6.45	99.61	99.52±0.06	1.78	1.78±0.02
KHA8139A390_L001	W30S30	101132	59024	3499	1057.16±22.19	95.39	93.8±0.21	50.56	50.58±1.02
KHA8139A391_L001	W30S31	98857	59383	3411	1083.34±22.38	95.68	93.99±0.21	85.25	85.27±1.56
KHA8139A392_L001	W30S32	91870	47512	3352	1168.98±23.72	94.51	92.95±0.22	60.53	60.57±1.27
KHA8139A393_L001	W30S33	123044	71650	3746	1042.38±20.91	96.02	94.31±0.2	47.73	47.79±1.19
KHA8139A394_L001	W30S34	114729	67843	3783	1045.56±22.47	95.7	93.95±0.21	47.39	47.4±1.02
KHA8139A395_L001	W30S35	127882	75059	4181	1055.03±22.49	95.61	93.81±0.21	73.85	73.91±1.35
KHA8139A396_L001	W30S36	97196	58093	3461	1113.18±20.65	95.53	93.77±0.2	68.93	68.88±1.42
KHA8139A397_L001	W30S37	110215	70232	3731	1031.24±22.02	95.9	94.26±0.2	58.78	58.78±1.22
KHA8139A398_L001	W30S38	122994	69985	3420	909.27±21.39	96.21	94.66±0.2	34.4	34.41±0.64
KHA8139A399_L001	W30S39	113072	70633	4116	1115.76±22.03	95.46	93.72±0.2	49.25	49.36±1.16
KHA8139A4_L001	D1S04	23770	19351	132	83.16±5.11	99.43	99.39±0.05	2.12	2.12±0.01
KHA8139A40_L001	D1S40	64373	51164	326	85.21±7.32	99.43	99.34±0.07	1.94	1.94±0.02
KHA8139A400_L001	W30S40	113396	68350	3436	977.03±21.03	96.18	94.54±0.19	30.49	30.5±0.72
KHA8139A401_L001	W36S01	111365	69593	3990	1095.59±21.7	95.49	93.91±0.2	46.15	46.13±1.33
KHA8139A402_L001	W36S02	109547	62508	3778	1086.38±23.5	95.28	93.58±0.22	36.53	36.52±0.88
KHA8139A403_L001	W36S03	109168	63220	4024	1185.41±23.54	95.12	93.21±0.22	54.97	54.97±1.17
KHA8139A404_L001	W36S04	81415	45568	3260	1265.25±22.93	94.85	92.93±0.22	64.55	64.5±1.44
KHA8139A405_L001	W36S05	101928	58599	3642	1130.27±21.95	95.22	93.55±0.21	62.93	62.97±1.32
KHA8139A406_L001	W36S06	88974	51833	3301	1132.84±21.75	95.24	93.49±0.2	42.56	42.58±1.03
KHA8139A407_L001	W36S07	113610	66776	4077	1179.4±23.26	95.35	93.45±0.22	66.05	66.12±1.44
KHA8139A408_L001	W36S08	111778	65014	4461	1314.42±23.82	94.77	92.69±0.22	61.36	61.39±1.87
KHA8139A409_L001	W36S09	96390	55366	3542	1139.96±22.94	95.07	93.45±0.21	48.07	48.11±1.12
KHA8139A41_L001	D5S01	82939	66227	683	170.97±9.78	99.13	98.94±0.09	2.47	2.47±0.03
KHA8139A410_L001	W36S10	96960	54847	3886	1297.94±22.8	94.72	92.64±0.22	59.38	59.39±1.42
KHA8139A411_L001	W36S11	109641	61753	3862	1157.82±22.9	95.21	93.42±0.2	49.13	49.15±1.4
KHA8139A412_L001	W36S12	70913	42968	3121	1263.21±22.32	94.74	93.03±0.21	56.37	56.36±1.43
KHA8139A413_L001	W36S13	99259	56380	3190	1041.27±20.53	95.74	94.17±0.19	42.08	42.17±0.9
KHA8139A414_L001	W36S14	110873	64860	3130	896.23±20.45	96.31	94.81±0.19	15.22	15.24±0.34
KHA8139A415_L001	W36S15	95420	58346	3677	1233.85±22.14	95.4	93.44±0.21	57.17	57.3±1.57
KHA8139A416_L001	W36S16	94247	53052	3731	1254.55±22.59	94.69	92.82±0.21	75.06	75.05±1.55
KHA8139A417_L001	W36S17	95206	53058	3976	1314.74±23.91	94.26	92.34±0.23	66.52	66.54±1.49
KHA8139A418_L001	W36S18	87279	49514	3369	1194.35±22.69	94.87	93.22±0.21	72.6	72.59±1.34
KHA8139A419_L001	W36S19	102045	58208	4008	1327.66±24.75	94.96	92.76±0.23	81.73	81.75±1.79
KHA8139A42_L001	D5S02	95264	78195	496	94.8±7.74	99.45	99.33±0.07	3.16	3.16±0.02
KHA8139A420_L001	W36S20	85436	48327	3125	1146.26±22.21	95.29	93.43±0.2	30.06	30.08±0.8
KHA8139A421_L001	W36S21	102751	58207	3306	1072.39±21.38	95.85	94±0.2	50.62	50.67±1.02
KHA8139A422_L001	W36S22	129286	74312	4020	988.35±22.73	95.66	94.14±0.21	59.24	59.3±1.1
KHA8139A423_L001	W36S23	79897	43842	2869	1110.37±20.69	95.16	93.57±0.2	68.74	68.73±1.22
KHA8139A424_L001	W36S24	116671	65709	4298	1190.89±23.87	94.84	93.03±0.22	70.16	70.15±1.3
KHA8139A425_L001	W36S25	104686	58690	3953	1256.25±23.46	94.93	92.93±0.22	78.62	78.68±1.54
KHA8139A426_L001	W36S26	74396	42753	3196	1263.37±21.46	94.47	92.75±0.2	66.01	66.07±1.26
KHA8139A427_L001	W36S27	116569	75788	4377	1127.42±23.5	95.48	93.64±0.22	57.92	57.93±1.51
KHA8139A428_L001	W36S28	83535	49370	3629	1306.72±22.45	94.55	92.61±0.21	44.39	44.41±0.99
KHA8139A429_L001	W36S29	98034	59287	3391	1076.88±21.63	95.72	94.03±0.2	53.01	53.01±1.13
KHA8139A43_L001	D5S03	104575	81916	768	166.5±9.25	99.22	99±0.08	2.85	2.85±0.03
KHA8139A430_L001	W36S30	103798	60486	3816	1149.12±23.31	95.13	93.43±0.22	69.89	70.01±1.85
KHA8139A431_L001	W36S31	113212	68654	4492	1224.45±23.76	94.87	92.98±0.22	77.06	77.06±1.51
KHA8139A432_L001	W36S32	120601	72049	4487	1178.11±22.5	95.06	93.3±0.21	79.95	79.97±1.47
KHA8139A433_L001	W36S33	121488	70450	4288	1105.07±22.77	95.15	93.41±0.21	59.71	59.71±1.11
KHA8139A434_L001	W36S34	127497	80880	4858	1177.31±23.5	95.24	93.35±0.22	62.47	62.46±1.56
KHA8139A435_L001	W36S35	115127	67146	4488	1250.65±24.52	94.81	92.75±0.22	60.9	60.94±1.22
KHA8139A436_L001	W36S36	107342	63774	3797	1098.88±22.23	95.39	93.72±0.2	53.48	53.56±1.21
KHA8139A437_L001	W36S37	108655	61006	4098	1274.75±23.37	95.02	92.8±0.22	49.5	49.54±1.23
KHA8139A438_L001	W36S38	116593	64786	4073	1185.05±22.74	95.15	93.3±0.21	92.24	92.22±1.67
KHA8139A439_L001	W36S39	109150	61643	3992	1224.4±23.5	95.09	93.19±0.22	83.31	83.38±1.56
KHA8139A44_L001	D5S04	56630	45617	470	146.71±8.8	99.11	98.99±0.08	2.02	2.03±0.02
KHA8139A440_L001	W36S40	117695	67026	4654	1319.51±23.84	94.65	92.53±0.22	71.69	71.66±1.65
KHA8139A45_L001	D5S05	91386	72889	683	141.42±9.25	99.18	99.03±0.08	2.15	2.15±0.02
KHA8139A46_L001	D5S06	81138	60927	655	151.92±10.32	99.05	98.89±0.09	4.07	4.08±0.05
KHA8139A47_L001	D5S07	85504	69438	438	96.79±7.47	99.48	99.3±0.07	1.74	1.74±0.01
KHA8139A48_L001	D5S08	71904	57319	334	86.86±7.45	99.5	99.4±0.07	1.77	1.77±0.02
KHA8139A49_L001	D5S09	129645	106273	712	126.34±8.76	99.46	99.19±0.08	2.31	2.31±0.02
KHA8139A5_L001	D1S05	92979	75477	354	65.88±6.81	99.59	99.5±0.06	4	4±0.03
KHA8139A50_L001	D5S10	94929	77593	504	94.44±8.05	99.42	99.3±0.07	2.02	2.02±0.02
KHA8139A51_L001	D5S11	130230	107343	662	113.81±8.1	99.5	99.27±0.07	2.68	2.68±0.03
KHA8139A52_L001	D5S12	29249	23618	210	122.53±6.48	99.34	99.24±0.06	4.3	4.3±0.03
KHA8139A53_L001	D5S13	133580	111158	619	103.54±7.97	99.55	99.32±0.07	2.46	2.46±0.02
KHA8139A54_L001	D5S14	142812	110718	1063	148.01±9.74	99.13	98.94±0.09	4.76	4.76±0.06
KHA8139A55_L001	D5S15	96642	79682	504	114.58±7.81	99.49	99.28±0.07	4.91	4.91±0.05
KHA8139A56_L001	D5S16	127068	104772	682	123.2±8.51	99.47	99.23±0.08	1.77	1.77±0.02
KHA8139A57_L001	D5S17	73085	57672	599	140.91±9.38	99.06	98.94±0.09	2.04	2.04±0.02
KHA8139A58_L001	D5S18	74284	58229	630	147.81±9.31	99.03	98.89±0.09	2.22	2.22±0.02
KHA8139A59_L001	D5S19	92532	76099	467	90.53±7.88	99.48	99.31±0.07	1.45	1.45±0.01
KHA8139A6_L001	D1S06	44817	34854	236	85.85±6.67	99.39	99.33±0.06	3.1	3.11±0.02
KHA8139A60_L001	D5S20	77378	61276	620	140.75±9.17	99.11	98.94±0.08	1.96	1.96±0.02
KHA8139A61_L001	D5S21	77959	63877	387	82.26±7.62	99.45	99.37±0.07	1.78	1.78±0.02
KHA8139A62_L001	D5S22	99922	80303	570	140.28±8.57	99.47	99.13±0.08	1.48	1.48±0.01
KHA8139A63_L001	D5S23	95838	79408	443	81.37±7.24	99.51	99.4±0.07	1.4	1.4±0.01
KHA8139A64_L001	D5S24	89540	73494	466	105.94±7.71	99.47	99.32±0.07	2.33	2.33±0.02
KHA8139A65_L001	D5S25	119207	97034	682	124.25±8.76	99.43	99.17±0.08	3.32	3.32±0.03
KHA8139A66_L001	D5S26	113133	89897	569	95.03±8.08	99.45	99.29±0.07	1.31	1.31±0.01
KHA8139A67_L001	D5S27	121673	99010	905	175.66±9.89	99.26	98.95±0.09	4.34	4.34±0.07
KHA8139A68_L001	D5S28	118177	96482	569	89.56±8.03	99.49	99.33±0.07	1.31	1.31±0.01
KHA8139A69_L001	D5S29	105741	86050	518	102.64±7.93	99.5	99.32±0.07	1.49	1.49±0.01
KHA8139A7_L001	D1S07	15371	12528	89	80.52±2.67	99.42	99.41±0.02	3.19	3.19±0.01
KHA8139A70_L001	D5S30	131206	106108	731	122.09±8.75	99.43	99.18±0.08	3.05	3.05±0.03
KHA8139A71_L001	D5S31	106532	87685	478	85.78±7.39	99.54	99.38±0.07	1.32	1.32±0.01
KHA8139A72_L001	D5S32	124923	101645	655	134.94±8.44	99.5	99.22±0.07	2.27	2.27±0.02
KHA8139A73_L001	D5S33	64538	53275	370	111.52±7.78	99.44	99.29±0.07	2.34	2.34±0.02
KHA8139A74_L001	D5S34	87712	66840	499	111.86±8.52	99.37	99.18±0.08	1.32	1.32±0.01
KHA8139A75_L001	D5S35	139343	115739	738	117.35±8.5	99.47	99.22±0.08	3.05	3.05±0.03
KHA8139A76_L001	D5S36	109746	90192	563	102.33±8.14	99.47	99.31±0.07	1.47	1.47±0.01
KHA8139A77_L001	D5S37	132352	108615	619	113.73±7.98	99.56	99.27±0.07	1.53	1.53±0.01
KHA8139A78_L001	D5S38	130983	106782	640	118.43±8.27	99.53	99.25±0.07	1.52	1.52±0.01
KHA8139A79_L001	D5S39	47585	39255	307	117.85±7.55	99.4	99.21±0.07	2.18	2.18±0.02
KHA8139A8_L001	D1S08	30344	24838	136	69.68±5.46	99.53	99.49±0.05	2.23	2.23±0.02
KHA8139A80_L001	D5S40	78499	57645	401	99.87±7.9	99.4	99.28±0.07	2.51	2.51±0.02
KHA8139A81_L001	D21S01	177929	135133	820	139.98±8.64	99.55	99.18±0.08	8.7	8.7±0.12
KHA8139A82_L001	D21S02	67356	50818	388	125.48±8.19	99.42	99.19±0.07	7.99	7.99±0.06
KHA8139A83_L001	D21S03	140254	109000	671	159.8±8.57	99.58	99.14±0.08	4.26	4.26±0.06
KHA8139A84_L001	D21S04	103882	84167	465	107.94±7.36	99.58	99.38±0.07	4.45	4.45±0.06
KHA8139A85_L001	D21S05	92431	71045	427	123.34±7.68	99.57	99.32±0.07	5.25	5.25±0.06
KHA8139A86_L001	D21S06	119812	91734	724	156.52±9.35	99.4	99.03±0.09	4.79	4.78±0.07
KHA8139A87_L001	D21S07	77880	59257	495	208.76±8.53	99.55	99.1±0.08	7.34	7.34±0.1
KHA8139A88_L001	D21S08	119043	88943	484	114.17±7.9	99.61	99.34±0.07	6.4	6.41±0.07
KHA8139A89_L001	D21S09	156640	125656	1022	215.1±9.6	99.43	98.85±0.09	2.75	2.75±0.03
KHA8139A9_L001	D1S09	20522	16793	115	81.07±4.75	99.42	99.4±0.04	2.9	2.9±0.01
KHA8139A90_L001	D21S10	94704	74065	483	124.67±8.07	99.5	99.28±0.07	5.38	5.39±0.08
KHA8139A91_L001	D21S11	109492	81826	758	232.99±10.12	99.42	98.81±0.09	6.6	6.59±0.11
KHA8139A92_L001	D21S12	76607	57113	824	389.16±10.56	99.27	98.5±0.1	13.95	13.94±0.25
KHA8139A93_L001	D21S13	96382	73439	661	218.29±9.76	99.46	98.88±0.09	12.19	12.19±0.14
KHA8139A94_L001	D21S14	90446	69392	490	127.46±8.15	99.45	99.21±0.07	8.52	8.52±0.08
KHA8139A95_L001	D21S15	78867	55072	1602	424.64±16.23	97.58	96.92±0.15	15.17	15.17±0.2
KHA8139A96_L001	D21S16	71837	51418	1402	393.22±15.74	97.7	97.13±0.14	11.83	11.83±0.13
KHA8139A97_L001	D21S17	98399	70695	1960	392.09±16.12	97.58	97±0.15	8.54	8.53±0.14
KHA8139A98_L001	D21S18	66242	49175	1586	430.74±15.9	97.19	96.63±0.15	5.02	5.02±0.07
KHA8139A99_L001	D21S19	93110	69602	1877	383.41±16.74	97.69	97.05±0.15	2.19	2.19±0.02

## Sheet: Superscripts detail
SampleID in BaseSpace.
b “Customer” sample name derived from fastq.gz filenames.
c Number of raw reads or read pairs.
d Number of sequences passing QC and chimera removal.
e Number of observed OTUs.
f Number of observed OTUs after subsampling.
g Good’s coverage. Estimates what percentage of the species in a system (OTUs here) is represented in a sample.
h Good’s coverage estimation after subsampling.
i Inverse Simpson Index. Diversity index less prone to bias due to unequal sampling efforts.
j Inverse Simpson Index after subsampling.

## Sheet: Failed samples
SampleName	CSampleID	RawReads	NSeqs	SObs	Coverage (%)	InvSimp			Any sample that did not have a minimum of 10000 sequences after filtering, was not taken into account for calculating the subsampling level.
KHA8139A13_L001	D1S13	9270	7492	92	99.03	2.82
KHA8139A23_L001	D1S23	10502	8588	71	99.45	2.5			The following table contains details about the samples that did not achieve a minimum of 10000 sequences:
KHA8139A25_L001	D1S25	9263	7768	66	99.38	2.04
KHA8139A26_L001	D1S26	2997	2464	48	98.86	3.19
KHA8139A28_L001	D1S28	11004	9050	98	99.22	2.5
KHA8139A29_L001	D1S29	3528	1652	235	87.59	3.86
KHA8139A33_L001	D1S33	10760	8832	96	99.09	3.26
KHA8139A380_L001	W30S20	8298	4679	686	92.16	84.46
