# Supplementary material for: Functional enrichment of gut microbiome by early supplementation of Bacillus based probiotic in cage free hens: a field study
Source: Anim Microbiome. 2021 Jul 27;3:50. doi: 10.1186/s42523-021-00112-5 (PMC8314476; doi:10.1186/s42523-021-00112-5)
Supplement: Supplementary file 4 — Additional file 4. OTU Table containing details of taxa of faecal samples collected from the probiotic supplemented and control groups at different sampling time-points. (SUMMARY 1369 kb) [file 42523_2021_112_MOESM4_ESM.summary]

taxlevel	rankID	taxon	daughterlevels	total	KHA8139A100_L001_ds.6a41fbcd22bc44cc9d2a6e227a380aa4	KHA8139A101_L001_ds.85af0c6cf24f4340a269efb4ba93a93a	KHA8139A102_L001_ds.8936a1a0b33c4b87ba823c6596ed8aa6	KHA8139A103_L001_ds.05005b4fcf30464f808db992047c265e	KHA8139A104_L001_ds.c68fd60565ba4b76b938c06c6b8ddc87	KHA8139A105_L001_ds.e84ba85b88654fbf908f11c23e654f40	KHA8139A106_L001_ds.42a7f67fb0f146849e743b1ebf8d3a12	KHA8139A107_L001_ds.1b372457ed39429a9be6d944fb8fd880	KHA8139A108_L001_ds.e8e5f48cf3fb4f648d9605a60e8d4cb2	KHA8139A109_L001_ds.c0a58079fa494ec9bc546c3c8b2b0855	KHA8139A10_L001_ds.1fba9b4afc354362b8c77895162922bc	KHA8139A110_L001_ds.06a4d0ce872645d1aa6f3e998fae3c6f	KHA8139A111_L001_ds.58eab175d01e4cb09ff71b784b5b94ed	KHA8139A112_L001_ds.8ed70c282a4d407b823744c5b5e21546	KHA8139A113_L001_ds.b31edca5bcf54ec9b7f201c1b6b6d5a4	KHA8139A114_L001_ds.e082080545ce401e96ca5b7b73d3d90e	KHA8139A115_L001_ds.b55cc35d334b47c9bd23a714111c3208	KHA8139A116_L001_ds.c63d209f4d7c4181882cee897508de01	KHA8139A117_L001_ds.3d185f0b6d5840518a214d2e717de21a	KHA8139A118_L001_ds.f3ef98f956054579a6136570ec20335d	KHA8139A119_L001_ds.3886c25556a9483a8413426ba3ea09b7	KHA8139A11_L001_ds.f350b051ae394e258f187730d1c11789	KHA8139A120_L001_ds.b0134ba2d6b046bb8fcf58032953c6d9	KHA8139A121_L001_ds.a467ac6eeb4d4fcb993ed266176f6035	KHA8139A122_L001_ds.504fa30bf0984f56afa33a02c4f9335e	KHA8139A123_L001_ds.415d9e5f6ad3464ca3122e3bdc5789fe	KHA8139A124_L001_ds.622798b107bc4588a161716736de0fa6	KHA8139A125_L001_ds.d0dac59e80b64d698253673a4810f504	KHA8139A126_L001_ds.f00d813732eb47b38bade4d90d103f65	KHA8139A127_L001_ds.f9a9334d9c074ebaa2cab7aea58ebd2d	KHA8139A128_L001_ds.a26aee8d094e4a95b6dcd8855c4889eb	KHA8139A129_L001_ds.006411503d554529b87181f6797f2706	KHA8139A12_L001_ds.35309561c1cd40d382fd68408c16a694	KHA8139A130_L001_ds.1efc34eaaf854c8dbfe4c8d5289cf98b	KHA8139A131_L001_ds.dd1f3b19afca4c858034caef7f9f3307	KHA8139A132_L001_ds.d8bd986aad6045d393c8e4d05bdc4dc4	KHA8139A133_L001_ds.07458a60495f40d79554fbc60ee3d6ef	KHA8139A134_L001_ds.90d98cc2568648d2b17072464d7d04c3	KHA8139A135_L001_ds.7eacdc7ad8444475909c5351ea8d103c	KHA8139A136_L001_ds.318e595f3b6647228b686ef79b207af8	KHA8139A137_L001_ds.ab26af7c541d46b1afac6fcf92914c96	KHA8139A138_L001_ds.5bd6acf0b1354e8ebd3dbbd3765c5bfc	KHA8139A139_L001_ds.09947d86fc8145848bfb32ea16ac0ccd	KHA8139A13_L001_ds.aa12420d2a0f4ec6aeb01b6209bb9eea	KHA8139A140_L001_ds.629894fa4b9d40b081f0cec5eb0ea422
0	0	Root	1	621116	1481	1953	2059	1959	1542	3997	1462	2905	1810	2176	258	1758	1830	1963	2173	1831	1629	2322	1904	1779	2188	441	1567	2693	1872	1368	3168	2342	2265	1388	2133	2763	175	2338	2248	2931	1840	1336	1663	1905	2720	2117	2628	92	2720
1	0.1	Bacteria	29	621116	1481	1953	2059	1959	1542	3997	1462	2905	1810	2176	258	1758	1830	1963	2173	1831	1629	2322	1904	1779	2188	441	1567	2693	1872	1368	3168	2342	2265	1388	2133	2763	175	2338	2248	2931	1840	1336	1663	1905	2720	2117	2628	92	2720
2	0.1.1	Acidobacteria	4	17	0	0	0	0	0	0	0	0	1	0	0	0	0	0	0	0	0	1	0	1	0	0	0	1	0	0	0	0	0	1	0	0	0	0	0	0	0	2	0	2	0	0	0	0	0
3	0.1.1.1	Acidobacteriia	2	7	0	0	0	0	0	0	0	0	0	0	0	0	0	0	0	0	0	1	0	1	0	0	0	0	0	0	0	0	0	0	0	0	0	0	0	0	0	2	0	0	0	0	0	0	0
4	0.1.1.1.1	Acidobacteriales	1	4	0	0	0	0	0	0	0	0	0	0	0	0	0	0	0	0	0	1	0	1	0	0	0	0	0	0	0	0	0	0	0	0	0	0	0	0	0	1	0	0	0	0	0	0	0
5	0.1.1.1.1.1	Acidobacteriaceae_(Subgroup_1)	3	4	0	0	0	0	0	0	0	0	0	0	0	0	0	0	0	0	0	1	0	1	0	0	0	0	0	0	0	0	0	0	0	0	0	0	0	0	0	1	0	0	0	0	0	0	0
6	0.1.1.1.1.1.1	Granulicella	0	1	0	0	0	0	0	0	0	0	0	0	0	0	0	0	0	0	0	0	0	0	0	0	0	0	0	0	0	0	0	0	0	0	0	0	0	0	0	0	0	0	0	0	0	0	0
6	0.1.1.1.1.1.2	Terracidiphilus	0	1	0	0	0	0	0	0	0	0	0	0	0	0	0	0	0	0	0	0	0	0	0	0	0	0	0	0	0	0	0	0	0	0	0	0	0	0	0	1	0	0	0	0	0	0	0
6	0.1.1.1.1.1.3	Terriglobus	0	2	0	0	0	0	0	0	0	0	0	0	0	0	0	0	0	0	0	1	0	1	0	0	0	0	0	0	0	0	0	0	0	0	0	0	0	0	0	0	0	0	0	0	0	0	0
4	0.1.1.1.2	Solibacterales	1	3	0	0	0	0	0	0	0	0	0	0	0	0	0	0	0	0	0	0	0	0	0	0	0	0	0	0	0	0	0	0	0	0	0	0	0	0	0	1	0	0	0	0	0	0	0
5	0.1.1.1.2.1	Solibacteraceae_(Subgroup_3)	1	3	0	0	0	0	0	0	0	0	0	0	0	0	0	0	0	0	0	0	0	0	0	0	0	0	0	0	0	0	0	0	0	0	0	0	0	0	0	1	0	0	0	0	0	0	0
6	0.1.1.1.2.1.1	Bryobacter	0	3	0	0	0	0	0	0	0	0	0	0	0	0	0	0	0	0	0	0	0	0	0	0	0	0	0	0	0	0	0	0	0	0	0	0	0	0	0	1	0	0	0	0	0	0	0
3	0.1.1.2	Blastocatellia_(Subgroup_4)	2	4	0	0	0	0	0	0	0	0	0	0	0	0	0	0	0	0	0	0	0	0	0	0	0	0	0	0	0	0	0	0	0	0	0	0	0	0	0	0	0	2	0	0	0	0	0
4	0.1.1.2.1	Blastocatellales	1	3	0	0	0	0	0	0	0	0	0	0	0	0	0	0	0	0	0	0	0	0	0	0	0	0	0	0	0	0	0	0	0	0	0	0	0	0	0	0	0	1	0	0	0	0	0
5	0.1.1.2.1.1	Blastocatellaceae	1	3	0	0	0	0	0	0	0	0	0	0	0	0	0	0	0	0	0	0	0	0	0	0	0	0	0	0	0	0	0	0	0	0	0	0	0	0	0	0	0	1	0	0	0	0	0
6	0.1.1.2.1.1.1	Blastocatellaceae_unclassified	0	3	0	0	0	0	0	0	0	0	0	0	0	0	0	0	0	0	0	0	0	0	0	0	0	0	0	0	0	0	0	0	0	0	0	0	0	0	0	0	0	1	0	0	0	0	0
4	0.1.1.2.2	Pyrinomonadales	1	1	0	0	0	0	0	0	0	0	0	0	0	0	0	0	0	0	0	0	0	0	0	0	0	0	0	0	0	0	0	0	0	0	0	0	0	0	0	0	0	1	0	0	0	0	0
5	0.1.1.2.2.1	Pyrinomonadaceae	1	1	0	0	0	0	0	0	0	0	0	0	0	0	0	0	0	0	0	0	0	0	0	0	0	0	0	0	0	0	0	0	0	0	0	0	0	0	0	0	0	1	0	0	0	0	0
6	0.1.1.2.2.1.1	RB41	0	1	0	0	0	0	0	0	0	0	0	0	0	0	0	0	0	0	0	0	0	0	0	0	0	0	0	0	0	0	0	0	0	0	0	0	0	0	0	0	0	1	0	0	0	0	0
3	0.1.1.3	Subgroup_6	1	4	0	0	0	0	0	0	0	0	0	0	0	0	0	0	0	0	0	0	0	0	0	0	0	1	0	0	0	0	0	1	0	0	0	0	0	0	0	0	0	0	0	0	0	0	0
4	0.1.1.3.1	Subgroup_6_or	1	4	0	0	0	0	0	0	0	0	0	0	0	0	0	0	0	0	0	0	0	0	0	0	0	1	0	0	0	0	0	1	0	0	0	0	0	0	0	0	0	0	0	0	0	0	0
5	0.1.1.3.1.1	Subgroup_6_fa	1	4	0	0	0	0	0	0	0	0	0	0	0	0	0	0	0	0	0	0	0	0	0	0	0	1	0	0	0	0	0	1	0	0	0	0	0	0	0	0	0	0	0	0	0	0	0
6	0.1.1.3.1.1.1	Subgroup_6_ge	0	4	0	0	0	0	0	0	0	0	0	0	0	0	0	0	0	0	0	0	0	0	0	0	0	1	0	0	0	0	0	1	0	0	0	0	0	0	0	0	0	0	0	0	0	0	0
3	0.1.1.4	Thermoanaerobaculia	1	2	0	0	0	0	0	0	0	0	1	0	0	0	0	0	0	0	0	0	0	0	0	0	0	0	0	0	0	0	0	0	0	0	0	0	0	0	0	0	0	0	0	0	0	0	0
4	0.1.1.4.1	Thermoanaerobaculales	1	2	0	0	0	0	0	0	0	0	1	0	0	0	0	0	0	0	0	0	0	0	0	0	0	0	0	0	0	0	0	0	0	0	0	0	0	0	0	0	0	0	0	0	0	0	0
5	0.1.1.4.1.1	Thermoanaerobaculaceae	1	2	0	0	0	0	0	0	0	0	1	0	0	0	0	0	0	0	0	0	0	0	0	0	0	0	0	0	0	0	0	0	0	0	0	0	0	0	0	0	0	0	0	0	0	0	0
6	0.1.1.4.1.1.1	Subgroup_10	0	2	0	0	0	0	0	0	0	0	1	0	0	0	0	0	0	0	0	0	0	0	0	0	0	0	0	0	0	0	0	0	0	0	0	0	0	0	0	0	0	0	0	0	0	0	0
2	0.1.2	Actinobacteria	6	1584	14	9	17	14	16	15	15	22	12	45	0	37	37	30	17	24	26	20	11	15	23	0	15	33	38	17	21	11	14	38	19	18	2	18	15	12	21	41	13	21	32	12	21	1	12
3	0.1.2.1	Acidimicrobiia	4	8	0	0	0	0	0	0	0	0	0	0	0	0	0	0	0	0	0	0	0	0	0	0	0	2	0	0	0	0	0	0	0	0	0	0	0	0	0	1	0	0	0	0	0	0	0
4	0.1.2.1.1	Acidimicrobiales	1	1	0	0	0	0	0	0	0	0	0	0	0	0	0	0	0	0	0	0	0	0	0	0	0	0	0	0	0	0	0	0	0	0	0	0	0	0	0	0	0	0	0	0	0	0	0
5	0.1.2.1.1.1	Acidimicrobiaceae	1	1	0	0	0	0	0	0	0	0	0	0	0	0	0	0	0	0	0	0	0	0	0	0	0	0	0	0	0	0	0	0	0	0	0	0	0	0	0	0	0	0	0	0	0	0	0
6	0.1.2.1.1.1.1	uncultured	0	1	0	0	0	0	0	0	0	0	0	0	0	0	0	0	0	0	0	0	0	0	0	0	0	0	0	0	0	0	0	0	0	0	0	0	0	0	0	0	0	0	0	0	0	0	0
4	0.1.2.1.2	Actinomarinales	2	2	0	0	0	0	0	0	0	0	0	0	0	0	0	0	0	0	0	0	0	0	0	0	0	0	0	0	0	0	0	0	0	0	0	0	0	0	0	1	0	0	0	0	0	0	0
5	0.1.2.1.2.1	Actinomarinales_unclassified	1	1	0	0	0	0	0	0	0	0	0	0	0	0	0	0	0	0	0	0	0	0	0	0	0	0	0	0	0	0	0	0	0	0	0	0	0	0	0	0	0	0	0	0	0	0	0
6	0.1.2.1.2.1.1	Actinomarinales_unclassified	0	1	0	0	0	0	0	0	0	0	0	0	0	0	0	0	0	0	0	0	0	0	0	0	0	0	0	0	0	0	0	0	0	0	0	0	0	0	0	0	0	0	0	0	0	0	0
5	0.1.2.1.2.2	uncultured	1	1	0	0	0	0	0	0	0	0	0	0	0	0	0	0	0	0	0	0	0	0	0	0	0	0	0	0	0	0	0	0	0	0	0	0	0	0	0	1	0	0	0	0	0	0	0
6	0.1.2.1.2.2.1	uncultured_ge	0	1	0	0	0	0	0	0	0	0	0	0	0	0	0	0	0	0	0	0	0	0	0	0	0	0	0	0	0	0	0	0	0	0	0	0	0	0	0	1	0	0	0	0	0	0	0
4	0.1.2.1.3	IMCC26256	1	1	0	0	0	0	0	0	0	0	0	0	0	0	0	0	0	0	0	0	0	0	0	0	0	0	0	0	0	0	0	0	0	0	0	0	0	0	0	0	0	0	0	0	0	0	0
5	0.1.2.1.3.1	IMCC26256_fa	1	1	0	0	0	0	0	0	0	0	0	0	0	0	0	0	0	0	0	0	0	0	0	0	0	0	0	0	0	0	0	0	0	0	0	0	0	0	0	0	0	0	0	0	0	0	0
6	0.1.2.1.3.1.1	IMCC26256_ge	0	1	0	0	0	0	0	0	0	0	0	0	0	0	0	0	0	0	0	0	0	0	0	0	0	0	0	0	0	0	0	0	0	0	0	0	0	0	0	0	0	0	0	0	0	0	0
4	0.1.2.1.4	Microtrichales	1	4	0	0	0	0	0	0	0	0	0	0	0	0	0	0	0	0	0	0	0	0	0	0	0	2	0	0	0	0	0	0	0	0	0	0	0	0	0	0	0	0	0	0	0	0	0
5	0.1.2.1.4.1	Ilumatobacteraceae	3	4	0	0	0	0	0	0	0	0	0	0	0	0	0	0	0	0	0	0	0	0	0	0	0	2	0	0	0	0	0	0	0	0	0	0	0	0	0	0	0	0	0	0	0	0	0
6	0.1.2.1.4.1.1	Ilumatobacter	0	2	0	0	0	0	0	0	0	0	0	0	0	0	0	0	0	0	0	0	0	0	0	0	0	2	0	0	0	0	0	0	0	0	0	0	0	0	0	0	0	0	0	0	0	0	0
6	0.1.2.1.4.1.2	Ilumatobacteraceae_unclassified	0	1	0	0	0	0	0	0	0	0	0	0	0	0	0	0	0	0	0	0	0	0	0	0	0	0	0	0	0	0	0	0	0	0	0	0	0	0	0	0	0	0	0	0	0	0	0
6	0.1.2.1.4.1.3	uncultured	0	1	0	0	0	0	0	0	0	0	0	0	0	0	0	0	0	0	0	0	0	0	0	0	0	0	0	0	0	0	0	0	0	0	0	0	0	0	0	0	0	0	0	0	0	0	0
3	0.1.2.2	Actinobacteria	15	737	13	9	16	14	16	8	15	10	10	43	0	37	30	29	14	23	23	12	11	7	19	0	13	13	30	16	8	3	4	33	4	3	2	6	2	4	12	33	10	19	21	3	7	1	4
4	0.1.2.2.1	Actinobacteria_unclassified	1	14	0	0	0	1	1	0	0	0	1	1	0	0	0	1	0	1	0	0	1	0	0	0	0	0	0	0	0	0	0	0	0	0	1	0	0	0	0	0	0	0	1	0	0	0	0
5	0.1.2.2.1.1	Actinobacteria_unclassified	1	14	0	0	0	1	1	0	0	0	1	1	0	0	0	1	0	1	0	0	1	0	0	0	0	0	0	0	0	0	0	0	0	0	1	0	0	0	0	0	0	0	1	0	0	0	0
6	0.1.2.2.1.1.1	Actinobacteria_unclassified	0	14	0	0	0	1	1	0	0	0	1	1	0	0	0	1	0	1	0	0	1	0	0	0	0	0	0	0	0	0	0	0	0	0	1	0	0	0	0	0	0	0	1	0	0	0	0
4	0.1.2.2.2	Actinomycetales	1	5	0	0	0	0	0	0	0	0	0	2	0	1	0	1	0	0	0	0	0	0	0	0	0	0	0	0	0	0	0	0	0	0	0	0	0	0	0	0	0	1	0	0	0	0	0
5	0.1.2.2.2.1	Actinomycetaceae	3	5	0	0	0	0	0	0	0	0	0	2	0	1	0	1	0	0	0	0	0	0	0	0	0	0	0	0	0	0	0	0	0	0	0	0	0	0	0	0	0	1	0	0	0	0	0
6	0.1.2.2.2.1.1	Actinomyces	0	2	0	0	0	0	0	0	0	0	0	0	0	0	0	0	0	0	0	0	0	0	0	0	0	0	0	0	0	0	0	0	0	0	0	0	0	0	0	0	0	1	0	0	0	0	0
6	0.1.2.2.2.1.2	Flaviflexus	0	2	0	0	0	0	0	0	0	0	0	2	0	1	0	1	0	0	0	0	0	0	0	0	0	0	0	0	0	0	0	0	0	0	0	0	0	0	0	0	0	0	0	0	0	0	0
6	0.1.2.2.2.1.3	Trueperella	0	1	0	0	0	0	0	0	0	0	0	0	0	0	0	0	0	0	0	0	0	0	0	0	0	0	0	0	0	0	0	0	0	0	0	0	0	0	0	0	0	0	0	0	0	0	0
4	0.1.2.2.3	Bifidobacteriales	1	327	1	2	1	2	1	3	2	4	1	1	0	1	7	1	1	1	1	6	1	2	15	0	3	4	2	1	2	2	1	2	2	1	0	2	1	1	2	1	1	1	1	1	1	0	1
5	0.1.2.2.3.1	Bifidobacteriaceae	5	327	1	2	1	2	1	3	2	4	1	1	0	1	7	1	1	1	1	6	1	2	15	0	3	4	2	1	2	2	1	2	2	1	0	2	1	1	2	1	1	1	1	1	1	0	1
6	0.1.2.2.3.1.1	Aeriscardovia	0	5	0	0	0	0	0	0	0	0	0	0	0	0	0	0	0	0	0	0	0	0	0	0	0	0	0	0	0	0	0	0	0	0	0	0	0	0	0	0	0	0	0	0	0	0	0
6	0.1.2.2.3.1.2	Bifidobacteriaceae_unclassified	0	257	0	0	0	1	0	1	0	3	0	0	0	0	3	0	0	0	0	5	0	0	7	0	2	2	1	0	1	1	0	1	1	0	0	1	0	0	1	0	0	0	0	0	0	0	0
6	0.1.2.2.3.1.3	Bifidobacterium	0	62	1	2	1	1	1	2	2	1	1	1	0	1	4	1	1	1	1	1	1	2	8	0	1	2	1	1	1	1	1	1	1	1	0	1	1	1	1	1	1	1	1	1	1	0	1
6	0.1.2.2.3.1.4	Neoscardovia	0	1	0	0	0	0	0	0	0	0	0	0	0	0	0	0	0	0	0	0	0	0	0	0	0	0	0	0	0	0	0	0	0	0	0	0	0	0	0	0	0	0	0	0	0	0	0
6	0.1.2.2.3.1.5	uncultured	0	2	0	0	0	0	0	0	0	0	0	0	0	0	0	0	0	0	0	0	0	0	0	0	0	0	0	0	0	0	0	0	0	0	0	0	0	0	0	0	0	0	0	0	0	0	0
4	0.1.2.2.4	Corynebacteriales	6	105	3	2	5	5	10	1	5	0	4	9	0	10	7	5	5	9	9	3	5	2	2	0	3	2	12	9	1	1	0	6	0	1	0	1	0	0	2	10	4	6	9	1	1	0	0
5	0.1.2.2.4.1	Corynebacteriaceae	5	82	3	2	4	5	8	1	5	0	4	6	0	8	5	5	5	6	6	2	4	2	2	0	3	2	8	7	1	1	0	4	0	1	0	1	0	0	2	7	4	4	9	1	1	0	0
6	0.1.2.2.4.1.1	Corynebacteriaceae_unclassified	0	38	1	0	0	0	1	0	1	0	0	0	0	3	0	0	0	1	1	0	0	0	0	0	0	0	1	1	0	0	0	0	0	0	0	0	0	0	0	1	0	0	1	0	0	0	0
6	0.1.2.2.4.1.2	Corynebacterium	0	2	0	0	0	0	0	0	0	0	0	0	0	0	0	0	0	0	0	0	0	0	0	0	0	0	0	0	0	0	0	0	0	0	0	0	0	0	0	0	0	0	0	0	0	0	0
6	0.1.2.2.4.1.3	Corynebacterium_1	0	28	2	2	4	5	7	1	4	0	4	5	0	5	5	5	5	5	5	2	4	2	2	0	3	2	7	6	1	0	0	4	0	1	0	1	0	0	2	6	4	4	6	1	1	0	0
6	0.1.2.2.4.1.4	Lawsonella	0	1	0	0	0	0	0	0	0	0	0	0	0	0	0	0	0	0	0	0	0	0	0	0	0	0	0	0	0	0	0	0	0	0	0	0	0	0	0	0	0	0	0	0	0	0	0
6	0.1.2.2.4.1.5	uncultured	0	13	0	0	0	0	0	0	0	0	0	1	0	0	0	0	0	0	0	0	0	0	0	0	0	0	0	0	0	1	0	0	0	0	0	0	0	0	0	0	0	0	2	0	0	0	0
5	0.1.2.2.4.2	Corynebacteriales_unclassified	1	9	0	0	0	0	0	0	0	0	0	0	0	0	0	0	0	0	0	0	0	0	0	0	0	0	1	0	0	0	0	0	0	0	0	0	0	0	0	0	0	0	0	0	0	0	0
6	0.1.2.2.4.2.1	Corynebacteriales_unclassified	0	9	0	0	0	0	0	0	0	0	0	0	0	0	0	0	0	0	0	0	0	0	0	0	0	0	1	0	0	0	0	0	0	0	0	0	0	0	0	0	0	0	0	0	0	0	0
5	0.1.2.2.4.3	Dietziaceae	1	8	0	0	1	0	2	0	0	0	0	2	0	1	2	0	0	2	2	1	1	0	0	0	0	0	2	1	0	0	0	1	0	0	0	0	0	0	0	2	0	2	0	0	0	0	0
6	0.1.2.2.4.3.1	Dietzia	0	8	0	0	1	0	2	0	0	0	0	2	0	1	2	0	0	2	2	1	1	0	0	0	0	0	2	1	0	0	0	1	0	0	0	0	0	0	0	2	0	2	0	0	0	0	0
5	0.1.2.2.4.4	Mycobacteriaceae	1	3	0	0	0	0	0	0	0	0	0	0	0	0	0	0	0	0	0	0	0	0	0	0	0	0	0	1	0	0	0	1	0	0	0	0	0	0	0	1	0	0	0	0	0	0	0
6	0.1.2.2.4.4.1	Mycobacterium	0	3	0	0	0	0	0	0	0	0	0	0	0	0	0	0	0	0	0	0	0	0	0	0	0	0	0	1	0	0	0	1	0	0	0	0	0	0	0	1	0	0	0	0	0	0	0
5	0.1.2.2.4.5	Nocardiaceae	1	2	0	0	0	0	0	0	0	0	0	1	0	1	0	0	0	1	1	0	0	0	0	0	0	0	1	0	0	0	0	0	0	0	0	0	0	0	0	0	0	0	0	0	0	0	0
6	0.1.2.2.4.5.1	Gordonia	0	2	0	0	0	0	0	0	0	0	0	1	0	1	0	0	0	1	1	0	0	0	0	0	0	0	1	0	0	0	0	0	0	0	0	0	0	0	0	0	0	0	0	0	0	0	0
5	0.1.2.2.4.6	Tsukamurellaceae	1	1	0	0	0	0	0	0	0	0	0	0	0	0	0	0	0	0	0	0	0	0	0	0	0	0	0	0	0	0	0	0	0	0	0	0	0	0	0	0	0	0	0	0	0	0	0
6	0.1.2.2.4.6.1	Tsukamurella	0	1	0	0	0	0	0	0	0	0	0	0	0	0	0	0	0	0	0	0	0	0	0	0	0	0	0	0	0	0	0	0	0	0	0	0	0	0	0	0	0	0	0	0	0	0	0
4	0.1.2.2.5	Frankiales	5	6	0	0	0	0	0	0	0	0	0	0	0	0	0	0	0	0	0	0	0	0	0	0	0	0	0	0	0	0	0	1	0	0	0	0	0	0	0	0	0	0	0	0	0	1	0
5	0.1.2.2.5.1	Cryptosporangiaceae	1	1	0	0	0	0	0	0	0	0	0	0	0	0	0	0	0	0	0	0	0	0	0	0	0	0	0	0	0	0	0	1	0	0	0	0	0	0	0	0	0	0	0	0	0	0	0
6	0.1.2.2.5.1.1	Fodinicola	0	1	0	0	0	0	0	0	0	0	0	0	0	0	0	0	0	0	0	0	0	0	0	0	0	0	0	0	0	0	0	1	0	0	0	0	0	0	0	0	0	0	0	0	0	0	0
5	0.1.2.2.5.2	Geodermatophilaceae	2	2	0	0	0	0	0	0	0	0	0	0	0	0	0	0	0	0	0	0	0	0	0	0	0	0	0	0	0	0	0	0	0	0	0	0	0	0	0	0	0	0	0	0	0	0	0
6	0.1.2.2.5.2.1	Antricoccus	0	1	0	0	0	0	0	0	0	0	0	0	0	0	0	0	0	0	0	0	0	0	0	0	0	0	0	0	0	0	0	0	0	0	0	0	0	0	0	0	0	0	0	0	0	0	0
6	0.1.2.2.5.2.2	Geodermatophilaceae_unclassified	0	1	0	0	0	0	0	0	0	0	0	0	0	0	0	0	0	0	0	0	0	0	0	0	0	0	0	0	0	0	0	0	0	0	0	0	0	0	0	0	0	0	0	0	0	0	0
5	0.1.2.2.5.3	Nakamurellaceae	1	1	0	0	0	0	0	0	0	0	0	0	0	0	0	0	0	0	0	0	0	0	0	0	0	0	0	0	0	0	0	0	0	0	0	0	0	0	0	0	0	0	0	0	0	0	0
6	0.1.2.2.5.3.1	Nakamurella	0	1	0	0	0	0	0	0	0	0	0	0	0	0	0	0	0	0	0	0	0	0	0	0	0	0	0	0	0	0	0	0	0	0	0	0	0	0	0	0	0	0	0	0	0	0	0
5	0.1.2.2.5.4	Sporichthyaceae	1	1	0	0	0	0	0	0	0	0	0	0	0	0	0	0	0	0	0	0	0	0	0	0	0	0	0	0	0	0	0	0	0	0	0	0	0	0	0	0	0	0	0	0	0	1	0
6	0.1.2.2.5.4.1	Sporichthyaceae_unclassified	0	1	0	0	0	0	0	0	0	0	0	0	0	0	0	0	0	0	0	0	0	0	0	0	0	0	0	0	0	0	0	0	0	0	0	0	0	0	0	0	0	0	0	0	0	1	0
5	0.1.2.2.5.5	uncultured	1	1	0	0	0	0	0	0	0	0	0	0	0	0	0	0	0	0	0	0	0	0	0	0	0	0	0	0	0	0	0	0	0	0	0	0	0	0	0	0	0	0	0	0	0	0	0
6	0.1.2.2.5.5.1	uncultured_ge	0	1	0	0	0	0	0	0	0	0	0	0	0	0	0	0	0	0	0	0	0	0	0	0	0	0	0	0	0	0	0	0	0	0	0	0	0	0	0	0	0	0	0	0	0	0	0
4	0.1.2.2.6	Glycomycetales	1	2	0	0	0	0	0	0	0	0	0	0	0	0	0	0	0	0	0	0	0	0	0	0	0	0	0	0	0	0	0	0	0	0	0	0	0	0	0	0	0	0	0	0	0	0	0
5	0.1.2.2.6.1	Glycomycetaceae	1	2	0	0	0	0	0	0	0	0	0	0	0	0	0	0	0	0	0	0	0	0	0	0	0	0	0	0	0	0	0	0	0	0	0	0	0	0	0	0	0	0	0	0	0	0	0
6	0.1.2.2.6.1.1	Glycomyces	0	2	0	0	0	0	0	0	0	0	0	0	0	0	0	0	0	0	0	0	0	0	0	0	0	0	0	0	0	0	0	0	0	0	0	0	0	0	0	0	0	0	0	0	0	0	0
4	0.1.2.2.7	JB111	1	1	0	0	0	0	0	0	0	0	0	0	0	0	0	0	0	0	0	0	0	0	0	0	0	0	0	0	0	0	0	0	0	0	0	0	0	0	0	0	0	0	0	0	0	0	0
5	0.1.2.2.7.1	JB111_fa	1	1	0	0	0	0	0	0	0	0	0	0	0	0	0	0	0	0	0	0	0	0	0	0	0	0	0	0	0	0	0	0	0	0	0	0	0	0	0	0	0	0	0	0	0	0	0
6	0.1.2.2.7.1.1	JB111_ge	0	1	0	0	0	0	0	0	0	0	0	0	0	0	0	0	0	0	0	0	0	0	0	0	0	0	0	0	0	0	0	0	0	0	0	0	0	0	0	0	0	0	0	0	0	0	0
4	0.1.2.2.8	Kineosporiales	1	1	0	0	0	0	0	0	0	0	0	0	0	0	0	0	0	0	0	0	0	0	0	0	0	0	0	0	0	0	0	0	0	0	0	0	0	0	0	0	0	0	0	0	0	0	0
5	0.1.2.2.8.1	Kineosporiaceae	1	1	0	0	0	0	0	0	0	0	0	0	0	0	0	0	0	0	0	0	0	0	0	0	0	0	0	0	0	0	0	0	0	0	0	0	0	0	0	0	0	0	0	0	0	0	0
6	0.1.2.2.8.1.1	Kineococcus	0	1	0	0	0	0	0	0	0	0	0	0	0	0	0	0	0	0	0	0	0	0	0	0	0	0	0	0	0	0	0	0	0	0	0	0	0	0	0	0	0	0	0	0	0	0	0
4	0.1.2.2.9	Micrococcales	16	228	8	5	10	6	4	2	7	6	4	27	0	23	16	17	8	11	13	3	4	3	2	0	7	7	13	6	5	0	3	18	2	1	0	3	1	3	8	19	5	10	7	1	5	0	3
5	0.1.2.2.9.1	Beutenbergiaceae	1	1	0	0	0	0	0	0	0	0	0	0	0	0	0	0	0	0	0	0	0	0	0	0	0	0	0	0	0	0	0	0	0	0	0	0	0	0	0	0	0	0	0	0	0	0	0
6	0.1.2.2.9.1.1	Salana	0	1	0	0	0	0	0	0	0	0	0	0	0	0	0	0	0	0	0	0	0	0	0	0	0	0	0	0	0	0	0	0	0	0	0	0	0	0	0	0	0	0	0	0	0	0	0
5	0.1.2.2.9.2	Bogoriellaceae	1	2	0	0	0	0	0	0	0	0	0	0	0	0	0	0	0	0	0	0	0	0	0	0	0	0	0	0	0	0	0	0	0	0	0	0	0	0	0	0	0	0	0	0	0	0	0
6	0.1.2.2.9.2.1	Georgenia	0	2	0	0	0	0	0	0	0	0	0	0	0	0	0	0	0	0	0	0	0	0	0	0	0	0	0	0	0	0	0	0	0	0	0	0	0	0	0	0	0	0	0	0	0	0	0
5	0.1.2.2.9.3	Brevibacteriaceae	2	91	2	1	2	1	2	1	2	1	2	12	0	13	8	4	2	2	4	2	1	1	1	0	2	4	4	1	2	0	1	2	0	0	0	0	0	1	2	6	1	2	3	0	1	0	0
6	0.1.2.2.9.3.1	Brevibacteriaceae_unclassified	0	3	0	0	0	0	0	0	0	0	0	0	0	1	0	0	0	0	0	0	0	0	0	0	0	0	0	0	0	0	0	0	0	0	0	0	0	0	0	0	0	0	0	0	0	0	0
6	0.1.2.2.9.3.2	Brevibacterium	0	88	2	1	2	1	2	1	2	1	2	12	0	12	8	4	2	2	4	2	1	1	1	0	2	4	4	1	2	0	1	2	0	0	0	0	0	1	2	6	1	2	3	0	1	0	0
5	0.1.2.2.9.4	Cellulomonadaceae	2	2	0	0	0	0	0	0	0	0	0	0	0	0	0	0	0	0	0	0	0	0	0	0	0	0	0	0	0	0	0	0	0	0	0	0	0	0	0	0	0	0	0	0	0	0	0
6	0.1.2.2.9.4.1	Actinotalea	0	1	0	0	0	0	0	0	0	0	0	0	0	0	0	0	0	0	0	0	0	0	0	0	0	0	0	0	0	0	0	0	0	0	0	0	0	0	0	0	0	0	0	0	0	0	0
6	0.1.2.2.9.4.2	Pseudactinotalea	0	1	0	0	0	0	0	0	0	0	0	0	0	0	0	0	0	0	0	0	0	0	0	0	0	0	0	0	0	0	0	0	0	0	0	0	0	0	0	0	0	0	0	0	0	0	0
5	0.1.2.2.9.5	Demequinaceae	1	1	0	0	0	0	0	0	0	0	0	0	0	0	0	1	0	0	0	0	0	0	0	0	0	0	0	0	0	0	0	0	0	0	0	0	0	0	0	0	0	0	0	0	0	0	0
6	0.1.2.2.9.5.1	uncultured	0	1	0	0	0	0	0	0	0	0	0	0	0	0	0	1	0	0	0	0	0	0	0	0	0	0	0	0	0	0	0	0	0	0	0	0	0	0	0	0	0	0	0	0	0	0	0
5	0.1.2.2.9.6	Dermabacteraceae	2	38	1	1	3	1	1	1	1	1	1	3	0	3	2	2	2	2	5	1	1	1	1	0	1	1	1	1	1	0	0	1	0	0	0	0	0	1	1	1	1	2	1	0	1	0	0
6	0.1.2.2.9.6.1	Brachybacterium	0	7	1	1	1	1	1	1	1	1	1	2	0	1	1	2	1	1	1	1	1	1	1	0	1	1	1	1	1	0	0	1	0	0	0	0	0	1	1	1	1	1	1	0	1	0	0
6	0.1.2.2.9.6.2	Dermabacteraceae_unclassified	0	31	0	0	2	0	0	0	0	0	0	1	0	2	1	0	1	1	4	0	0	0	0	0	0	0	0	0	0	0	0	0	0	0	0	0	0	0	0	0	0	1	0	0	0	0	0
5	0.1.2.2.9.7	Dermatophilaceae	1	1	0	0	0	0	0	0	0	0	0	0	0	0	0	0	0	0	0	0	0	0	0	0	0	0	0	0	0	0	0	1	0	0	0	0	0	0	0	0	0	0	0	0	0	0	0
6	0.1.2.2.9.7.1	Piscicoccus	0	1	0	0	0	0	0	0	0	0	0	0	0	0	0	0	0	0	0	0	0	0	0	0	0	0	0	0	0	0	0	1	0	0	0	0	0	0	0	0	0	0	0	0	0	0	0
5	0.1.2.2.9.8	Intrasporangiaceae	3	4	0	0	0	0	0	0	0	0	0	1	0	1	0	1	0	0	1	0	0	0	0	0	0	0	0	0	0	0	0	0	0	0	0	0	0	0	0	1	0	0	0	0	0	0	0
6	0.1.2.2.9.8.1	Aquipuribacter	0	1	0	0	0	0	0	0	0	0	0	0	0	0	0	0	0	0	0	0	0	0	0	0	0	0	0	0	0	0	0	0	0	0	0	0	0	0	0	0	0	0	0	0	0	0	0
6	0.1.2.2.9.8.2	Intrasporangiaceae_unclassified	0	2	0	0	0	0	0	0	0	0	0	1	0	1	0	1	0	0	1	0	0	0	0	0	0	0	0	0	0	0	0	0	0	0	0	0	0	0	0	1	0	0	0	0	0	0	0
6	0.1.2.2.9.8.3	Ornithinimicrobium	0	1	0	0	0	0	0	0	0	0	0	0	0	0	0	0	0	0	0	0	0	0	0	0	0	0	0	0	0	0	0	0	0	0	0	0	0	0	0	0	0	0	0	0	0	0	0
5	0.1.2.2.9.9	Jonesiaceae	1	1	0	0	0	0	0	0	0	0	0	1	0	1	0	0	0	0	0	0	0	0	0	0	0	0	0	0	0	0	0	0	0	0	0	0	0	0	0	0	0	0	0	0	0	0	0
6	0.1.2.2.9.9.1	Jonesia	0	1	0	0	0	0	0	0	0	0	0	1	0	1	0	0	0	0	0	0	0	0	0	0	0	0	0	0	0	0	0	0	0	0	0	0	0	0	0	0	0	0	0	0	0	0	0
5	0.1.2.2.9.10	Microbacteriaceae	11	34	3	2	4	2	0	0	2	3	0	6	0	3	3	4	1	5	1	0	1	0	0	0	2	0	3	2	2	0	1	7	1	0	0	2	0	0	2	2	1	2	1	0	2	0	1
6	0.1.2.2.9.10.1	Agromyces	0	1	0	0	0	0	0	0	0	0	0	0	0	0	0	0	0	0	0	0	0	0	0	0	0	0	0	0	0	0	0	0	0	0	0	0	0	0	0	0	0	0	0	0	0	0	0
6	0.1.2.2.9.10.2	Curtobacterium	0	1	0	0	0	0	0	0	0	0	0	0	0	0	0	0	0	0	1	0	0	0	0	0	0	0	0	0	0	0	0	0	0	0	0	0	0	0	0	0	0	0	0	0	0	0	0
6	0.1.2.2.9.10.3	Gryllotalpicola	0	1	0	0	0	0	0	0	0	0	0	0	0	0	0	0	0	0	0	0	0	0	0	0	0	0	0	0	0	0	0	0	0	0	0	0	0	0	0	0	0	0	0	0	0	0	0
6	0.1.2.2.9.10.4	Gulosibacter	0	1	0	0	0	0	0	0	0	0	0	0	0	0	0	0	0	0	0	0	1	0	0	0	0	0	0	0	0	0	0	0	0	0	0	0	0	0	0	0	0	0	0	0	0	0	0
6	0.1.2.2.9.10.5	Huakuichenia	0	1	0	0	0	0	0	0	0	0	0	0	0	0	0	0	0	0	0	0	0	0	0	0	0	0	0	0	0	0	0	0	0	0	0	0	0	0	0	0	0	0	0	0	0	0	0
6	0.1.2.2.9.10.6	Leifsonia	0	1	0	0	0	0	0	0	0	0	0	0	0	0	0	0	0	0	0	0	0	0	0	0	0	0	0	0	0	0	0	0	0	0	0	0	0	0	0	0	0	0	0	0	0	0	0
6	0.1.2.2.9.10.7	Leucobacter	0	4	0	0	1	1	0	0	1	1	0	1	0	1	1	1	0	1	0	0	0	0	0	0	1	0	0	1	0	0	0	2	0	0	0	0	0	0	0	1	0	0	0	0	1	0	0
6	0.1.2.2.9.10.8	Microbacteriaceae_unclassified	0	19	1	0	1	0	0	0	0	0	0	3	0	1	2	1	0	2	0	0	0	0	0	0	0	0	1	0	1	0	1	3	1	0	0	1	0	0	0	0	0	1	0	0	0	0	1
6	0.1.2.2.9.10.9	Microbacterium	0	3	2	2	2	1	0	0	1	2	0	2	0	1	0	2	1	2	0	0	0	0	0	0	1	0	1	1	1	0	0	2	0	0	0	1	0	0	2	1	1	1	1	0	1	0	0
6	0.1.2.2.9.10.10	Rathayibacter	0	1	0	0	0	0	0	0	0	0	0	0	0	0	0	0	0	0	0	0	0	0	0	0	0	0	0	0	0	0	0	0	0	0	0	0	0	0	0	0	0	0	0	0	0	0	0
6	0.1.2.2.9.10.11	Schumannella	0	1	0	0	0	0	0	0	0	0	0	0	0	0	0	0	0	0	0	0	0	0	0	0	0	0	1	0	0	0	0	0	0	0	0	0	0	0	0	0	0	0	0	0	0	0	0
5	0.1.2.2.9.11	Micrococcaceae	8	20	2	1	1	2	1	0	2	1	1	2	0	2	3	2	1	1	2	0	1	1	0	0	2	2	4	2	0	0	1	5	1	1	0	1	1	1	3	5	2	4	2	1	1	0	2
6	0.1.2.2.9.11.1	Acaricomes	0	1	0	0	0	0	0	0	0	0	0	0	0	0	0	0	0	0	0	0	0	0	0	0	0	0	0	0	0	0	0	0	0	0	0	0	0	0	0	0	0	0	0	0	0	0	0
6	0.1.2.2.9.11.2	Arthrobacter	0	2	1	0	0	0	0	0	0	0	0	1	0	0	0	0	0	0	1	0	0	0	0	0	1	0	1	0	0	0	0	1	0	0	0	0	0	0	1	1	0	1	0	0	0	0	0
6	0.1.2.2.9.11.3	Kocuria	0	1	0	0	0	1	0	0	0	0	0	0	0	0	1	0	0	0	0	0	0	0	0	0	0	1	1	1	0	0	1	1	1	1	0	1	1	1	1	1	1	1	1	0	1	0	1
6	0.1.2.2.9.11.4	Micrococcaceae_unclassified	0	10	1	1	0	0	1	0	1	1	1	0	0	2	1	2	1	1	1	0	1	1	0	0	1	1	2	1	0	0	0	2	0	0	0	0	0	0	1	2	1	2	1	1	0	0	1
6	0.1.2.2.9.11.5	Micrococcus	0	1	0	0	0	0	0	0	0	0	0	0	0	0	0	0	0	0	0	0	0	0	0	0	0	0	0	0	0	0	0	0	0	0	0	0	0	0	0	0	0	0	0	0	0	0	0
6	0.1.2.2.9.11.6	Renibacterium	0	1	0	0	0	0	0	0	0	0	0	0	0	0	0	0	0	0	0	0	0	0	0	0	0	0	0	0	0	0	0	0	0	0	0	0	0	0	0	0	0	0	0	0	0	0	0
6	0.1.2.2.9.11.7	Rothia	0	1	0	0	1	1	0	0	1	0	0	1	0	0	1	0	0	0	0	0	0	0	0	0	0	0	0	0	0	0	0	0	0	0	0	0	0	0	0	0	0	0	0	0	0	0	0
6	0.1.2.2.9.11.8	Yaniella	0	3	0	0	0	0	0	0	0	0	0	0	0	0	0	0	0	0	0	0	0	0	0	0	0	0	0	0	0	0	0	1	0	0	0	0	0	0	0	1	0	0	0	0	0	0	0
5	0.1.2.2.9.12	Micrococcales_Incertae_Sedis	1	1	0	0	0	0	0	0	0	0	0	0	0	0	0	1	0	0	0	0	0	0	0	0	0	0	0	0	0	0	0	0	0	0	0	0	0	0	0	0	0	0	0	0	0	0	0
6	0.1.2.2.9.12.1	Timonella	0	1	0	0	0	0	0	0	0	0	0	0	0	0	0	1	0	0	0	0	0	0	0	0	0	0	0	0	0	0	0	0	0	0	0	0	0	0	0	0	0	0	0	0	0	0	0
5	0.1.2.2.9.13	Micrococcales_unclassified	1	26	0	0	0	0	0	0	0	0	0	2	0	0	0	1	1	1	0	0	0	0	0	0	0	0	0	0	0	0	0	1	0	0	0	0	0	0	0	2	0	0	0	0	0	0	0
6	0.1.2.2.9.13.1	Micrococcales_unclassified	0	26	0	0	0	0	0	0	0	0	0	2	0	0	0	1	1	1	0	0	0	0	0	0	0	0	0	0	0	0	0	1	0	0	0	0	0	0	0	2	0	0	0	0	0	0	0
5	0.1.2.2.9.14	Promicromonosporaceae	2	2	0	0	0	0	0	0	0	0	0	0	0	0	0	0	1	0	0	0	0	0	0	0	0	0	0	0	0	0	0	0	0	0	0	0	0	0	0	0	0	0	0	0	0	0	0
6	0.1.2.2.9.14.1	Promicromonospora	0	1	0	0	0	0	0	0	0	0	0	0	0	0	0	0	1	0	0	0	0	0	0	0	0	0	0	0	0	0	0	0	0	0	0	0	0	0	0	0	0	0	0	0	0	0	0
6	0.1.2.2.9.14.2	Promicromonosporaceae_unclassified	0	1	0	0	0	0	0	0	0	0	0	0	0	0	0	0	0	0	0	0	0	0	0	0	0	0	0	0	0	0	0	0	0	0	0	0	0	0	0	0	0	0	0	0	0	0	0
5	0.1.2.2.9.15	Ruaniaceae	1	3	0	0	0	0	0	0	0	0	0	0	0	0	0	0	0	0	0	0	0	0	0	0	0	0	1	0	0	0	0	1	0	0	0	0	0	0	0	2	0	0	0	0	0	0	0
6	0.1.2.2.9.15.1	Ruania	0	3	0	0	0	0	0	0	0	0	0	0	0	0	0	0	0	0	0	0	0	0	0	0	0	0	1	0	0	0	0	1	0	0	0	0	0	0	0	2	0	0	0	0	0	0	0
5	0.1.2.2.9.16	Sanguibacteraceae	1	1	0	0	0	0	0	0	0	0	0	0	0	0	0	1	0	0	0	0	0	0	0	0	0	0	0	0	0	0	0	0	0	0	0	0	0	0	0	0	0	0	0	0	0	0	0
6	0.1.2.2.9.16.1	Sanguibacter	0	1	0	0	0	0	0	0	0	0	0	0	0	0	0	1	0	0	0	0	0	0	0	0	0	0	0	0	0	0	0	0	0	0	0	0	0	0	0	0	0	0	0	0	0	0	0
4	0.1.2.2.10	Micromonosporales	1	3	0	0	0	0	0	0	0	0	0	0	0	0	0	0	0	0	0	0	0	0	0	0	0	0	1	0	0	0	0	1	0	0	0	0	0	0	0	1	0	0	0	0	0	0	0
5	0.1.2.2.10.1	Micromonosporaceae	3	3	0	0	0	0	0	0	0	0	0	0	0	0	0	0	0	0	0	0	0	0	0	0	0	0	1	0	0	0	0	1	0	0	0	0	0	0	0	1	0	0	0	0	0	0	0
6	0.1.2.2.10.1.1	Micromonospora	0	1	0	0	0	0	0	0	0	0	0	0	0	0	0	0	0	0	0	0	0	0	0	0	0	0	0	0	0	0	0	0	0	0	0	0	0	0	0	0	0	0	0	0	0	0	0
6	0.1.2.2.10.1.2	Micromonosporaceae_unclassified	0	1	0	0	0	0	0	0	0	0	0	0	0	0	0	0	0	0	0	0	0	0	0	0	0	0	0	0	0	0	0	0	0	0	0	0	0	0	0	0	0	0	0	0	0	0	0
6	0.1.2.2.10.1.3	Stackebrandtia	0	1	0	0	0	0	0	0	0	0	0	0	0	0	0	0	0	0	0	0	0	0	0	0	0	0	1	0	0	0	0	1	0	0	0	0	0	0	0	1	0	0	0	0	0	0	0
4	0.1.2.2.11	PeM15	1	2	0	0	0	0	0	0	0	0	0	0	0	0	0	0	0	0	0	0	0	0	0	0	0	0	0	0	0	0	0	0	0	0	0	0	0	0	0	0	0	0	0	0	0	0	0
5	0.1.2.2.11.1	PeM15_fa	1	2	0	0	0	0	0	0	0	0	0	0	0	0	0	0	0	0	0	0	0	0	0	0	0	0	0	0	0	0	0	0	0	0	0	0	0	0	0	0	0	0	0	0	0	0	0
6	0.1.2.2.11.1.1	PeM15_ge	0	2	0	0	0	0	0	0	0	0	0	0	0	0	0	0	0	0	0	0	0	0	0	0	0	0	0	0	0	0	0	0	0	0	0	0	0	0	0	0	0	0	0	0	0	0	0
4	0.1.2.2.12	Propionibacteriales	2	24	1	0	0	0	0	2	0	0	0	2	0	1	0	2	0	1	0	0	0	0	0	0	0	0	1	0	0	0	0	2	0	0	1	0	0	0	0	1	0	0	1	0	0	0	0
5	0.1.2.2.12.1	Nocardioidaceae	4	15	0	0	0	0	0	2	0	0	0	0	0	0	0	2	0	1	0	0	0	0	0	0	0	0	1	0	0	0	0	2	0	0	0	0	0	0	0	1	0	0	1	0	0	0	0
6	0.1.2.2.12.1.1	Aeromicrobium	0	2	0	0	0	0	0	1	0	0	0	0	0	0	0	1	0	0	0	0	0	0	0	0	0	0	0	0	0	0	0	1	0	0	0	0	0	0	0	0	0	0	1	0	0	0	0
6	0.1.2.2.12.1.2	Marmoricola	0	2	0	0	0	0	0	0	0	0	0	0	0	0	0	0	0	0	0	0	0	0	0	0	0	0	0	0	0	0	0	0	0	0	0	0	0	0	0	0	0	0	0	0	0	0	0
6	0.1.2.2.12.1.3	Nocardioidaceae_unclassified	0	2	0	0	0	0	0	0	0	0	0	0	0	0	0	0	0	0	0	0	0	0	0	0	0	0	0	0	0	0	0	0	0	0	0	0	0	0	0	0	0	0	0	0	0	0	0
6	0.1.2.2.12.1.4	Nocardioides	0	9	0	0	0	0	0	1	0	0	0	0	0	0	0	1	0	1	0	0	0	0	0	0	0	0	1	0	0	0	0	1	0	0	0	0	0	0	0	1	0	0	0	0	0	0	0
5	0.1.2.2.12.2	Propionibacteriaceae	8	9	1	0	0	0	0	0	0	0	0	2	0	1	0	0	0	0	0	0	0	0	0	0	0	0	0	0	0	0	0	0	0	0	1	0	0	0	0	0	0	0	0	0	0	0	0
6	0.1.2.2.12.2.1	Acidipropionibacterium	0	1	0	0	0	0	0	0	0	0	0	0	0	0	0	0	0	0	0	0	0	0	0	0	0	0	0	0	0	0	0	0	0	0	0	0	0	0	0	0	0	0	0	0	0	0	0
6	0.1.2.2.12.2.2	Cutibacterium	0	1	1	0	0	0	0	0	0	0	0	0	0	0	0	0	0	0	0	0	0	0	0	0	0	0	0	0	0	0	0	0	0	0	1	0	0	0	0	0	0	0	0	0	0	0	0
6	0.1.2.2.12.2.3	Friedmanniella	0	1	0	0	0	0	0	0	0	0	0	0	0	0	0	0	0	0	0	0	0	0	0	0	0	0	0	0	0	0	0	0	0	0	0	0	0	0	0	0	0	0	0	0	0	0	0
6	0.1.2.2.12.2.4	Granulicoccus	0	1	0	0	0	0	0	0	0	0	0	0	0	0	0	0	0	0	0	0	0	0	0	0	0	0	0	0	0	0	0	0	0	0	0	0	0	0	0	0	0	0	0	0	0	0	0
6	0.1.2.2.12.2.5	Luteococcus	0	1	0	0	0	0	0	0	0	0	0	0	0	0	0	0	0	0	0	0	0	0	0	0	0	0	0	0	0	0	0	0	0	0	0	0	0	0	0	0	0	0	0	0	0	0	0
6	0.1.2.2.12.2.6	Propionibacteriaceae_unclassified	0	2	0	0	0	0	0	0	0	0	0	2	0	1	0	0	0	0	0	0	0	0	0	0	0	0	0	0	0	0	0	0	0	0	0	0	0	0	0	0	0	0	0	0	0	0	0
6	0.1.2.2.12.2.7	Propionibacterium	0	1	0	0	0	0	0	0	0	0	0	0	0	0	0	0	0	0	0	0	0	0	0	0	0	0	0	0	0	0	0	0	0	0	0	0	0	0	0	0	0	0	0	0	0	0	0
6	0.1.2.2.12.2.8	Tessaracoccus	0	1	0	0	0	0	0	0	0	0	0	0	0	0	0	0	0	0	0	0	0	0	0	0	0	0	0	0	0	0	0	0	0	0	0	0	0	0	0	0	0	0	0	0	0	0	0
4	0.1.2.2.13	Pseudonocardiales	1	10	0	0	0	0	0	0	0	0	0	0	0	0	0	1	0	0	0	0	0	0	0	0	0	0	1	0	0	0	0	0	0	0	0	0	0	0	0	0	0	1	1	0	0	0	0
5	0.1.2.2.13.1	Pseudonocardiaceae	3	10	0	0	0	0	0	0	0	0	0	0	0	0	0	1	0	0	0	0	0	0	0	0	0	0	1	0	0	0	0	0	0	0	0	0	0	0	0	0	0	1	1	0	0	0	0
6	0.1.2.2.13.1.1	Pseudonocardiaceae_unclassified	0	4	0	0	0	0	0	0	0	0	0	0	0	0	0	0	0	0	0	0	0	0	0	0	0	0	1	0	0	0	0	0	0	0	0	0	0	0	0	0	0	0	0	0	0	0	0
6	0.1.2.2.13.1.2	Saccharomonospora	0	2	0	0	0	0	0	0	0	0	0	0	0	0	0	1	0	0	0	0	0	0	0	0	0	0	0	0	0	0	0	0	0	0	0	0	0	0	0	0	0	1	0	0	0	0	0
6	0.1.2.2.13.1.3	Saccharopolyspora	0	4	0	0	0	0	0	0	0	0	0	0	0	0	0	0	0	0	0	0	0	0	0	0	0	0	0	0	0	0	0	0	0	0	0	0	0	0	0	0	0	0	1	0	0	0	0
4	0.1.2.2.14	Streptomycetales	1	2	0	0	0	0	0	0	1	0	0	0	0	0	0	1	0	0	0	0	0	0	0	0	0	0	0	0	0	0	0	1	0	0	0	0	0	0	0	0	0	0	0	0	0	0	0
5	0.1.2.2.14.1	Streptomycetaceae	2	2	0	0	0	0	0	0	1	0	0	0	0	0	0	1	0	0	0	0	0	0	0	0	0	0	0	0	0	0	0	1	0	0	0	0	0	0	0	0	0	0	0	0	0	0	0
6	0.1.2.2.14.1.1	Streptomyces	0	1	0	0	0	0	0	0	0	0	0	0	0	0	0	0	0	0	0	0	0	0	0	0	0	0	0	0	0	0	0	0	0	0	0	0	0	0	0	0	0	0	0	0	0	0	0
6	0.1.2.2.14.1.2	Streptomycetaceae_unclassified	0	1	0	0	0	0	0	0	1	0	0	0	0	0	0	1	0	0	0	0	0	0	0	0	0	0	0	0	0	0	0	1	0	0	0	0	0	0	0	0	0	0	0	0	0	0	0
4	0.1.2.2.15	Streptosporangiales	4	7	0	0	0	0	0	0	0	0	0	1	0	1	0	0	0	0	0	0	0	0	0	0	0	0	0	0	0	0	0	2	0	0	0	0	0	0	0	1	0	0	1	0	0	0	0
5	0.1.2.2.15.1	Nocardiopsaceae	2	4	0	0	0	0	0	0	0	0	0	1	0	1	0	0	0	0	0	0	0	0	0	0	0	0	0	0	0	0	0	1	0	0	0	0	0	0	0	1	0	0	1	0	0	0	0
6	0.1.2.2.15.1.1	Nocardiopsis	0	3	0	0	0	0	0	0	0	0	0	1	0	1	0	0	0	0	0	0	0	0	0	0	0	0	0	0	0	0	0	1	0	0	0	0	0	0	0	1	0	0	1	0	0	0	0
6	0.1.2.2.15.1.2	Thermobifida	0	1	0	0	0	0	0	0	0	0	0	0	0	0	0	0	0	0	0	0	0	0	0	0	0	0	0	0	0	0	0	0	0	0	0	0	0	0	0	0	0	0	0	0	0	0	0
5	0.1.2.2.15.2	Streptosporangiaceae	1	1	0	0	0	0	0	0	0	0	0	0	0	0	0	0	0	0	0	0	0	0	0	0	0	0	0	0	0	0	0	0	0	0	0	0	0	0	0	0	0	0	0	0	0	0	0
6	0.1.2.2.15.2.1	Streptosporangium	0	1	0	0	0	0	0	0	0	0	0	0	0	0	0	0	0	0	0	0	0	0	0	0	0	0	0	0	0	0	0	0	0	0	0	0	0	0	0	0	0	0	0	0	0	0	0
5	0.1.2.2.15.3	Streptosporangiales_Incertae_Sedis	1	1	0	0	0	0	0	0	0	0	0	0	0	0	0	0	0	0	0	0	0	0	0	0	0	0	0	0	0	0	0	0	0	0	0	0	0	0	0	0	0	0	0	0	0	0	0
6	0.1.2.2.15.3.1	Motilibacter	0	1	0	0	0	0	0	0	0	0	0	0	0	0	0	0	0	0	0	0	0	0	0	0	0	0	0	0	0	0	0	0	0	0	0	0	0	0	0	0	0	0	0	0	0	0	0
5	0.1.2.2.15.4	Thermomonosporaceae	1	1	0	0	0	0	0	0	0	0	0	0	0	0	0	0	0	0	0	0	0	0	0	0	0	0	0	0	0	0	0	1	0	0	0	0	0	0	0	0	0	0	0	0	0	0	0
6	0.1.2.2.15.4.1	Thermomonosporaceae_unclassified	0	1	0	0	0	0	0	0	0	0	0	0	0	0	0	0	0	0	0	0	0	0	0	0	0	0	0	0	0	0	0	1	0	0	0	0	0	0	0	0	0	0	0	0	0	0	0
3	0.1.2.3	Actinobacteria_unclassified	1	1	0	0	0	0	0	0	0	0	0	0	0	0	0	0	0	0	0	0	0	0	0	0	0	0	0	0	0	0	0	0	0	0	0	0	0	0	0	0	0	0	0	0	0	0	0
4	0.1.2.3.1	Actinobacteria_unclassified	1	1	0	0	0	0	0	0	0	0	0	0	0	0	0	0	0	0	0	0	0	0	0	0	0	0	0	0	0	0	0	0	0	0	0	0	0	0	0	0	0	0	0	0	0	0	0
5	0.1.2.3.1.1	Actinobacteria_unclassified	1	1	0	0	0	0	0	0	0	0	0	0	0	0	0	0	0	0	0	0	0	0	0	0	0	0	0	0	0	0	0	0	0	0	0	0	0	0	0	0	0	0	0	0	0	0	0
6	0.1.2.3.1.1.1	Actinobacteria_unclassified	0	1	0	0	0	0	0	0	0	0	0	0	0	0	0	0	0	0	0	0	0	0	0	0	0	0	0	0	0	0	0	0	0	0	0	0	0	0	0	0	0	0	0	0	0	0	0
3	0.1.2.4	Coriobacteriia	1	828	1	0	1	0	0	7	0	12	2	2	0	0	7	1	3	1	3	8	0	8	4	0	2	17	8	1	13	8	10	5	15	15	0	12	13	8	9	4	3	2	11	9	14	0	8
4	0.1.2.4.1	Coriobacteriales	7	828	1	0	1	0	0	7	0	12	2	2	0	0	7	1	3	1	3	8	0	8	4	0	2	17	8	1	13	8	10	5	15	15	0	12	13	8	9	4	3	2	11	9	14	0	8
5	0.1.2.4.1.1	Atopobiaceae	5	424	1	0	0	0	0	2	0	1	0	0	0	0	2	0	1	0	1	2	0	2	0	0	1	3	2	1	2	1	2	1	4	2	0	3	1	1	3	0	1	0	1	1	2	0	2
6	0.1.2.4.1.1.1	Atopobiaceae_ge	0	190	0	0	0	0	0	0	0	0	0	0	0	0	0	0	1	0	0	0	0	0	0	0	0	0	0	0	0	0	0	0	0	0	0	0	0	0	0	0	0	0	0	0	0	0	0
6	0.1.2.4.1.1.2	Atopobiaceae_unclassified	0	220	0	0	0	0	0	0	0	0	0	0	0	0	0	0	0	0	1	0	0	0	0	0	0	0	0	0	0	0	0	0	0	0	0	0	0	0	0	0	0	0	0	0	0	0	0
6	0.1.2.4.1.1.3	Coriobacteriaceae_UCG-002	0	2	0	0	0	0	0	1	0	1	0	0	0	0	1	0	0	0	0	1	0	1	0	0	0	1	0	0	1	0	1	0	1	1	0	1	1	0	1	0	0	0	0	1	1	0	1
6	0.1.2.4.1.1.4	Olsenella	0	6	1	0	0	0	0	1	0	0	0	0	0	0	1	0	0	0	0	1	0	1	0	0	1	2	2	1	1	1	1	0	2	1	0	2	0	0	2	0	1	0	1	0	1	0	1
6	0.1.2.4.1.1.5	uncultured	0	6	0	0	0	0	0	0	0	0	0	0	0	0	0	0	0	0	0	0	0	0	0	0	0	0	0	0	0	0	0	1	1	0	0	0	0	1	0	0	0	0	0	0	0	0	0
5	0.1.2.4.1.2	Coriobacteriaceae	2	270	0	0	1	0	0	2	0	6	1	1	0	0	2	0	1	0	1	2	0	2	2	0	1	7	2	0	4	3	3	2	6	5	0	4	4	1	3	2	1	0	4	3	4	0	3
6	0.1.2.4.1.2.1	Coriobacteriaceae_unclassified	0	40	0	0	0	0	0	0	0	1	0	0	0	0	0	0	0	0	0	0	0	0	0	0	0	2	1	0	1	0	1	1	1	1	0	0	1	0	0	0	0	0	1	1	2	0	0
6	0.1.2.4.1.2.2	Enorma	0	230	0	0	1	0	0	2	0	5	1	1	0	0	2	0	1	0	1	2	0	2	2	0	1	5	1	0	3	3	2	1	5	4	0	4	3	1	3	2	1	0	3	2	2	0	3
5	0.1.2.4.1.3	Coriobacteriales_Incertae_Sedis	2	10	0	0	0	0	0	0	0	0	0	0	0	0	0	1	0	0	0	0	0	0	0	0	0	1	1	0	1	1	1	0	0	1	0	1	1	2	0	0	0	0	1	1	1	0	0
6	0.1.2.4.1.3.1	Coriobacteriales_Incertae_Sedis_unclassified	0	1	0	0	0	0	0	0	0	0	0	0	0	0	0	1	0	0	0	0	0	0	0	0	0	0	0	0	0	0	0	0	0	0	0	0	0	0	0	0	0	0	0	0	0	0	0
6	0.1.2.4.1.3.2	uncultured	0	9	0	0	0	0	0	0	0	0	0	0	0	0	0	0	0	0	0	0	0	0	0	0	0	1	1	0	1	1	1	0	0	1	0	1	1	2	0	0	0	0	1	1	1	0	0
5	0.1.2.4.1.4	Coriobacteriales_fa	1	3	0	0	0	0	0	0	0	0	0	0	0	0	0	0	0	0	0	0	0	0	0	0	0	0	0	0	0	0	0	0	0	0	0	0	0	0	0	0	0	0	0	0	0	0	0
6	0.1.2.4.1.4.1	Coriobacteriales_ge	0	3	0	0	0	0	0	0	0	0	0	0	0	0	0	0	0	0	0	0	0	0	0	0	0	0	0	0	0	0	0	0	0	0	0	0	0	0	0	0	0	0	0	0	0	0	0
5	0.1.2.4.1.5	Coriobacteriales_unclassified	1	33	0	0	0	0	0	0	0	0	0	0	0	0	0	0	0	0	0	0	0	0	0	0	0	1	0	0	0	0	0	0	0	1	0	0	1	0	0	0	0	0	0	0	1	0	0
6	0.1.2.4.1.5.1	Coriobacteriales_unclassified	0	33	0	0	0	0	0	0	0	0	0	0	0	0	0	0	0	0	0	0	0	0	0	0	0	1	0	0	0	0	0	0	0	1	0	0	1	0	0	0	0	0	0	0	1	0	0
5	0.1.2.4.1.6	Eggerthellaceae	5	86	0	0	0	0	0	3	0	5	1	1	0	0	3	0	1	1	1	4	0	4	2	0	0	4	3	0	5	3	3	2	5	6	0	4	6	4	2	2	1	2	5	4	6	0	3
6	0.1.2.4.1.6.1	CHKCI002	0	30	0	0	0	0	0	2	0	3	0	1	0	0	2	0	0	0	1	2	0	1	1	0	0	1	2	0	2	1	2	1	1	3	0	2	2	2	1	2	1	1	3	2	2	0	2
6	0.1.2.4.1.6.2	DNF00809	0	2	0	0	0	0	0	0	0	0	0	0	0	0	0	0	0	0	0	0	0	0	0	0	0	0	0	0	0	0	0	0	0	0	0	0	0	0	0	0	0	0	0	0	0	0	0
6	0.1.2.4.1.6.3	Eggerthellaceae_unclassified	0	35	0	0	0	0	0	0	0	2	1	0	0	0	1	0	0	1	0	2	0	2	1	0	0	2	1	0	2	1	1	0	3	3	0	2	3	1	0	0	0	1	2	2	4	0	1
6	0.1.2.4.1.6.4	Gordonibacter	0	3	0	0	0	0	0	1	0	0	0	0	0	0	0	0	1	0	0	0	0	1	0	0	0	0	0	0	0	0	0	0	0	0	0	0	0	0	0	0	0	0	0	0	0	0	0
6	0.1.2.4.1.6.5	Slackia	0	16	0	0	0	0	0	0	0	0	0	0	0	0	0	0	0	0	0	0	0	0	0	0	0	1	0	0	1	1	0	1	1	0	0	0	1	1	1	0	0	0	0	0	0	0	0
5	0.1.2.4.1.7	uncultured	1	2	0	0	0	0	0	0	0	0	0	0	0	0	0	0	0	0	0	0	0	0	0	0	0	1	0	0	1	0	1	0	0	0	0	0	0	0	1	0	0	0	0	0	0	0	0
6	0.1.2.4.1.7.1	uncultured_ge	0	2	0	0	0	0	0	0	0	0	0	0	0	0	0	0	0	0	0	0	0	0	0	0	0	1	0	0	1	0	1	0	0	0	0	0	0	0	1	0	0	0	0	0	0	0	0
3	0.1.2.5	Rubrobacteria	1	1	0	0	0	0	0	0	0	0	0	0	0	0	0	0	0	0	0	0	0	0	0	0	0	0	0	0	0	0	0	0	0	0	0	0	0	0	0	0	0	0	0	0	0	0	0
4	0.1.2.5.1	Rubrobacterales	1	1	0	0	0	0	0	0	0	0	0	0	0	0	0	0	0	0	0	0	0	0	0	0	0	0	0	0	0	0	0	0	0	0	0	0	0	0	0	0	0	0	0	0	0	0	0
5	0.1.2.5.1.1	Rubrobacteriaceae	1	1	0	0	0	0	0	0	0	0	0	0	0	0	0	0	0	0	0	0	0	0	0	0	0	0	0	0	0	0	0	0	0	0	0	0	0	0	0	0	0	0	0	0	0	0	0
6	0.1.2.5.1.1.1	Rubrobacter	0	1	0	0	0	0	0	0	0	0	0	0	0	0	0	0	0	0	0	0	0	0	0	0	0	0	0	0	0	0	0	0	0	0	0	0	0	0	0	0	0	0	0	0	0	0	0
3	0.1.2.6	Thermoleophilia	2	9	0	0	0	0	0	0	0	0	0	0	0	0	0	0	0	0	0	0	0	0	0	0	0	1	0	0	0	0	0	0	0	0	0	0	0	0	0	3	0	0	0	0	0	0	0
4	0.1.2.6.1	Gaiellales	1	2	0	0	0	0	0	0	0	0	0	0	0	0	0	0	0	0	0	0	0	0	0	0	0	0	0	0	0	0	0	0	0	0	0	0	0	0	0	1	0	0	0	0	0	0	0
5	0.1.2.6.1.1	Gaiellaceae	1	2	0	0	0	0	0	0	0	0	0	0	0	0	0	0	0	0	0	0	0	0	0	0	0	0	0	0	0	0	0	0	0	0	0	0	0	0	0	1	0	0	0	0	0	0	0
6	0.1.2.6.1.1.1	Gaiella	0	2	0	0	0	0	0	0	0	0	0	0	0	0	0	0	0	0	0	0	0	0	0	0	0	0	0	0	0	0	0	0	0	0	0	0	0	0	0	1	0	0	0	0	0	0	0
4	0.1.2.6.2	Solirubrobacterales	2	7	0	0	0	0	0	0	0	0	0	0	0	0	0	0	0	0	0	0	0	0	0	0	0	1	0	0	0	0	0	0	0	0	0	0	0	0	0	2	0	0	0	0	0	0	0
5	0.1.2.6.2.1	67-14	1	5	0	0	0	0	0	0	0	0	0	0	0	0	0	0	0	0	0	0	0	0	0	0	0	1	0	0	0	0	0	0	0	0	0	0	0	0	0	2	0	0	0	0	0	0	0
6	0.1.2.6.2.1.1	67-14_ge	0	5	0	0	0	0	0	0	0	0	0	0	0	0	0	0	0	0	0	0	0	0	0	0	0	1	0	0	0	0	0	0	0	0	0	0	0	0	0	2	0	0	0	0	0	0	0
5	0.1.2.6.2.2	Solirubrobacteraceae	1	2	0	0	0	0	0	0	0	0	0	0	0	0	0	0	0	0	0	0	0	0	0	0	0	0	0	0	0	0	0	0	0	0	0	0	0	0	0	0	0	0	0	0	0	0	0
6	0.1.2.6.2.2.1	Solirubrobacter	0	2	0	0	0	0	0	0	0	0	0	0	0	0	0	0	0	0	0	0	0	0	0	0	0	0	0	0	0	0	0	0	0	0	0	0	0	0	0	0	0	0	0	0	0	0	0
2	0.1.3	Armatimonadetes	1	1	0	0	0	0	0	0	0	0	0	0	0	0	0	0	0	0	0	0	0	0	0	0	0	0	0	0	0	0	0	0	0	0	0	0	0	0	0	0	0	0	0	0	0	0	0
3	0.1.3.1	Fimbriimonadia	1	1	0	0	0	0	0	0	0	0	0	0	0	0	0	0	0	0	0	0	0	0	0	0	0	0	0	0	0	0	0	0	0	0	0	0	0	0	0	0	0	0	0	0	0	0	0
4	0.1.3.1.1	Fimbriimonadales	1	1	0	0	0	0	0	0	0	0	0	0	0	0	0	0	0	0	0	0	0	0	0	0	0	0	0	0	0	0	0	0	0	0	0	0	0	0	0	0	0	0	0	0	0	0	0
5	0.1.3.1.1.1	Fimbriimonadaceae	1	1	0	0	0	0	0	0	0	0	0	0	0	0	0	0	0	0	0	0	0	0	0	0	0	0	0	0	0	0	0	0	0	0	0	0	0	0	0	0	0	0	0	0	0	0	0
6	0.1.3.1.1.1.1	Fimbriimonas	0	1	0	0	0	0	0	0	0	0	0	0	0	0	0	0	0	0	0	0	0	0	0	0	0	0	0	0	0	0	0	0	0	0	0	0	0	0	0	0	0	0	0	0	0	0	0
2	0.1.4	BRC1	1	3	0	0	0	0	0	0	0	0	0	0	0	0	0	1	0	1	0	0	0	0	0	0	0	0	0	0	0	0	0	0	0	0	0	0	0	0	0	0	0	0	0	0	0	0	0
3	0.1.4.1	BRC1_cl	1	3	0	0	0	0	0	0	0	0	0	0	0	0	0	1	0	1	0	0	0	0	0	0	0	0	0	0	0	0	0	0	0	0	0	0	0	0	0	0	0	0	0	0	0	0	0
4	0.1.4.1.1	BRC1_or	1	3	0	0	0	0	0	0	0	0	0	0	0	0	0	1	0	1	0	0	0	0	0	0	0	0	0	0	0	0	0	0	0	0	0	0	0	0	0	0	0	0	0	0	0	0	0
5	0.1.4.1.1.1	BRC1_fa	1	3	0	0	0	0	0	0	0	0	0	0	0	0	0	1	0	1	0	0	0	0	0	0	0	0	0	0	0	0	0	0	0	0	0	0	0	0	0	0	0	0	0	0	0	0	0
6	0.1.4.1.1.1.1	BRC1_ge	0	3	0	0	0	0	0	0	0	0	0	0	0	0	0	1	0	1	0	0	0	0	0	0	0	0	0	0	0	0	0	0	0	0	0	0	0	0	0	0	0	0	0	0	0	0	0
2	0.1.5	Bacteria_unclassified	1	10141	2	3	6	3	6	52	4	54	5	4	1	3	22	3	9	2	8	23	6	12	29	0	4	28	4	3	28	32	24	1	23	19	0	22	36	23	5	0	1	1	13	20	20	0	30
3	0.1.5.1	Bacteria_unclassified	1	10141	2	3	6	3	6	52	4	54	5	4	1	3	22	3	9	2	8	23	6	12	29	0	4	28	4	3	28	32	24	1	23	19	0	22	36	23	5	0	1	1	13	20	20	0	30
4	0.1.5.1.1	Bacteria_unclassified	1	10141	2	3	6	3	6	52	4	54	5	4	1	3	22	3	9	2	8	23	6	12	29	0	4	28	4	3	28	32	24	1	23	19	0	22	36	23	5	0	1	1	13	20	20	0	30
5	0.1.5.1.1.1	Bacteria_unclassified	1	10141	2	3	6	3	6	52	4	54	5	4	1	3	22	3	9	2	8	23	6	12	29	0	4	28	4	3	28	32	24	1	23	19	0	22	36	23	5	0	1	1	13	20	20	0	30
6	0.1.5.1.1.1.1	Bacteria_unclassified	0	10141	2	3	6	3	6	52	4	54	5	4	1	3	22	3	9	2	8	23	6	12	29	0	4	28	4	3	28	32	24	1	23	19	0	22	36	23	5	0	1	1	13	20	20	0	30
2	0.1.6	Bacteroidetes	3	483282	84	97	124	81	86	2270	79	1689	442	188	11	175	856	203	76	99	96	1348	176	1210	1526	14	268	1606	233	243	2090	1519	1410	272	1272	1771	8	1447	1409	1968	999	222	55	160	1280	1393	1712	11	1810
3	0.1.6.1	Bacteroidetes_unclassified	1	171	0	0	0	1	0	0	0	0	0	0	0	0	0	0	0	0	0	0	0	0	0	0	0	0	0	0	0	0	0	0	0	0	0	0	0	0	0	0	0	0	0	0	0	0	0
4	0.1.6.1.1	Bacteroidetes_unclassified	1	171	0	0	0	1	0	0	0	0	0	0	0	0	0	0	0	0	0	0	0	0	0	0	0	0	0	0	0	0	0	0	0	0	0	0	0	0	0	0	0	0	0	0	0	0	0
5	0.1.6.1.1.1	Bacteroidetes_unclassified	1	171	0	0	0	1	0	0	0	0	0	0	0	0	0	0	0	0	0	0	0	0	0	0	0	0	0	0	0	0	0	0	0	0	0	0	0	0	0	0	0	0	0	0	0	0	0
6	0.1.6.1.1.1.1	Bacteroidetes_unclassified	0	171	0	0	0	1	0	0	0	0	0	0	0	0	0	0	0	0	0	0	0	0	0	0	0	0	0	0	0	0	0	0	0	0	0	0	0	0	0	0	0	0	0	0	0	0	0
3	0.1.6.2	Bacteroidia	6	483109	84	97	124	80	86	2270	79	1689	442	188	11	175	856	203	76	99	96	1348	176	1210	1526	14	268	1606	233	243	2090	1519	1410	272	1272	1771	8	1447	1409	1968	999	220	55	160	1280	1393	1712	11	1810
4	0.1.6.2.1	Bacteroidales	15	462631	79	85	120	76	79	2252	71	1671	434	115	11	116	845	76	75	65	75	1342	168	1203	1512	14	263	1525	210	221	2008	1468	1340	226	1244	1704	7	1407	1360	1913	965	168	49	155	1223	1342	1643	11	1744
5	0.1.6.2.1.1	Bacteroidaceae	1	131040	24	35	29	28	36	322	22	176	87	28	5	33	44	22	24	21	19	120	56	131	226	7	38	334	57	63	422	308	334	46	224	392	3	253	343	404	272	41	12	45	297	254	355	4	390
6	0.1.6.2.1.1.1	Bacteroides	0	131040	24	35	29	28	36	322	22	176	87	28	5	33	44	22	24	21	19	120	56	131	226	7	38	334	57	63	422	308	334	46	224	392	3	253	343	404	272	41	12	45	297	254	355	4	390
5	0.1.6.2.1.2	Bacteroidales_fa	1	4	0	0	0	0	0	0	0	0	0	0	0	0	0	0	0	0	0	0	0	0	0	0	0	0	0	0	0	0	0	0	0	0	0	0	0	0	0	0	0	0	0	0	0	0	0
6	0.1.6.2.1.2.1	Bacteroidales_ge	0	4	0	0	0	0	0	0	0	0	0	0	0	0	0	0	0	0	0	0	0	0	0	0	0	0	0	0	0	0	0	0	0	0	0	0	0	0	0	0	0	0	0	0	0	0	0
5	0.1.6.2.1.3	Bacteroidales_unclassified	1	144404	19	15	12	8	10	38	14	39	23	22	0	7	17	7	19	10	15	31	10	34	28	2	18	758	88	89	1017	629	579	76	268	828	1	469	513	707	525	62	11	54	662	674	818	0	758
6	0.1.6.2.1.3.1	Bacteroidales_unclassified	0	144404	19	15	12	8	10	38	14	39	23	22	0	7	17	7	19	10	15	31	10	34	28	2	18	758	88	89	1017	629	579	76	268	828	1	469	513	707	525	62	11	54	662	674	818	0	758
5	0.1.6.2.1.4	Barnesiellaceae	4	6914	3	3	6	5	4	380	5	374	102	8	0	18	442	4	2	4	5	157	29	431	223	1	25	44	6	9	43	17	23	9	68	27	0	73	25	38	13	6	2	4	14	25	42	0	27
6	0.1.6.2.1.4.1	Barnesiella	0	5779	3	1	5	5	4	380	5	374	101	8	0	18	442	4	2	3	4	156	29	431	223	1	23	29	3	7	32	7	11	3	49	12	0	37	8	14	9	5	2	2	6	4	33	0	10
6	0.1.6.2.1.4.2	Barnesiellaceae_unclassified	0	30	0	0	0	0	0	0	0	0	0	0	0	0	0	0	0	0	0	0	0	0	0	0	0	0	0	0	0	0	0	0	0	0	0	0	0	0	0	0	0	0	0	0	0	0	0
6	0.1.6.2.1.4.3	Coprobacter	0	157	0	0	0	0	0	0	0	0	0	0	0	0	0	0	0	0	1	0	0	0	0	0	0	1	0	0	2	4	2	2	3	4	0	5	3	3	1	0	0	1	3	2	3	0	2
6	0.1.6.2.1.4.4	uncultured	0	948	0	2	1	0	0	0	0	0	1	0	0	0	0	0	0	1	0	1	0	0	0	0	2	14	3	2	9	6	10	4	16	11	0	31	14	21	3	1	0	1	5	19	6	0	15
5	0.1.6.2.1.5	Dysgonomonadaceae	3	20	0	0	0	0	0	0	1	0	0	5	0	4	0	12	0	5	0	0	0	0	0	0	0	0	0	0	0	0	0	0	0	0	0	0	0	0	0	0	0	0	0	0	0	0	0
6	0.1.6.2.1.5.1	Dysgonomonas	0	13	0	0	0	0	0	0	0	0	0	2	0	3	0	9	0	4	0	0	0	0	0	0	0	0	0	0	0	0	0	0	0	0	0	0	0	0	0	0	0	0	0	0	0	0	0
6	0.1.6.2.1.5.2	Fermentimonas	0	4	0	0	0	0	0	0	0	0	0	2	0	0	0	2	0	0	0	0	0	0	0	0	0	0	0	0	0	0	0	0	0	0	0	0	0	0	0	0	0	0	0	0	0	0	0
6	0.1.6.2.1.5.3	Proteiniphilum	0	3	0	0	0	0	0	0	1	0	0	1	0	1	0	1	0	1	0	0	0	0	0	0	0	0	0	0	0	0	0	0	0	0	0	0	0	0	0	0	0	0	0	0	0	0	0
5	0.1.6.2.1.6	F082	1	723	0	0	0	0	0	0	0	0	0	0	0	0	0	0	0	0	0	0	0	0	0	0	0	0	0	0	0	0	0	0	0	0	0	0	0	0	0	0	0	0	0	0	0	0	0
6	0.1.6.2.1.6.1	F082_ge	0	723	0	0	0	0	0	0	0	0	0	0	0	0	0	0	0	0	0	0	0	0	0	0	0	0	0	0	0	0	0	0	0	0	0	0	0	0	0	0	0	0	0	0	0	0	0
5	0.1.6.2.1.7	Marinifilaceae	4	3178	2	2	1	1	2	151	1	68	7	3	0	1	2	4	0	2	2	62	6	58	73	1	5	7	5	3	17	14	14	2	16	18	0	22	9	35	6	2	1	2	11	4	10	0	7
6	0.1.6.2.1.7.1	Butyricimonas	0	1308	1	1	0	0	1	38	0	7	1	1	0	0	0	0	0	1	1	14	1	10	5	0	1	4	1	1	3	7	4	1	5	4	0	5	6	9	3	1	1	1	4	2	5	0	1
6	0.1.6.2.1.7.2	Marinifilaceae_unclassified	0	139	0	0	0	0	0	1	0	0	0	0	0	0	0	0	0	0	0	0	0	0	0	0	0	0	0	0	0	0	0	0	0	0	0	0	0	0	0	0	0	0	0	0	0	0	0
6	0.1.6.2.1.7.3	Odoribacter	0	1730	1	1	1	1	1	112	1	61	6	2	0	1	2	4	0	1	1	48	5	48	68	1	4	3	4	2	14	7	10	1	11	14	0	17	3	26	3	1	0	1	7	2	5	0	6
6	0.1.6.2.1.7.4	Sanguibacteroides	0	1	0	0	0	0	0	0	0	0	0	0	0	0	0	0	0	0	0	0	0	0	0	0	0	0	0	0	0	0	0	0	0	0	0	0	0	0	0	0	0	0	0	0	0	0	0
5	0.1.6.2.1.8	Muribaculaceae	2	10754	5	2	2	1	3	3	3	3	3	2	1	3	3	0	2	5	4	2	2	4	5	0	4	99	7	5	89	72	32	6	47	108	1	177	73	71	37	5	2	6	23	52	72	0	84
6	0.1.6.2.1.8.1	Muribaculaceae_ge	0	10280	4	2	2	1	3	3	3	3	3	2	1	3	3	0	1	5	3	2	2	4	4	0	4	88	6	5	76	65	29	6	46	100	1	158	65	70	32	5	2	6	22	47	68	0	79
6	0.1.6.2.1.8.2	Muribaculaceae_unclassified	0	474	1	0	0	0	0	0	0	0	0	0	0	0	0	0	1	0	1	0	0	0	1	0	0	11	1	0	13	7	3	0	1	8	0	19	8	1	5	0	0	0	1	5	4	0	5
5	0.1.6.2.1.9	Paludibacteraceae	2	3	0	0	0	0	0	0	0	0	0	0	0	0	0	0	0	0	0	0	0	0	0	0	0	0	0	0	0	0	0	0	0	0	0	0	0	0	0	0	0	0	0	0	0	0	0
6	0.1.6.2.1.9.1	H1	0	2	0	0	0	0	0	0	0	0	0	0	0	0	0	0	0	0	0	0	0	0	0	0	0	0	0	0	0	0	0	0	0	0	0	0	0	0	0	0	0	0	0	0	0	0	0
6	0.1.6.2.1.9.2	uncultured	0	1	0	0	0	0	0	0	0	0	0	0	0	0	0	0	0	0	0	0	0	0	0	0	0	0	0	0	0	0	0	0	0	0	0	0	0	0	0	0	0	0	0	0	0	0	0
5	0.1.6.2.1.10	Porphyromonadaceae	2	84	0	0	0	0	0	0	0	0	0	0	0	0	0	0	0	0	0	0	0	0	0	0	0	0	0	0	1	0	0	0	1	0	0	0	2	0	0	0	0	0	0	2	1	0	0
6	0.1.6.2.1.10.1	Porphyromonadaceae_ge	0	63	0	0	0	0	0	0	0	0	0	0	0	0	0	0	0	0	0	0	0	0	0	0	0	0	0	0	1	0	0	0	1	0	0	0	2	0	0	0	0	0	0	2	1	0	0
6	0.1.6.2.1.10.2	Porphyromonadaceae_unclassified	0	21	0	0	0	0	0	0	0	0	0	0	0	0	0	0	0	0	0	0	0	0	0	0	0	0	0	0	0	0	0	0	0	0	0	0	0	0	0	0	0	0	0	0	0	0	0
5	0.1.6.2.1.11	Prevotellaceae	13	63027	3	3	1	3	2	4	2	8	1	1	2	4	4	4	5	3	3	4	2	2	8	2	6	2	6	6	6	8	4	3	2	2	0	0	27	142	4	3	3	2	2	6	4	1	3
6	0.1.6.2.1.11.1	Alloprevotella	0	5321	1	1	0	1	0	2	0	2	0	0	0	1	1	0	1	0	1	1	0	0	1	1	1	1	2	1	3	2	0	2	0	1	0	0	16	100	2	1	1	1	2	3	0	0	1
6	0.1.6.2.1.11.2	Paraprevotella	0	2148	0	0	0	0	0	0	0	0	0	0	0	0	0	1	0	0	0	0	0	0	0	0	0	0	0	0	0	0	0	0	0	0	0	0	0	0	0	0	0	0	0	0	0	0	0
6	0.1.6.2.1.11.3	Prevotella	0	1	0	0	0	0	0	0	0	0	0	0	0	0	0	0	0	0	0	0	0	0	0	0	0	0	0	0	0	0	0	0	0	0	0	0	0	0	0	0	0	0	0	0	0	0	0
6	0.1.6.2.1.11.4	Prevotella_7	0	6592	0	0	0	0	0	0	0	0	0	0	0	0	0	0	0	0	0	0	0	0	0	0	0	0	0	0	0	0	0	0	0	0	0	0	0	0	0	0	0	0	0	0	0	0	0
6	0.1.6.2.1.11.5	Prevotella_9	0	812	0	0	0	0	0	0	0	0	0	0	0	0	0	0	0	0	0	0	0	0	0	0	0	0	0	0	0	0	0	0	0	0	0	0	0	0	0	0	0	0	0	0	0	0	0
6	0.1.6.2.1.11.6	Prevotellaceae_Ga6A1_group	0	5194	0	0	0	0	0	0	0	0	0	0	0	0	0	0	0	0	0	0	0	0	0	0	0	0	0	0	0	0	0	0	0	0	0	0	0	0	0	0	0	0	0	0	0	0	0
6	0.1.6.2.1.11.7	Prevotellaceae_NK3B31_group	0	805	0	0	0	0	0	0	0	0	0	0	0	0	0	0	0	0	0	0	0	0	0	0	0	0	0	0	0	0	0	0	0	0	0	0	0	0	0	0	0	0	0	0	0	0	0
6	0.1.6.2.1.11.8	Prevotellaceae_UCG-001	0	19952	0	2	0	2	2	2	2	6	1	1	2	3	2	2	4	3	2	1	1	2	5	1	3	1	4	5	2	5	3	1	1	1	0	0	2	1	2	2	1	1	0	2	3	1	1
6	0.1.6.2.1.11.9	Prevotellaceae_UCG-003	0	1	0	0	0	0	0	0	0	0	0	0	0	0	0	0	0	0	0	0	0	0	0	0	0	0	0	0	0	0	0	0	0	0	0	0	0	0	0	0	0	0	0	0	0	0	0
6	0.1.6.2.1.11.10	Prevotellaceae_UCG-004	0	2	0	0	0	0	0	0	0	0	0	0	0	0	0	0	0	0	0	0	0	0	0	0	0	0	0	0	0	0	0	0	0	0	0	0	0	0	0	0	0	0	0	0	0	0	0
6	0.1.6.2.1.11.11	Prevotellaceae_ge	0	1463	1	0	0	0	0	0	0	0	0	0	0	0	0	0	0	0	0	0	0	0	0	0	0	0	0	0	0	0	0	0	0	0	0	0	0	3	0	0	0	0	0	0	0	0	0
6	0.1.6.2.1.11.12	Prevotellaceae_unclassified	0	20436	1	0	1	0	0	0	0	0	0	0	0	0	1	1	0	0	0	2	1	0	2	0	2	0	0	0	1	1	1	0	1	0	0	0	9	38	0	0	1	0	0	1	1	0	1
6	0.1.6.2.1.11.13	uncultured	0	300	0	0	0	0	0	0	0	0	0	0	0	0	0	0	0	0	0	0	0	0	0	0	0	0	0	0	0	0	0	0	0	0	0	0	0	0	0	0	0	0	0	0	0	0	0
5	0.1.6.2.1.12	Rikenellaceae	6	80785	21	23	68	28	19	1349	21	1002	209	45	3	44	332	19	21	11	25	963	62	542	948	1	164	278	39	44	410	400	352	82	618	329	2	413	366	498	105	47	15	38	210	318	339	4	470
6	0.1.6.2.1.12.1	Alistipes	0	23953	15	12	53	16	14	1165	16	846	154	29	1	34	305	15	12	5	19	871	47	454	745	0	135	236	28	29	271	297	267	51	493	235	0	251	248	373	87	36	11	23	162	207	233	1	340
6	0.1.6.2.1.12.2	Millionella	0	589	0	1	2	1	0	14	0	10	7	2	0	1	0	0	0	0	0	5	0	8	29	0	4	7	1	2	25	7	8	2	8	10	0	26	18	16	2	1	0	2	4	19	18	0	16
6	0.1.6.2.1.12.3	Rikenella	0	455	1	0	2	1	1	10	1	6	3	1	0	1	2	1	1	1	0	3	1	2	7	0	2	5	5	2	23	18	9	5	18	12	0	17	21	20	6	4	2	4	9	18	15	0	17
6	0.1.6.2.1.12.4	Rikenellaceae_RC9_gut_group	0	44408	2	8	5	7	3	7	2	7	4	5	1	5	4	1	7	3	4	3	4	5	6	0	3	6	4	6	3	11	3	15	0	4	2	4	4	3	1	5	0	3	3	1	2	3	3
6	0.1.6.2.1.12.5	Rikenellaceae_unclassified	0	11378	3	2	6	3	1	153	2	133	41	8	1	3	21	2	1	2	2	81	10	73	161	1	20	24	1	5	88	67	65	9	99	68	0	115	75	86	9	1	2	6	32	73	71	0	94
6	0.1.6.2.1.12.6	SP3-e08	0	2	0	0	0	0	0	0	0	0	0	0	0	0	0	0	0	0	0	0	0	0	0	0	0	0	0	0	0	0	0	0	0	0	0	0	0	0	0	0	0	0	0	0	0	0	0
5	0.1.6.2.1.13	Tannerellaceae	4	19132	2	2	1	2	3	5	2	1	2	1	0	2	1	4	2	4	2	3	1	1	1	0	3	3	2	2	3	20	2	2	0	0	0	0	2	18	3	2	3	4	4	7	2	2	5
6	0.1.6.2.1.13.1	Candidatus_Vestibaculum	0	674	0	0	0	0	0	1	0	0	0	0	0	0	0	0	0	0	0	0	0	0	0	0	0	0	0	0	0	0	0	0	0	0	0	0	0	0	0	0	0	0	0	0	0	1	0
6	0.1.6.2.1.13.2	Macellibacteroides	0	3	0	0	0	0	0	0	0	0	0	1	0	0	0	2	0	1	0	0	0	0	0	0	0	0	0	0	0	0	0	0	0	0	0	0	0	0	0	0	0	0	0	0	0	0	0
6	0.1.6.2.1.13.3	Parabacteroides	0	13398	1	2	1	2	3	3	0	1	2	0	0	2	1	2	2	3	1	2	1	0	1	0	3	3	2	1	2	18	2	2	0	0	0	0	1	17	3	2	2	4	4	7	2	1	5
6	0.1.6.2.1.13.4	Tannerellaceae_unclassified	0	5057	1	0	0	0	0	1	2	0	0	0	0	0	0	0	0	0	1	1	0	1	0	0	0	0	0	1	1	2	0	0	0	0	0	0	1	1	0	0	1	0	0	0	0	0	0
5	0.1.6.2.1.14	gir-aah93h0	1	193	0	0	0	0	0	0	0	0	0	0	0	0	0	0	0	0	0	0	0	0	0	0	0	0	0	0	0	0	0	0	0	0	0	0	0	0	0	0	0	0	0	0	0	0	0
6	0.1.6.2.1.14.1	gir-aah93h0_ge	0	193	0	0	0	0	0	0	0	0	0	0	0	0	0	0	0	0	0	0	0	0	0	0	0	0	0	0	0	0	0	0	0	0	0	0	0	0	0	0	0	0	0	0	0	0	0
5	0.1.6.2.1.15	uncultured	1	2370	0	0	0	0	0	0	0	0	0	0	0	0	0	0	0	0	0	0	0	0	0	0	0	0	0	0	0	0	0	0	0	0	0	0	0	0	0	0	0	0	0	0	0	0	0
6	0.1.6.2.1.15.1	uncultured_ge	0	2370	0	0	0	0	0	0	0	0	0	0	0	0	0	0	0	0	0	0	0	0	0	0	0	0	0	0	0	0	0	0	0	0	0	0	0	0	0	0	0	0	0	0	0	0	0
4	0.1.6.2.2	Bacteroidia_unclassified	1	20096	5	5	3	1	3	15	6	17	6	8	0	9	1	9	0	5	5	6	5	5	14	0	3	78	6	13	81	50	69	5	25	66	1	39	46	53	31	1	1	2	49	49	67	0	64
5	0.1.6.2.2.1	Bacteroidia_unclassified	1	20096	5	5	3	1	3	15	6	17	6	8	0	9	1	9	0	5	5	6	5	5	14	0	3	78	6	13	81	50	69	5	25	66	1	39	46	53	31	1	1	2	49	49	67	0	64
6	0.1.6.2.2.1.1	Bacteroidia_unclassified	0	20096	5	5	3	1	3	15	6	17	6	8	0	9	1	9	0	5	5	6	5	5	14	0	3	78	6	13	81	50	69	5	25	66	1	39	46	53	31	1	1	2	49	49	67	0	64
4	0.1.6.2.3	Chitinophagales	4	39	0	1	0	0	1	1	0	0	0	2	0	3	1	4	0	1	1	0	0	0	0	0	0	1	0	0	0	0	0	2	0	0	0	0	0	0	0	3	0	0	1	0	0	0	0
5	0.1.6.2.3.1	Chitinophagaceae	11	35	0	1	0	0	1	1	0	0	0	2	0	3	1	2	0	1	1	0	0	0	0	0	0	1	0	0	0	0	0	2	0	0	0	0	0	0	0	3	0	0	1	0	0	0	0
6	0.1.6.2.3.1.1	Chitinophaga	0	1	0	0	0	0	0	1	0	0	0	0	0	0	0	0	0	0	0	0	0	0	0	0	0	0	0	0	0	0	0	0	0	0	0	0	0	0	0	0	0	0	0	0	0	0	0
6	0.1.6.2.3.1.2	Chitinophagaceae_unclassified	0	10	0	0	0	0	0	0	0	0	0	0	0	0	0	0	0	0	1	0	0	0	0	0	0	0	0	0	0	0	0	1	0	0	0	0	0	0	0	1	0	0	0	0	0	0	0
6	0.1.6.2.3.1.3	Cnuella	0	1	0	0	0	0	0	0	0	0	0	0	0	0	0	0	0	0	0	0	0	0	0	0	0	0	0	0	0	0	0	0	0	0	0	0	0	0	0	0	0	0	0	0	0	0	0
6	0.1.6.2.3.1.4	Filimonas	0	1	0	0	0	0	0	0	0	0	0	0	0	0	0	0	0	0	0	0	0	0	0	0	0	1	0	0	0	0	0	0	0	0	0	0	0	0	0	0	0	0	0	0	0	0	0
6	0.1.6.2.3.1.5	Flavisolibacter	0	1	0	0	0	0	0	0	0	0	0	0	0	0	0	0	0	0	0	0	0	0	0	0	0	0	0	0	0	0	0	0	0	0	0	0	0	0	0	0	0	0	0	0	0	0	0
6	0.1.6.2.3.1.6	Haoranjiania	0	2	0	0	0	0	0	0	0	0	0	0	0	0	0	0	0	0	0	0	0	0	0	0	0	0	0	0	0	0	0	0	0	0	0	0	0	0	0	0	0	0	0	0	0	0	0
6	0.1.6.2.3.1.7	Niveitalea	0	1	0	0	0	0	0	0	0	0	0	0	0	0	0	0	0	0	0	0	0	0	0	0	0	0	0	0	0	0	0	0	0	0	0	0	0	0	0	0	0	0	0	0	0	0	0
6	0.1.6.2.3.1.8	Pseudoflavitalea	0	2	0	0	0	0	0	0	0	0	0	0	0	0	0	0	0	0	0	0	0	0	0	0	0	0	0	0	0	0	0	0	0	0	0	0	0	0	0	0	0	0	0	0	0	0	0
6	0.1.6.2.3.1.9	Taibaiella	0	10	0	1	0	0	1	0	0	0	0	2	0	3	0	1	0	1	0	0	0	0	0	0	0	0	0	0	0	0	0	1	0	0	0	0	0	0	0	2	0	0	0	0	0	0	0
6	0.1.6.2.3.1.10	Terrimonas	0	1	0	0	0	0	0	0	0	0	0	0	0	0	0	0	0	0	0	0	0	0	0	0	0	0	0	0	0	0	0	0	0	0	0	0	0	0	0	0	0	0	0	0	0	0	0
6	0.1.6.2.3.1.11	uncultured	0	5	0	0	0	0	0	0	0	0	0	0	0	0	1	1	0	0	0	0	0	0	0	0	0	0	0	0	0	0	0	0	0	0	0	0	0	0	0	0	0	0	1	0	0	0	0
5	0.1.6.2.3.2	Chitinophagales_unclassified	1	1	0	0	0	0	0	0	0	0	0	0	0	0	0	0	0	0	0	0	0	0	0	0	0	0	0	0	0	0	0	0	0	0	0	0	0	0	0	0	0	0	0	0	0	0	0
6	0.1.6.2.3.2.1	Chitinophagales_unclassified	0	1	0	0	0	0	0	0	0	0	0	0	0	0	0	0	0	0	0	0	0	0	0	0	0	0	0	0	0	0	0	0	0	0	0	0	0	0	0	0	0	0	0	0	0	0	0
5	0.1.6.2.3.3	Saprospiraceae	2	2	0	0	0	0	0	0	0	0	0	0	0	0	0	1	0	0	0	0	0	0	0	0	0	0	0	0	0	0	0	0	0	0	0	0	0	0	0	0	0	0	0	0	0	0	0
6	0.1.6.2.3.3.1	Rubidimonas	0	1	0	0	0	0	0	0	0	0	0	0	0	0	0	0	0	0	0	0	0	0	0	0	0	0	0	0	0	0	0	0	0	0	0	0	0	0	0	0	0	0	0	0	0	0	0
6	0.1.6.2.3.3.2	uncultured	0	1	0	0	0	0	0	0	0	0	0	0	0	0	0	1	0	0	0	0	0	0	0	0	0	0	0	0	0	0	0	0	0	0	0	0	0	0	0	0	0	0	0	0	0	0	0
5	0.1.6.2.3.4	uncultured	1	1	0	0	0	0	0	0	0	0	0	0	0	0	0	1	0	0	0	0	0	0	0	0	0	0	0	0	0	0	0	0	0	0	0	0	0	0	0	0	0	0	0	0	0	0	0
6	0.1.6.2.3.4.1	uncultured_ge	0	1	0	0	0	0	0	0	0	0	0	0	0	0	0	1	0	0	0	0	0	0	0	0	0	0	0	0	0	0	0	0	0	0	0	0	0	0	0	0	0	0	0	0	0	0	0
4	0.1.6.2.4	Cytophagales	7	34	0	0	0	0	0	0	0	0	1	3	0	1	0	7	0	3	1	0	0	0	0	0	0	0	1	1	0	0	0	1	0	0	0	0	0	0	0	2	0	0	0	1	0	0	0
5	0.1.6.2.4.1	Cyclobacteriaceae	4	10	0	0	0	0	0	0	0	0	0	3	0	1	0	2	0	1	0	0	0	0	0	0	0	0	1	0	0	0	0	0	0	0	0	0	0	0	0	1	0	0	0	0	0	0	0
6	0.1.6.2.4.1.1	Algoriphagus	0	1	0	0	0	0	0	0	0	0	0	0	0	0	0	1	0	1	0	0	0	0	0	0	0	0	0	0	0	0	0	0	0	0	0	0	0	0	0	0	0	0	0	0	0	0	0
6	0.1.6.2.4.1.2	Cesiribacter	0	2	0	0	0	0	0	0	0	0	0	0	0	0	0	0	0	0	0	0	0	0	0	0	0	0	0	0	0	0	0	0	0	0	0	0	0	0	0	0	0	0	0	0	0	0	0
6	0.1.6.2.4.1.3	Cyclobacteriaceae_unclassified	0	6	0	0	0	0	0	0	0	0	0	3	0	1	0	1	0	0	0	0	0	0	0	0	0	0	0	0	0	0	0	0	0	0	0	0	0	0	0	1	0	0	0	0	0	0	0
6	0.1.6.2.4.1.4	uncultured	0	1	0	0	0	0	0	0	0	0	0	0	0	0	0	0	0	0	0	0	0	0	0	0	0	0	1	0	0	0	0	0	0	0	0	0	0	0	0	0	0	0	0	0	0	0	0
5	0.1.6.2.4.2	Cytophagaceae	2	3	0	0	0	0	0	0	0	0	0	0	0	0	0	1	0	0	0	0	0	0	0	0	0	0	0	0	0	0	0	0	0	0	0	0	0	0	0	0	0	0	0	0	0	0	0
6	0.1.6.2.4.2.1	Cytophaga	0	2	0	0	0	0	0	0	0	0	0	0	0	0	0	1	0	0	0	0	0	0	0	0	0	0	0	0	0	0	0	0	0	0	0	0	0	0	0	0	0	0	0	0	0	0	0
6	0.1.6.2.4.2.2	Cytophagaceae_unclassified	0	1	0	0	0	0	0	0	0	0	0	0	0	0	0	0	0	0	0	0	0	0	0	0	0	0	0	0	0	0	0	0	0	0	0	0	0	0	0	0	0	0	0	0	0	0	0
5	0.1.6.2.4.3	Cytophagales_unclassified	1	1	0	0	0	0	0	0	0	0	0	0	0	0	0	0	0	0	0	0	0	0	0	0	0	0	0	0	0	0	0	0	0	0	0	0	0	0	0	0	0	0	0	0	0	0	0
6	0.1.6.2.4.3.1	Cytophagales_unclassified	0	1	0	0	0	0	0	0	0	0	0	0	0	0	0	0	0	0	0	0	0	0	0	0	0	0	0	0	0	0	0	0	0	0	0	0	0	0	0	0	0	0	0	0	0	0	0
5	0.1.6.2.4.4	Hymenobacteraceae	4	8	0	0	0	0	0	0	0	0	0	0	0	0	0	0	0	0	1	0	0	0	0	0	0	0	0	1	0	0	0	0	0	0	0	0	0	0	0	0	0	0	0	0	0	0	0
6	0.1.6.2.4.4.1	Adhaeribacter	0	2	0	0	0	0	0	0	0	0	0	0	0	0	0	0	0	0	0	0	0	0	0	0	0	0	0	1	0	0	0	0	0	0	0	0	0	0	0	0	0	0	0	0	0	0	0
6	0.1.6.2.4.4.2	Hymenobacter	0	2	0	0	0	0	0	0	0	0	0	0	0	0	0	0	0	0	1	0	0	0	0	0	0	0	0	0	0	0	0	0	0	0	0	0	0	0	0	0	0	0	0	0	0	0	0
6	0.1.6.2.4.4.3	Hymenobacteraceae_unclassified	0	1	0	0	0	0	0	0	0	0	0	0	0	0	0	0	0	0	0	0	0	0	0	0	0	0	0	0	0	0	0	0	0	0	0	0	0	0	0	0	0	0	0	0	0	0	0
6	0.1.6.2.4.4.4	Pontibacter	0	3	0	0	0	0	0	0	0	0	0	0	0	0	0	0	0	0	0	0	0	0	0	0	0	0	0	0	0	0	0	0	0	0	0	0	0	0	0	0	0	0	0	0	0	0	0
5	0.1.6.2.4.5	MWH-CFBk5	1	1	0	0	0	0	0	0	0	0	0	0	0	0	0	0	0	0	0	0	0	0	0	0	0	0	0	0	0	0	0	0	0	0	0	0	0	0	0	0	0	0	0	0	0	0	0
6	0.1.6.2.4.5.1	MWH-CFBk5_ge	0	1	0	0	0	0	0	0	0	0	0	0	0	0	0	0	0	0	0	0	0	0	0	0	0	0	0	0	0	0	0	0	0	0	0	0	0	0	0	0	0	0	0	0	0	0	0
5	0.1.6.2.4.6	Microscillaceae	3	5	0	0	0	0	0	0	0	0	1	0	0	0	0	0	0	0	0	0	0	0	0	0	0	0	0	0	0	0	0	0	0	0	0	0	0	0	0	1	0	0	0	1	0	0	0
6	0.1.6.2.4.6.1	Microscillaceae_unclassified	0	1	0	0	0	0	0	0	0	0	0	0	0	0	0	0	0	0	0	0	0	0	0	0	0	0	0	0	0	0	0	0	0	0	0	0	0	0	0	0	0	0	0	0	0	0	0
6	0.1.6.2.4.6.2	Ohtaekwangia	0	2	0	0	0	0	0	0	0	0	0	0	0	0	0	0	0	0	0	0	0	0	0	0	0	0	0	0	0	0	0	0	0	0	0	0	0	0	0	1	0	0	0	0	0	0	0
6	0.1.6.2.4.6.3	uncultured	0	2	0	0	0	0	0	0	0	0	1	0	0	0	0	0	0	0	0	0	0	0	0	0	0	0	0	0	0	0	0	0	0	0	0	0	0	0	0	0	0	0	0	1	0	0	0
5	0.1.6.2.4.7	Spirosomaceae	5	6	0	0	0	0	0	0	0	0	0	0	0	0	0	4	0	2	0	0	0	0	0	0	0	0	0	0	0	0	0	1	0	0	0	0	0	0	0	0	0	0	0	0	0	0	0
6	0.1.6.2.4.7.1	Arcicella	0	1	0	0	0	0	0	0	0	0	0	0	0	0	0	0	0	0	0	0	0	0	0	0	0	0	0	0	0	0	0	0	0	0	0	0	0	0	0	0	0	0	0	0	0	0	0
6	0.1.6.2.4.7.2	Dyadobacter	0	1	0	0	0	0	0	0	0	0	0	0	0	0	0	0	0	0	0	0	0	0	0	0	0	0	0	0	0	0	0	1	0	0	0	0	0	0	0	0	0	0	0	0	0	0	0
6	0.1.6.2.4.7.3	Leadbetterella	0	2	0	0	0	0	0	0	0	0	0	0	0	0	0	2	0	2	0	0	0	0	0	0	0	0	0	0	0	0	0	0	0	0	0	0	0	0	0	0	0	0	0	0	0	0	0
6	0.1.6.2.4.7.4	Persicitalea	0	1	0	0	0	0	0	0	0	0	0	0	0	0	0	1	0	0	0	0	0	0	0	0	0	0	0	0	0	0	0	0	0	0	0	0	0	0	0	0	0	0	0	0	0	0	0
6	0.1.6.2.4.7.5	uncultured	0	1	0	0	0	0	0	0	0	0	0	0	0	0	0	1	0	0	0	0	0	0	0	0	0	0	0	0	0	0	0	0	0	0	0	0	0	0	0	0	0	0	0	0	0	0	0
4	0.1.6.2.5	Flavobacteriales	5	158	0	2	1	1	1	1	1	1	1	21	0	13	4	40	0	9	7	0	1	0	0	0	0	1	12	6	1	1	1	20	3	1	0	1	1	2	2	31	4	2	6	1	2	0	2
5	0.1.6.2.5.1	Crocinitomicaceae	2	7	0	0	0	0	0	0	0	0	0	5	0	3	0	3	0	1	0	0	0	0	0	0	0	0	0	0	0	0	0	0	0	0	0	0	0	0	0	0	0	0	0	0	0	0	0
6	0.1.6.2.5.1.1	Crocinitomicaceae_unclassified	0	3	0	0	0	0	0	0	0	0	0	2	0	1	0	0	0	0	0	0	0	0	0	0	0	0	0	0	0	0	0	0	0	0	0	0	0	0	0	0	0	0	0	0	0	0	0
6	0.1.6.2.5.1.2	Fluviicola	0	4	0	0	0	0	0	0	0	0	0	3	0	2	0	3	0	1	0	0	0	0	0	0	0	0	0	0	0	0	0	0	0	0	0	0	0	0	0	0	0	0	0	0	0	0	0
5	0.1.6.2.5.2	Cryomorphaceae	1	1	0	0	0	0	0	0	0	0	0	0	0	0	0	0	0	0	0	0	0	0	0	0	0	0	0	0	0	0	0	0	0	0	0	0	0	0	0	1	0	0	0	0	0	0	0
6	0.1.6.2.5.2.1	uncultured	0	1	0	0	0	0	0	0	0	0	0	0	0	0	0	0	0	0	0	0	0	0	0	0	0	0	0	0	0	0	0	0	0	0	0	0	0	0	0	1	0	0	0	0	0	0	0
5	0.1.6.2.5.3	Flavobacteriaceae	12	88	0	1	0	0	1	1	0	1	1	11	0	5	1	28	0	5	5	0	1	0	0	0	0	1	11	5	1	1	1	17	1	1	0	1	1	1	2	29	4	2	6	1	1	0	1
6	0.1.6.2.5.3.1	Aequorivita	0	2	0	0	0	0	0	0	0	0	0	0	0	0	0	0	0	0	0	0	0	0	0	0	0	0	0	0	0	0	0	0	0	0	0	0	0	0	0	2	0	0	0	0	0	0	0
6	0.1.6.2.5.3.2	Arenibacter	0	2	0	0	0	0	0	0	0	0	0	0	0	0	0	2	0	0	0	0	0	0	0	0	0	0	0	0	0	0	0	0	0	0	0	0	0	0	0	0	0	0	0	0	0	0	0
6	0.1.6.2.5.3.3	Confluentibacter	0	1	0	0	0	0	0	0	0	0	0	0	0	0	0	1	0	1	0	0	0	0	0	0	0	0	0	0	0	0	0	0	0	0	0	0	0	0	0	1	0	0	0	0	0	0	0
6	0.1.6.2.5.3.4	Flavobacteriaceae_unclassified	0	28	0	0	0	0	0	0	0	0	0	1	0	0	0	5	0	0	0	0	0	0	0	0	0	0	3	2	0	0	0	5	0	0	0	0	0	0	0	14	1	1	2	0	0	0	0
6	0.1.6.2.5.3.5	Flavobacterium	0	23	0	0	0	0	1	0	0	0	0	2	0	1	1	9	0	1	5	0	0	0	0	0	0	0	2	2	0	0	0	5	0	0	0	0	0	0	1	5	0	0	1	0	0	0	0
6	0.1.6.2.5.3.6	Galbibacter	0	1	0	0	0	0	0	0	0	0	0	0	0	0	0	0	0	0	0	0	0	0	0	0	0	0	1	0	0	0	0	0	0	0	0	0	0	0	0	0	0	0	1	0	0	0	0
6	0.1.6.2.5.3.7	Gelidibacter	0	4	0	0	0	0	0	0	0	0	0	0	0	0	0	1	0	0	0	0	0	0	0	0	0	0	1	0	0	0	0	0	0	0	0	0	0	0	0	1	0	0	1	0	0	0	0
6	0.1.6.2.5.3.8	Myroides	0	15	0	0	0	0	0	0	0	0	0	7	0	4	0	10	0	3	0	0	0	0	0	0	0	0	0	0	0	0	0	0	0	0	0	0	0	0	0	0	0	0	0	0	0	0	0
6	0.1.6.2.5.3.9	Salinimicrobium	0	7	0	0	0	0	0	0	0	0	0	0	0	0	0	0	0	0	0	0	0	0	0	0	0	0	2	0	0	0	0	5	0	0	0	0	0	0	0	4	2	0	0	0	0	0	0
6	0.1.6.2.5.3.10	Ulvibacter	0	1	0	0	0	0	0	0	0	0	0	0	0	0	0	0	0	0	0	0	0	0	0	0	0	0	0	0	0	0	0	1	0	0	0	0	0	0	0	1	0	0	0	0	0	0	0
6	0.1.6.2.5.3.11	Vitellibacter	0	1	0	0	0	0	0	0	0	0	0	0	0	0	0	0	0	0	0	0	0	0	0	0	0	0	1	0	0	0	0	0	0	0	0	0	0	0	0	0	0	0	0	0	0	0	0
6	0.1.6.2.5.3.12	uncultured	0	3	0	1	0	0	0	1	0	1	1	1	0	0	0	0	0	0	0	0	1	0	0	0	0	1	1	1	1	1	1	1	1	1	0	1	1	1	1	1	1	1	1	1	1	0	1
5	0.1.6.2.5.4	Flavobacteriales_unclassified	1	30	0	0	0	0	0	0	0	0	0	2	0	3	0	1	0	0	0	0	0	0	0	0	0	0	1	0	0	0	0	0	2	0	0	0	0	0	0	0	0	0	0	0	1	0	1
6	0.1.6.2.5.4.1	Flavobacteriales_unclassified	0	30	0	0	0	0	0	0	0	0	0	2	0	3	0	1	0	0	0	0	0	0	0	0	0	0	1	0	0	0	0	0	2	0	0	0	0	0	0	0	0	0	0	0	1	0	1
5	0.1.6.2.5.5	Weeksellaceae	7	32	0	1	1	1	0	0	1	0	0	3	0	2	3	8	0	3	2	0	0	0	0	0	0	0	0	1	0	0	0	3	0	0	0	0	0	1	0	1	0	0	0	0	0	0	0
6	0.1.6.2.5.5.1	Chryseobacterium	0	14	0	0	0	0	0	0	1	0	0	1	0	1	2	1	0	1	2	0	0	0	0	0	0	0	0	1	0	0	0	0	0	0	0	0	0	0	0	0	0	0	0	0	0	0	0
6	0.1.6.2.5.5.2	Cloacibacterium	0	1	0	0	0	0	0	0	0	0	0	0	0	0	0	0	0	0	0	0	0	0	0	0	0	0	0	0	0	0	0	1	0	0	0	0	0	0	0	0	0	0	0	0	0	0	0
6	0.1.6.2.5.5.3	Elizabethkingia	0	1	0	0	0	0	0	0	0	0	0	0	0	0	0	0	0	0	0	0	0	0	0	0	0	0	0	0	0	0	0	0	0	0	0	0	0	0	0	0	0	0	0	0	0	0	0
6	0.1.6.2.5.5.4	Empedobacter	0	6	0	0	1	0	0	0	0	0	0	2	0	1	1	3	0	1	0	0	0	0	0	0	0	0	0	0	0	0	0	1	0	0	0	0	0	0	0	1	0	0	0	0	0	0	0
6	0.1.6.2.5.5.5	Moheibacter	0	1	0	0	0	0	0	0	0	0	0	0	0	0	0	1	0	1	0	0	0	0	0	0	0	0	0	0	0	0	0	0	0	0	0	0	0	1	0	0	0	0	0	0	0	0	0
6	0.1.6.2.5.5.6	Soonwooa	0	1	0	0	0	1	0	0	0	0	0	0	0	0	0	0	0	0	0	0	0	0	0	0	0	0	0	0	0	0	0	0	0	0	0	0	0	0	0	0	0	0	0	0	0	0	0
6	0.1.6.2.5.5.7	Weeksellaceae_unclassified	0	8	0	1	0	0	0	0	0	0	0	0	0	0	0	3	0	0	0	0	0	0	0	0	0	0	0	0	0	0	0	1	0	0	0	0	0	0	0	0	0	0	0	0	0	0	0
4	0.1.6.2.6	Sphingobacteriales	4	151	0	4	0	2	2	1	1	0	0	39	0	33	5	67	1	16	7	0	2	2	0	0	2	1	4	2	0	0	0	18	0	0	0	0	2	0	1	15	1	1	1	0	0	0	0
5	0.1.6.2.6.1	NS11-12_marine_group	1	1	0	0	0	0	0	0	0	0	0	0	0	0	0	0	0	0	0	0	0	0	0	0	0	0	0	0	0	0	0	0	0	0	0	0	0	0	0	0	0	0	0	0	0	0	0
6	0.1.6.2.6.1.1	NS11-12_marine_group_ge	0	1	0	0	0	0	0	0	0	0	0	0	0	0	0	0	0	0	0	0	0	0	0	0	0	0	0	0	0	0	0	0	0	0	0	0	0	0	0	0	0	0	0	0	0	0	0
5	0.1.6.2.6.2	Sphingobacteriaceae	9	148	0	4	0	2	2	1	1	0	0	38	0	33	5	67	1	16	7	0	2	2	0	0	2	1	4	2	0	0	0	18	0	0	0	0	2	0	1	15	1	1	1	0	0	0	0
6	0.1.6.2.6.2.1	Arcticibacter	0	2	0	0	0	0	0	0	0	0	0	0	0	0	0	1	0	0	0	0	0	0	0	0	0	0	0	0	0	0	0	0	0	0	0	0	0	0	0	0	0	0	0	0	0	0	0
6	0.1.6.2.6.2.2	Mucilaginibacter	0	11	0	2	0	0	0	0	0	0	0	0	0	0	3	0	0	1	2	0	0	0	0	0	0	1	0	1	0	0	0	2	0	0	0	0	1	0	0	2	1	0	0	0	0	0	0
6	0.1.6.2.6.2.3	Parapedobacter	0	4	0	0	0	0	0	0	0	0	0	2	0	2	0	1	0	0	0	0	0	0	0	0	0	0	0	0	0	0	0	1	0	0	0	0	0	0	0	2	0	0	0	0	0	0	0
6	0.1.6.2.6.2.4	Pedobacter	0	11	0	1	0	0	0	0	0	0	0	0	0	1	2	4	0	1	3	0	0	0	0	0	0	0	2	0	0	0	0	5	0	0	0	0	1	0	0	5	0	0	1	0	0	0	0
6	0.1.6.2.6.2.5	Pseudopedobacter	0	2	0	0	0	0	0	0	0	0	0	0	0	1	0	0	0	0	0	0	0	0	0	0	0	0	0	0	0	0	0	0	0	0	0	0	0	0	0	0	0	0	0	0	0	0	0
6	0.1.6.2.6.2.6	Sphingobacteriaceae_ge	0	1	0	0	0	0	0	0	0	0	0	0	0	0	0	1	0	0	0	0	0	0	0	0	0	0	0	0	0	0	0	0	0	0	0	0	0	0	0	0	0	0	0	0	0	0	0
6	0.1.6.2.6.2.7	Sphingobacteriaceae_unclassified	0	59	0	0	0	0	0	0	0	0	0	17	0	14	0	25	0	6	0	0	1	0	0	0	0	0	1	1	0	0	0	6	0	0	0	0	0	0	0	2	0	0	0	0	0	0	0
6	0.1.6.2.6.2.8	Sphingobacterium	0	51	0	1	0	2	2	1	1	0	0	18	0	13	0	30	1	7	2	0	1	2	0	0	2	0	1	0	0	0	0	4	0	0	0	0	0	0	1	4	0	1	0	0	0	0	0
6	0.1.6.2.6.2.9	uncultured	0	7	0	0	0	0	0	0	0	0	0	1	0	2	0	5	0	1	0	0	0	0	0	0	0	0	0	0	0	0	0	0	0	0	0	0	0	0	0	0	0	0	0	0	0	0	0
5	0.1.6.2.6.3	Sphingobacteriales_unclassified	1	1	0	0	0	0	0	0	0	0	0	1	0	0	0	0	0	0	0	0	0	0	0	0	0	0	0	0	0	0	0	0	0	0	0	0	0	0	0	0	0	0	0	0	0	0	0
6	0.1.6.2.6.3.1	Sphingobacteriales_unclassified	0	1	0	0	0	0	0	0	0	0	0	1	0	0	0	0	0	0	0	0	0	0	0	0	0	0	0	0	0	0	0	0	0	0	0	0	0	0	0	0	0	0	0	0	0	0	0
5	0.1.6.2.6.4	env.OPS_17	1	1	0	0	0	0	0	0	0	0	0	0	0	0	0	0	0	0	0	0	0	0	0	0	0	0	0	0	0	0	0	0	0	0	0	0	0	0	0	0	0	0	0	0	0	0	0
6	0.1.6.2.6.4.1	env.OPS_17_ge	0	1	0	0	0	0	0	0	0	0	0	0	0	0	0	0	0	0	0	0	0	0	0	0	0	0	0	0	0	0	0	0	0	0	0	0	0	0	0	0	0	0	0	0	0	0	0
3	0.1.6.3	Rhodothermia	1	2	0	0	0	0	0	0	0	0	0	0	0	0	0	0	0	0	0	0	0	0	0	0	0	0	0	0	0	0	0	0	0	0	0	0	0	0	0	2	0	0	0	0	0	0	0
4	0.1.6.3.1	Balneolales	1	2	0	0	0	0	0	0	0	0	0	0	0	0	0	0	0	0	0	0	0	0	0	0	0	0	0	0	0	0	0	0	0	0	0	0	0	0	0	2	0	0	0	0	0	0	0
5	0.1.6.3.1.1	Balneolaceae	1	2	0	0	0	0	0	0	0	0	0	0	0	0	0	0	0	0	0	0	0	0	0	0	0	0	0	0	0	0	0	0	0	0	0	0	0	0	0	2	0	0	0	0	0	0	0
6	0.1.6.3.1.1.1	uncultured	0	2	0	0	0	0	0	0	0	0	0	0	0	0	0	0	0	0	0	0	0	0	0	0	0	0	0	0	0	0	0	0	0	0	0	0	0	0	0	2	0	0	0	0	0	0	0
2	0.1.7	Chlamydiae	1	22	0	0	0	1	1	1	0	0	0	0	0	0	0	1	1	0	0	0	0	0	0	1	0	0	1	0	0	0	0	0	0	0	0	0	0	0	0	3	0	0	0	0	0	0	0
3	0.1.7.1	Chlamydiae	1	22	0	0	0	1	1	1	0	0	0	0	0	0	0	1	1	0	0	0	0	0	0	1	0	0	1	0	0	0	0	0	0	0	0	0	0	0	0	3	0	0	0	0	0	0	0
4	0.1.7.1.1	Chlamydiales	4	22	0	0	0	1	1	1	0	0	0	0	0	0	0	1	1	0	0	0	0	0	0	1	0	0	1	0	0	0	0	0	0	0	0	0	0	0	0	3	0	0	0	0	0	0	0
5	0.1.7.1.1.1	Chlamydiaceae	2	7	0	0	0	0	0	0	0	0	0	0	0	0	0	0	0	0	0	0	0	0	0	0	0	0	0	0	0	0	0	0	0	0	0	0	0	0	0	0	0	0	0	0	0	0	0
6	0.1.7.1.1.1.1	Chlamydia	0	6	0	0	0	0	0	0	0	0	0	0	0	0	0	0	0	0	0	0	0	0	0	0	0	0	0	0	0	0	0	0	0	0	0	0	0	0	0	0	0	0	0	0	0	0	0
6	0.1.7.1.1.1.2	Chlamydiaceae_unclassified	0	1	0	0	0	0	0	0	0	0	0	0	0	0	0	0	0	0	0	0	0	0	0	0	0	0	0	0	0	0	0	0	0	0	0	0	0	0	0	0	0	0	0	0	0	0	0
5	0.1.7.1.1.2	Chlamydiales_unclassified	1	5	0	0	0	0	1	0	0	0	0	0	0	0	0	0	0	0	0	0	0	0	0	0	0	0	0	0	0	0	0	0	0	0	0	0	0	0	0	2	0	0	0	0	0	0	0
6	0.1.7.1.1.2.1	Chlamydiales_unclassified	0	5	0	0	0	0	1	0	0	0	0	0	0	0	0	0	0	0	0	0	0	0	0	0	0	0	0	0	0	0	0	0	0	0	0	0	0	0	0	2	0	0	0	0	0	0	0
5	0.1.7.1.1.3	Parachlamydiaceae	4	8	0	0	0	1	0	1	0	0	0	0	0	0	0	1	1	0	0	0	0	0	0	1	0	0	1	0	0	0	0	0	0	0	0	0	0	0	0	1	0	0	0	0	0	0	0
6	0.1.7.1.1.3.1	Candidatus_Metachlamydia	0	1	0	0	0	0	0	0	0	0	0	0	0	0	0	1	0	0	0	0	0	0	0	0	0	0	0	0	0	0	0	0	0	0	0	0	0	0	0	0	0	0	0	0	0	0	0
6	0.1.7.1.1.3.2	Candidatus_Protochlamydia	0	1	0	0	0	1	0	1	0	0	0	0	0	0	0	0	1	0	0	0	0	0	0	0	0	0	0	0	0	0	0	0	0	0	0	0	0	0	0	1	0	0	0	0	0	0	0
6	0.1.7.1.1.3.3	Neochlamydia	0	4	0	0	0	0	0	0	0	0	0	0	0	0	0	0	0	0	0	0	0	0	0	0	0	0	1	0	0	0	0	0	0	0	0	0	0	0	0	0	0	0	0	0	0	0	0
6	0.1.7.1.1.3.4	Parachlamydiaceae_unclassified	0	2	0	0	0	0	0	0	0	0	0	0	0	0	0	0	0	0	0	0	0	0	0	1	0	0	0	0	0	0	0	0	0	0	0	0	0	0	0	0	0	0	0	0	0	0	0
5	0.1.7.1.1.4	Simkaniaceae	1	2	0	0	0	0	0	0	0	0	0	0	0	0	0	0	0	0	0	0	0	0	0	0	0	0	0	0	0	0	0	0	0	0	0	0	0	0	0	0	0	0	0	0	0	0	0
6	0.1.7.1.1.4.1	Simkaniaceae_unclassified	0	2	0	0	0	0	0	0	0	0	0	0	0	0	0	0	0	0	0	0	0	0	0	0	0	0	0	0	0	0	0	0	0	0	0	0	0	0	0	0	0	0	0	0	0	0	0
2	0.1.8	Chloroflexi	4	13	0	1	0	0	0	0	0	0	0	0	0	0	0	0	0	0	0	0	0	0	0	0	0	0	1	0	0	0	0	0	0	0	0	0	0	0	0	1	0	0	0	0	0	0	0
3	0.1.8.1	Anaerolineae	2	2	0	1	0	0	0	0	0	0	0	0	0	0	0	0	0	0	0	0	0	0	0	0	0	0	0	0	0	0	0	0	0	0	0	0	0	0	0	0	0	0	0	0	0	0	0
4	0.1.8.1.1	RBG-13-54-9	1	1	0	0	0	0	0	0	0	0	0	0	0	0	0	0	0	0	0	0	0	0	0	0	0	0	0	0	0	0	0	0	0	0	0	0	0	0	0	0	0	0	0	0	0	0	0
5	0.1.8.1.1.1	RBG-13-54-9_fa	1	1	0	0	0	0	0	0	0	0	0	0	0	0	0	0	0	0	0	0	0	0	0	0	0	0	0	0	0	0	0	0	0	0	0	0	0	0	0	0	0	0	0	0	0	0	0
6	0.1.8.1.1.1.1	RBG-13-54-9_ge	0	1	0	0	0	0	0	0	0	0	0	0	0	0	0	0	0	0	0	0	0	0	0	0	0	0	0	0	0	0	0	0	0	0	0	0	0	0	0	0	0	0	0	0	0	0	0
4	0.1.8.1.2	SJA-15	1	1	0	1	0	0	0	0	0	0	0	0	0	0	0	0	0	0	0	0	0	0	0	0	0	0	0	0	0	0	0	0	0	0	0	0	0	0	0	0	0	0	0	0	0	0	0
5	0.1.8.1.2.1	SJA-15_fa	1	1	0	1	0	0	0	0	0	0	0	0	0	0	0	0	0	0	0	0	0	0	0	0	0	0	0	0	0	0	0	0	0	0	0	0	0	0	0	0	0	0	0	0	0	0	0
6	0.1.8.1.2.1.1	SJA-15_ge	0	1	0	1	0	0	0	0	0	0	0	0	0	0	0	0	0	0	0	0	0	0	0	0	0	0	0	0	0	0	0	0	0	0	0	0	0	0	0	0	0	0	0	0	0	0	0
3	0.1.8.2	Chloroflexia	1	8	0	0	0	0	0	0	0	0	0	0	0	0	0	0	0	0	0	0	0	0	0	0	0	0	1	0	0	0	0	0	0	0	0	0	0	0	0	0	0	0	0	0	0	0	0
4	0.1.8.2.1	Thermomicrobiales	2	8	0	0	0	0	0	0	0	0	0	0	0	0	0	0	0	0	0	0	0	0	0	0	0	0	1	0	0	0	0	0	0	0	0	0	0	0	0	0	0	0	0	0	0	0	0
5	0.1.8.2.1.1	JG30-KF-CM45	1	7	0	0	0	0	0	0	0	0	0	0	0	0	0	0	0	0	0	0	0	0	0	0	0	0	1	0	0	0	0	0	0	0	0	0	0	0	0	0	0	0	0	0	0	0	0
6	0.1.8.2.1.1.1	JG30-KF-CM45_ge	0	7	0	0	0	0	0	0	0	0	0	0	0	0	0	0	0	0	0	0	0	0	0	0	0	0	1	0	0	0	0	0	0	0	0	0	0	0	0	0	0	0	0	0	0	0	0
5	0.1.8.2.1.2	Thermomicrobiaceae	1	1	0	0	0	0	0	0	0	0	0	0	0	0	0	0	0	0	0	0	0	0	0	0	0	0	0	0	0	0	0	0	0	0	0	0	0	0	0	0	0	0	0	0	0	0	0
6	0.1.8.2.1.2.1	Sphaerobacter	0	1	0	0	0	0	0	0	0	0	0	0	0	0	0	0	0	0	0	0	0	0	0	0	0	0	0	0	0	0	0	0	0	0	0	0	0	0	0	0	0	0	0	0	0	0	0
3	0.1.8.3	Dehalococcoidia	1	2	0	0	0	0	0	0	0	0	0	0	0	0	0	0	0	0	0	0	0	0	0	0	0	0	0	0	0	0	0	0	0	0	0	0	0	0	0	1	0	0	0	0	0	0	0
4	0.1.8.3.1	S085	1	2	0	0	0	0	0	0	0	0	0	0	0	0	0	0	0	0	0	0	0	0	0	0	0	0	0	0	0	0	0	0	0	0	0	0	0	0	0	1	0	0	0	0	0	0	0
5	0.1.8.3.1.1	S085_fa	1	2	0	0	0	0	0	0	0	0	0	0	0	0	0	0	0	0	0	0	0	0	0	0	0	0	0	0	0	0	0	0	0	0	0	0	0	0	0	1	0	0	0	0	0	0	0
6	0.1.8.3.1.1.1	S085_ge	0	2	0	0	0	0	0	0	0	0	0	0	0	0	0	0	0	0	0	0	0	0	0	0	0	0	0	0	0	0	0	0	0	0	0	0	0	0	0	1	0	0	0	0	0	0	0
3	0.1.8.4	Gitt-GS-136	1	1	0	0	0	0	0	0	0	0	0	0	0	0	0	0	0	0	0	0	0	0	0	0	0	0	0	0	0	0	0	0	0	0	0	0	0	0	0	0	0	0	0	0	0	0	0
4	0.1.8.4.1	Gitt-GS-136_or	1	1	0	0	0	0	0	0	0	0	0	0	0	0	0	0	0	0	0	0	0	0	0	0	0	0	0	0	0	0	0	0	0	0	0	0	0	0	0	0	0	0	0	0	0	0	0
5	0.1.8.4.1.1	Gitt-GS-136_fa	1	1	0	0	0	0	0	0	0	0	0	0	0	0	0	0	0	0	0	0	0	0	0	0	0	0	0	0	0	0	0	0	0	0	0	0	0	0	0	0	0	0	0	0	0	0	0
6	0.1.8.4.1.1.1	Gitt-GS-136_ge	0	1	0	0	0	0	0	0	0	0	0	0	0	0	0	0	0	0	0	0	0	0	0	0	0	0	0	0	0	0	0	0	0	0	0	0	0	0	0	0	0	0	0	0	0	0	0
2	0.1.9	Cyanobacteria	3	2041	2	5	3	2	4	13	4	17	3	4	0	3	0	1	4	5	3	8	4	9	11	1	3	8	5	4	15	12	14	4	19	11	1	20	13	21	5	5	3	5	4	6	9	1	16
3	0.1.9.1	Cyanobacteria_unclassified	1	55	0	0	0	0	0	0	0	1	0	0	0	0	0	0	0	0	0	0	0	0	0	0	0	0	0	0	0	0	0	0	0	0	0	0	0	0	0	0	0	0	0	0	0	0	0
4	0.1.9.1.1	Cyanobacteria_unclassified	1	55	0	0	0	0	0	0	0	1	0	0	0	0	0	0	0	0	0	0	0	0	0	0	0	0	0	0	0	0	0	0	0	0	0	0	0	0	0	0	0	0	0	0	0	0	0
5	0.1.9.1.1.1	Cyanobacteria_unclassified	1	55	0	0	0	0	0	0	0	1	0	0	0	0	0	0	0	0	0	0	0	0	0	0	0	0	0	0	0	0	0	0	0	0	0	0	0	0	0	0	0	0	0	0	0	0	0
6	0.1.9.1.1.1.1	Cyanobacteria_unclassified	0	55	0	0	0	0	0	0	0	1	0	0	0	0	0	0	0	0	0	0	0	0	0	0	0	0	0	0	0	0	0	0	0	0	0	0	0	0	0	0	0	0	0	0	0	0	0
3	0.1.9.2	Melainabacteria	2	1985	2	5	3	2	4	13	4	16	3	4	0	3	0	1	4	5	2	8	4	9	11	1	3	8	5	4	15	12	14	4	19	11	1	20	13	21	5	5	3	5	4	6	9	1	16
4	0.1.9.2.1	Gastranaerophilales	1	1982	2	5	3	2	4	13	4	16	3	4	0	3	0	1	4	5	2	8	4	9	11	1	3	8	5	4	15	12	14	4	19	11	1	20	13	21	5	5	3	5	4	6	9	1	16
5	0.1.9.2.1.1	Gastranaerophilales_fa	1	1982	2	5	3	2	4	13	4	16	3	4	0	3	0	1	4	5	2	8	4	9	11	1	3	8	5	4	15	12	14	4	19	11	1	20	13	21	5	5	3	5	4	6	9	1	16
6	0.1.9.2.1.1.1	Gastranaerophilales_ge	0	1982	2	5	3	2	4	13	4	16	3	4	0	3	0	1	4	5	2	8	4	9	11	1	3	8	5	4	15	12	14	4	19	11	1	20	13	21	5	5	3	5	4	6	9	1	16
4	0.1.9.2.2	Melainabacteria_unclassified	1	3	0	0	0	0	0	0	0	0	0	0	0	0	0	0	0	0	0	0	0	0	0	0	0	0	0	0	0	0	0	0	0	0	0	0	0	0	0	0	0	0	0	0	0	0	0
5	0.1.9.2.2.1	Melainabacteria_unclassified	1	3	0	0	0	0	0	0	0	0	0	0	0	0	0	0	0	0	0	0	0	0	0	0	0	0	0	0	0	0	0	0	0	0	0	0	0	0	0	0	0	0	0	0	0	0	0
6	0.1.9.2.2.1.1	Melainabacteria_unclassified	0	3	0	0	0	0	0	0	0	0	0	0	0	0	0	0	0	0	0	0	0	0	0	0	0	0	0	0	0	0	0	0	0	0	0	0	0	0	0	0	0	0	0	0	0	0	0
3	0.1.9.3	Oxyphotobacteria	1	1	0	0	0	0	0	0	0	0	0	0	0	0	0	0	0	0	1	0	0	0	0	0	0	0	0	0	0	0	0	0	0	0	0	0	0	0	0	0	0	0	0	0	0	0	0
4	0.1.9.3.1	Oxyphotobacteria_unclassified	1	1	0	0	0	0	0	0	0	0	0	0	0	0	0	0	0	0	1	0	0	0	0	0	0	0	0	0	0	0	0	0	0	0	0	0	0	0	0	0	0	0	0	0	0	0	0
5	0.1.9.3.1.1	Oxyphotobacteria_unclassified	1	1	0	0	0	0	0	0	0	0	0	0	0	0	0	0	0	0	1	0	0	0	0	0	0	0	0	0	0	0	0	0	0	0	0	0	0	0	0	0	0	0	0	0	0	0	0
6	0.1.9.3.1.1.1	Oxyphotobacteria_unclassified	0	1	0	0	0	0	0	0	0	0	0	0	0	0	0	0	0	0	1	0	0	0	0	0	0	0	0	0	0	0	0	0	0	0	0	0	0	0	0	0	0	0	0	0	0	0	0
2	0.1.10	Deferribacteres	1	1858	1	1	0	1	1	0	0	2	1	1	0	0	0	1	0	1	2	1	2	1	0	0	0	37	1	1	2	2	0	0	4	8	0	1	0	1	6	1	2	1	0	0	2	0	3
3	0.1.10.1	Deferribacteres	1	1858	1	1	0	1	1	0	0	2	1	1	0	0	0	1	0	1	2	1	2	1	0	0	0	37	1	1	2	2	0	0	4	8	0	1	0	1	6	1	2	1	0	0	2	0	3
4	0.1.10.1.1	Deferribacterales	1	1858	1	1	0	1	1	0	0	2	1	1	0	0	0	1	0	1	2	1	2	1	0	0	0	37	1	1	2	2	0	0	4	8	0	1	0	1	6	1	2	1	0	0	2	0	3
5	0.1.10.1.1.1	Deferribacteraceae	1	1858	1	1	0	1	1	0	0	2	1	1	0	0	0	1	0	1	2	1	2	1	0	0	0	37	1	1	2	2	0	0	4	8	0	1	0	1	6	1	2	1	0	0	2	0	3
6	0.1.10.1.1.1.1	Mucispirillum	0	1858	1	1	0	1	1	0	0	2	1	1	0	0	0	1	0	1	2	1	2	1	0	0	0	37	1	1	2	2	0	0	4	8	0	1	0	1	6	1	2	1	0	0	2	0	3
2	0.1.11	Deinococcus-Thermus	1	4	0	0	0	0	0	0	0	0	0	0	0	0	0	0	0	0	0	0	0	0	0	0	0	0	0	0	0	0	0	0	0	0	0	0	0	0	0	1	0	1	0	0	0	0	0
3	0.1.11.1	Deinococci	1	4	0	0	0	0	0	0	0	0	0	0	0	0	0	0	0	0	0	0	0	0	0	0	0	0	0	0	0	0	0	0	0	0	0	0	0	0	0	1	0	1	0	0	0	0	0
4	0.1.11.1.1	Deinococcales	2	4	0	0	0	0	0	0	0	0	0	0	0	0	0	0	0	0	0	0	0	0	0	0	0	0	0	0	0	0	0	0	0	0	0	0	0	0	0	1	0	1	0	0	0	0	0
5	0.1.11.1.1.1	Deinococcaceae	1	2	0	0	0	0	0	0	0	0	0	0	0	0	0	0	0	0	0	0	0	0	0	0	0	0	0	0	0	0	0	0	0	0	0	0	0	0	0	0	0	0	0	0	0	0	0
6	0.1.11.1.1.1.1	Deinococcus	0	2	0	0	0	0	0	0	0	0	0	0	0	0	0	0	0	0	0	0	0	0	0	0	0	0	0	0	0	0	0	0	0	0	0	0	0	0	0	0	0	0	0	0	0	0	0
5	0.1.11.1.1.2	Trueperaceae	1	2	0	0	0	0	0	0	0	0	0	0	0	0	0	0	0	0	0	0	0	0	0	0	0	0	0	0	0	0	0	0	0	0	0	0	0	0	0	1	0	1	0	0	0	0	0
6	0.1.11.1.1.2.1	Truepera	0	2	0	0	0	0	0	0	0	0	0	0	0	0	0	0	0	0	0	0	0	0	0	0	0	0	0	0	0	0	0	0	0	0	0	0	0	0	0	1	0	1	0	0	0	0	0
2	0.1.12	Elusimicrobia	2	598	0	0	0	0	2	0	1	1	1	1	0	0	0	0	0	1	2	1	0	0	0	0	1	0	0	0	1	1	0	0	0	0	1	0	0	0	0	0	0	0	0	1	0	0	0
3	0.1.12.1	Elusimicrobia	1	597	0	0	0	0	2	0	1	1	1	1	0	0	0	0	0	1	2	1	0	0	0	0	1	0	0	0	1	1	0	0	0	0	1	0	0	0	0	0	0	0	0	1	0	0	0
4	0.1.12.1.1	Elusimicrobiales	1	597	0	0	0	0	2	0	1	1	1	1	0	0	0	0	0	1	2	1	0	0	0	0	1	0	0	0	1	1	0	0	0	0	1	0	0	0	0	0	0	0	0	1	0	0	0
5	0.1.12.1.1.1	Elusimicrobiaceae	1	597	0	0	0	0	2	0	1	1	1	1	0	0	0	0	0	1	2	1	0	0	0	0	1	0	0	0	1	1	0	0	0	0	1	0	0	0	0	0	0	0	0	1	0	0	0
6	0.1.12.1.1.1.1	Elusimicrobium	0	597	0	0	0	0	2	0	1	1	1	1	0	0	0	0	0	1	2	1	0	0	0	0	1	0	0	0	1	1	0	0	0	0	1	0	0	0	0	0	0	0	0	1	0	0	0
3	0.1.12.2	Lineage_IIa	1	1	0	0	0	0	0	0	0	0	0	0	0	0	0	0	0	0	0	0	0	0	0	0	0	0	0	0	0	0	0	0	0	0	0	0	0	0	0	0	0	0	0	0	0	0	0
4	0.1.12.2.1	Lineage_IIa_or	1	1	0	0	0	0	0	0	0	0	0	0	0	0	0	0	0	0	0	0	0	0	0	0	0	0	0	0	0	0	0	0	0	0	0	0	0	0	0	0	0	0	0	0	0	0	0
5	0.1.12.2.1.1	Lineage_IIa_fa	1	1	0	0	0	0	0	0	0	0	0	0	0	0	0	0	0	0	0	0	0	0	0	0	0	0	0	0	0	0	0	0	0	0	0	0	0	0	0	0	0	0	0	0	0	0	0
6	0.1.12.2.1.1.1	Lineage_IIa_ge	0	1	0	0	0	0	0	0	0	0	0	0	0	0	0	0	0	0	0	0	0	0	0	0	0	0	0	0	0	0	0	0	0	0	0	0	0	0	0	0	0	0	0	0	0	0	0
2	0.1.13	Epsilonbacteraeota	2	3464	48	93	43	24	28	20	86	42	21	102	0	68	36	20	50	12	138	37	52	21	9	1	46	11	97	4	27	17	16	30	13	19	0	14	8	5	87	6	90	6	4	8	20	1	6
3	0.1.13.1	Campylobacteria	1	3463	48	93	43	24	28	20	86	42	21	102	0	68	36	20	50	12	138	37	52	21	9	1	46	11	97	4	27	17	16	30	13	19	0	14	8	5	87	6	90	6	4	8	20	1	6
4	0.1.13.1.1	Campylobacterales	4	3463	48	93	43	24	28	20	86	42	21	102	0	68	36	20	50	12	138	37	52	21	9	1	46	11	97	4	27	17	16	30	13	19	0	14	8	5	87	6	90	6	4	8	20	1	6
5	0.1.13.1.1.1	Arcobacteraceae	1	2	0	0	0	0	0	0	0	0	0	0	0	1	0	2	0	1	0	0	0	0	0	0	0	0	0	0	0	0	0	0	0	0	0	0	0	0	0	0	0	0	0	0	0	0	0
6	0.1.13.1.1.1.1	Arcobacter	0	2	0	0	0	0	0	0	0	0	0	0	0	1	0	2	0	1	0	0	0	0	0	0	0	0	0	0	0	0	0	0	0	0	0	0	0	0	0	0	0	0	0	0	0	0	0
5	0.1.13.1.1.2	Campylobacteraceae	1	567	0	0	0	0	0	1	1	1	0	0	0	0	0	0	1	0	1	1	1	0	1	0	0	1	0	1	2	0	0	1	1	2	0	1	1	2	0	1	0	0	0	2	0	0	1
6	0.1.13.1.1.2.1	Campylobacter	0	567	0	0	0	0	0	1	1	1	0	0	0	0	0	0	1	0	1	1	1	0	1	0	0	1	0	1	2	0	0	1	1	2	0	1	1	2	0	1	0	0	0	2	0	0	1
5	0.1.13.1.1.3	Campylobacterales_unclassified	1	378	1	2	6	1	2	0	5	2	3	3	0	3	0	1	0	1	1	0	2	0	0	0	1	1	4	0	0	1	0	0	0	2	0	0	0	1	4	0	3	0	0	0	1	0	0
6	0.1.13.1.1.3.1	Campylobacterales_unclassified	0	378	1	2	6	1	2	0	5	2	3	3	0	3	0	1	0	1	1	0	2	0	0	0	1	1	4	0	0	1	0	0	0	2	0	0	0	1	4	0	3	0	0	0	1	0	0
5	0.1.13.1.1.4	Helicobacteraceae	2	2516	47	91	37	23	26	19	80	39	18	99	0	64	36	17	49	10	136	36	49	21	8	1	45	9	93	3	25	16	16	29	12	15	0	13	7	2	83	5	87	6	4	6	19	1	5
6	0.1.13.1.1.4.1	Helicobacter	0	1472	34	67	28	16	20	16	61	29	13	72	0	46	29	13	35	7	103	26	37	15	8	1	34	7	67	2	14	16	11	15	11	14	0	8	5	2	63	4	62	5	4	5	15	1	5
6	0.1.13.1.1.4.2	Helicobacteraceae_unclassified	0	1044	13	24	9	7	6	3	19	10	5	27	0	18	7	4	14	3	33	10	12	6	0	0	11	2	26	1	11	0	5	14	1	1	0	5	2	0	20	1	25	1	0	1	4	0	0
3	0.1.13.2	Epsilonbacteraeota_unclassified	1	1	0	0	0	0	0	0	0	0	0	0	0	0	0	0	0	0	0	0	0	0	0	0	0	0	0	0	0	0	0	0	0	0	0	0	0	0	0	0	0	0	0	0	0	0	0
4	0.1.13.2.1	Epsilonbacteraeota_unclassified	1	1	0	0	0	0	0	0	0	0	0	0	0	0	0	0	0	0	0	0	0	0	0	0	0	0	0	0	0	0	0	0	0	0	0	0	0	0	0	0	0	0	0	0	0	0	0
5	0.1.13.2.1.1	Epsilonbacteraeota_unclassified	1	1	0	0	0	0	0	0	0	0	0	0	0	0	0	0	0	0	0	0	0	0	0	0	0	0	0	0	0	0	0	0	0	0	0	0	0	0	0	0	0	0	0	0	0	0	0
6	0.1.13.2.1.1.1	Epsilonbacteraeota_unclassified	0	1	0	0	0	0	0	0	0	0	0	0	0	0	0	0	0	0	0	0	0	0	0	0	0	0	0	0	0	0	0	0	0	0	0	0	0	0	0	0	0	0	0	0	0	0	0
2	0.1.14	FBP	1	2	0	0	0	0	0	0	0	0	0	0	0	0	0	0	0	0	0	0	0	0	0	0	0	0	0	0	0	0	0	0	0	0	0	0	0	0	0	0	0	0	0	0	0	0	0
3	0.1.14.1	FBP_cl	1	2	0	0	0	0	0	0	0	0	0	0	0	0	0	0	0	0	0	0	0	0	0	0	0	0	0	0	0	0	0	0	0	0	0	0	0	0	0	0	0	0	0	0	0	0	0
4	0.1.14.1.1	FBP_or	1	2	0	0	0	0	0	0	0	0	0	0	0	0	0	0	0	0	0	0	0	0	0	0	0	0	0	0	0	0	0	0	0	0	0	0	0	0	0	0	0	0	0	0	0	0	0
5	0.1.14.1.1.1	FBP_fa	1	2	0	0	0	0	0	0	0	0	0	0	0	0	0	0	0	0	0	0	0	0	0	0	0	0	0	0	0	0	0	0	0	0	0	0	0	0	0	0	0	0	0	0	0	0	0
6	0.1.14.1.1.1.1	FBP_ge	0	2	0	0	0	0	0	0	0	0	0	0	0	0	0	0	0	0	0	0	0	0	0	0	0	0	0	0	0	0	0	0	0	0	0	0	0	0	0	0	0	0	0	0	0	0	0
2	0.1.15	Fibrobacteres	1	1	0	0	0	0	0	0	0	0	0	0	0	0	0	0	0	0	0	0	0	0	0	0	0	0	0	0	0	0	0	0	0	0	0	0	0	0	0	0	0	0	0	0	0	0	0
3	0.1.15.1	Fibrobacteria	1	1	0	0	0	0	0	0	0	0	0	0	0	0	0	0	0	0	0	0	0	0	0	0	0	0	0	0	0	0	0	0	0	0	0	0	0	0	0	0	0	0	0	0	0	0	0
4	0.1.15.1.1	Fibrobacterales	1	1	0	0	0	0	0	0	0	0	0	0	0	0	0	0	0	0	0	0	0	0	0	0	0	0	0	0	0	0	0	0	0	0	0	0	0	0	0	0	0	0	0	0	0	0	0
5	0.1.15.1.1.1	Fibrobacteraceae	1	1	0	0	0	0	0	0	0	0	0	0	0	0	0	0	0	0	0	0	0	0	0	0	0	0	0	0	0	0	0	0	0	0	0	0	0	0	0	0	0	0	0	0	0	0	0
6	0.1.15.1.1.1.1	uncultured	0	1	0	0	0	0	0	0	0	0	0	0	0	0	0	0	0	0	0	0	0	0	0	0	0	0	0	0	0	0	0	0	0	0	0	0	0	0	0	0	0	0	0	0	0	0	0
2	0.1.16	Firmicutes	6	72059	1149	645	1044	615	538	1059	1189	796	459	741	104	542	714	357	717	603	384	731	859	426	489	57	471	792	1258	982	777	598	608	900	629	764	44	663	609	740	629	844	889	1513	1245	563	681	30	687
3	0.1.16.1	Bacilli	3	28247	872	564	774	434	262	519	970	93	102	444	74	312	87	212	538	521	289	71	633	28	106	46	218	136	833	720	60	81	55	514	45	38	21	29	45	75	295	445	793	1101	702	31	64	17	56
4	0.1.16.1.1	Bacillales	10	2447	72	36	89	28	109	27	349	13	25	150	1	112	35	35	35	78	200	26	41	6	19	1	24	11	109	48	8	10	5	33	4	4	0	2	3	12	19	64	14	167	74	5	12	0	10
5	0.1.16.1.1.1	Bacillaceae	12	79	0	5	1	1	1	2	1	1	1	5	1	2	0	2	2	1	1	0	1	0	1	1	0	1	8	5	0	2	0	8	0	0	0	0	0	0	1	5	0	2	6	0	0	0	0
6	0.1.16.1.1.1.1	Amphibacillus	0	1	0	0	0	0	0	0	0	0	0	0	0	0	0	0	0	0	0	0	0	0	0	0	0	0	0	0	0	0	0	0	0	0	0	0	0	0	0	0	0	0	0	0	0	0	0
6	0.1.16.1.1.1.2	Anoxybacillus	0	1	0	0	0	0	0	0	0	0	0	0	0	0	0	0	0	0	0	0	0	0	0	0	0	0	0	0	0	0	0	1	0	0	0	0	0	0	0	0	0	0	0	0	0	0	0
6	0.1.16.1.1.1.3	Bacillaceae_unclassified	0	36	0	3	0	0	0	1	0	0	1	3	0	1	0	0	1	0	0	0	0	0	0	1	0	0	2	2	0	1	0	2	0	0	0	0	0	0	0	0	0	0	2	0	0	0	0
6	0.1.16.1.1.1.4	Bacillus	0	12	0	1	1	1	1	1	1	1	0	1	1	1	0	2	1	1	1	0	1	0	0	0	0	0	0	0	0	1	0	0	0	0	0	0	0	0	1	1	0	0	0	0	0	0	0
6	0.1.16.1.1.1.5	Geobacillus	0	1	0	1	0	0	0	0	0	0	0	0	0	0	0	0	0	0	0	0	0	0	0	0	0	0	0	0	0	0	0	0	0	0	0	0	0	0	0	0	0	0	0	0	0	0	0
6	0.1.16.1.1.1.6	Gracilibacillus	0	1	0	0	0	0	0	0	0	0	0	0	0	0	0	0	0	0	0	0	0	0	0	0	0	0	0	0	0	0	0	0	0	0	0	0	0	0	0	0	0	0	0	0	0	0	0
6	0.1.16.1.1.1.7	Oceanobacillus	0	4	0	0	0	0	0	0	0	0	0	0	0	0	0	0	0	0	0	0	0	0	0	0	0	0	1	0	0	0	0	0	0	0	0	0	0	0	0	0	0	0	2	0	0	0	0
6	0.1.16.1.1.1.8	Ornithinibacillus	0	1	0	0	0	0	0	0	0	0	0	0	0	0	0	0	0	0	0	0	0	0	0	0	0	0	0	0	0	0	0	0	0	0	0	0	0	0	0	0	0	0	0	0	0	0	0
6	0.1.16.1.1.1.9	Pseudogracilibacillus	0	7	0	0	0	0	0	0	0	0	0	0	0	0	0	0	0	0	0	0	0	0	1	0	0	0	0	0	0	0	0	1	0	0	0	0	0	0	0	1	0	0	0	0	0	0	0
6	0.1.16.1.1.1.10	Ureibacillus	0	3	0	0	0	0	0	0	0	0	0	0	0	0	0	0	0	0	0	0	0	0	0	0	0	0	1	0	0	0	0	0	0	0	0	0	0	0	0	0	0	0	0	0	0	0	0
6	0.1.16.1.1.1.11	Virgibacillus	0	5	0	0	0	0	0	0	0	0	0	0	0	0	0	0	0	0	0	0	0	0	0	0	0	1	2	3	0	0	0	4	0	0	0	0	0	0	0	2	0	1	1	0	0	0	0
6	0.1.16.1.1.1.12	uncultured	0	7	0	0	0	0	0	0	0	0	0	1	0	0	0	0	0	0	0	0	0	0	0	0	0	0	2	0	0	0	0	0	0	0	0	0	0	0	0	1	0	1	1	0	0	0	0
5	0.1.16.1.1.2	Bacillales_unclassified	1	119	2	1	1	0	2	8	5	5	1	2	0	2	2	2	2	2	2	13	1	2	0	0	1	0	2	0	4	3	3	1	1	2	0	0	2	5	0	1	0	4	0	2	2	0	1
6	0.1.16.1.1.2.1	Bacillales_unclassified	0	119	2	1	1	0	2	8	5	5	1	2	0	2	2	2	2	2	2	13	1	2	0	0	1	0	2	0	4	3	3	1	1	2	0	0	2	5	0	1	0	4	0	2	2	0	1
5	0.1.16.1.1.3	Family_X	1	2	0	2	0	0	0	0	0	0	0	0	0	0	0	0	0	0	0	0	0	0	0	0	0	0	0	0	0	0	0	0	0	0	0	0	0	0	0	0	0	0	0	0	0	0	0
6	0.1.16.1.1.3.1	Thermicanus	0	2	0	2	0	0	0	0	0	0	0	0	0	0	0	0	0	0	0	0	0	0	0	0	0	0	0	0	0	0	0	0	0	0	0	0	0	0	0	0	0	0	0	0	0	0	0
5	0.1.16.1.1.4	Family_XI	1	1	0	0	0	0	0	0	0	0	0	0	0	0	0	0	0	0	0	0	0	0	0	0	0	0	0	1	0	0	0	0	0	0	0	0	0	0	0	0	0	0	0	0	0	0	0
6	0.1.16.1.1.4.1	Gemella	0	1	0	0	0	0	0	0	0	0	0	0	0	0	0	0	0	0	0	0	0	0	0	0	0	0	0	1	0	0	0	0	0	0	0	0	0	0	0	0	0	0	0	0	0	0	0
5	0.1.16.1.1.5	Family_XII	1	1	0	0	0	0	0	0	0	0	0	0	0	0	0	0	0	0	0	0	0	0	0	0	0	0	0	0	0	0	0	0	0	0	0	0	0	0	0	0	0	0	0	0	0	0	0
6	0.1.16.1.1.5.1	Exiguobacterium	0	1	0	0	0	0	0	0	0	0	0	0	0	0	0	0	0	0	0	0	0	0	0	0	0	0	0	0	0	0	0	0	0	0	0	0	0	0	0	0	0	0	0	0	0	0	0
5	0.1.16.1.1.6	Listeriaceae	2	12	0	1	0	0	0	0	0	0	0	1	0	0	0	0	0	0	0	0	2	0	0	0	0	0	1	0	0	1	0	0	0	0	0	0	0	0	0	1	0	2	0	0	0	0	0
6	0.1.16.1.1.6.1	Brochothrix	0	1	0	0	0	0	0	0	0	0	0	0	0	0	0	0	0	0	0	0	0	0	0	0	0	0	0	0	0	0	0	0	0	0	0	0	0	0	0	1	0	1	0	0	0	0	0
6	0.1.16.1.1.6.2	Listeria	0	11	0	1	0	0	0	0	0	0	0	1	0	0	0	0	0	0	0	0	2	0	0	0	0	0	1	0	0	1	0	0	0	0	0	0	0	0	0	0	0	1	0	0	0	0	0
5	0.1.16.1.1.7	Paenibacillaceae	6	13	0	0	0	0	0	0	0	0	0	0	0	0	0	2	1	0	0	0	0	0	0	0	0	0	1	0	0	0	0	0	0	0	0	0	0	0	0	1	0	1	0	0	0	0	0
6	0.1.16.1.1.7.1	Ammoniphilus	0	1	0	0	0	0	0	0	0	0	0	0	0	0	0	0	0	0	0	0	0	0	0	0	0	0	0	0	0	0	0	0	0	0	0	0	0	0	0	0	0	0	0	0	0	0	0
6	0.1.16.1.1.7.2	Fontibacillus	0	1	0	0	0	0	0	0	0	0	0	0	0	0	0	0	0	0	0	0	0	0	0	0	0	0	0	0	0	0	0	0	0	0	0	0	0	0	0	0	0	0	0	0	0	0	0
6	0.1.16.1.1.7.3	Paenibacillaceae_unclassified	0	4	0	0	0	0	0	0	0	0	0	0	0	0	0	0	0	0	0	0	0	0	0	0	0	0	0	0	0	0	0	0	0	0	0	0	0	0	0	0	0	1	0	0	0	0	0
6	0.1.16.1.1.7.4	Paenibacillus	0	5	0	0	0	0	0	0	0	0	0	0	0	0	0	2	0	0	0	0	0	0	0	0	0	0	0	0	0	0	0	0	0	0	0	0	0	0	0	1	0	0	0	0	0	0	0
6	0.1.16.1.1.7.5	Saccharibacillus	0	1	0	0	0	0	0	0	0	0	0	0	0	0	0	0	0	0	0	0	0	0	0	0	0	0	1	0	0	0	0	0	0	0	0	0	0	0	0	0	0	0	0	0	0	0	0
6	0.1.16.1.1.7.6	Thermobacillus	0	1	0	0	0	0	0	0	0	0	0	0	0	0	0	0	1	0	0	0	0	0	0	0	0	0	0	0	0	0	0	0	0	0	0	0	0	0	0	0	0	0	0	0	0	0	0
5	0.1.16.1.1.8	Planococcaceae	8	23	1	0	1	0	2	1	1	0	2	1	0	1	0	9	1	3	0	0	0	0	0	0	1	0	1	3	0	0	0	0	0	0	0	0	0	0	0	3	0	2	1	0	2	0	0
6	0.1.16.1.1.8.1	Caryophanon	0	1	0	0	0	0	0	0	0	0	0	0	0	0	0	0	0	1	0	0	0	0	0	0	0	0	0	0	0	0	0	0	0	0	0	0	0	0	0	0	0	0	0	0	0	0	0
6	0.1.16.1.1.8.2	Filibacter	0	2	0	0	0	0	0	0	0	0	0	0	0	0	0	1	0	0	0	0	0	0	0	0	0	0	0	0	0	0	0	0	0	0	0	0	0	0	0	0	0	0	0	0	0	0	0
6	0.1.16.1.1.8.3	Kurthia	0	1	0	0	0	0	1	0	0	0	0	0	0	1	0	1	0	0	0	0	0	0	0	0	0	0	1	1	0	0	0	0	0	0	0	0	0	0	0	1	0	1	1	0	1	0	0
6	0.1.16.1.1.8.4	Lysinibacillus	0	5	0	0	1	0	1	0	0	0	1	1	0	0	0	3	1	0	0	0	0	0	0	0	1	0	0	0	0	0	0	0	0	0	0	0	0	0	0	0	0	0	0	0	1	0	0
6	0.1.16.1.1.8.5	Planococcaceae_unclassified	0	6	0	0	0	0	0	0	0	0	0	0	0	0	0	1	0	0	0	0	0	0	0	0	0	0	0	1	0	0	0	0	0	0	0	0	0	0	0	1	0	1	0	0	0	0	0
6	0.1.16.1.1.8.6	Planomicrobium	0	2	0	0	0	0	0	0	0	0	0	0	0	0	0	0	0	0	0	0	0	0	0	0	0	0	0	0	0	0	0	0	0	0	0	0	0	0	0	0	0	0	0	0	0	0	0
6	0.1.16.1.1.8.7	Solibacillus	0	1	0	0	0	0	0	1	1	0	1	0	0	0	0	1	0	1	0	0	0	0	0	0	0	0	0	0	0	0	0	0	0	0	0	0	0	0	0	0	0	0	0	0	0	0	0
6	0.1.16.1.1.8.8	Sporosarcina	0	5	1	0	0	0	0	0	0	0	0	0	0	0	0	2	0	1	0	0	0	0	0	0	0	0	0	1	0	0	0	0	0	0	0	0	0	0	0	1	0	0	0	0	0	0	0
5	0.1.16.1.1.9	Staphylococcaceae	9	2191	69	27	86	27	104	16	342	7	21	141	0	107	33	20	29	72	197	13	37	4	18	0	22	10	96	39	4	4	2	24	3	2	0	2	1	7	18	53	14	156	67	3	8	0	9
6	0.1.16.1.1.9.1	Aliicoccus	0	1	0	0	0	0	0	0	0	0	0	0	0	0	0	0	0	0	0	0	0	0	0	0	0	0	0	0	0	0	0	0	0	0	0	0	0	0	0	0	0	0	0	0	0	0	0
6	0.1.16.1.1.9.2	Corticicoccus	0	1	0	0	0	0	0	0	0	0	0	0	0	0	0	0	0	0	0	0	0	0	0	0	0	0	1	0	0	0	0	0	0	0	0	0	0	0	0	0	0	0	0	0	0	0	0
6	0.1.16.1.1.9.3	Jeotgalicoccus	0	47	1	2	2	1	1	0	4	0	2	1	0	1	1	1	0	1	4	1	2	1	2	0	2	2	3	2	1	1	0	2	0	0	0	0	0	1	2	2	1	1	1	0	1	0	0
6	0.1.16.1.1.9.4	Macrococcus	0	1	0	0	0	0	0	0	0	0	0	0	0	0	0	0	0	0	0	0	0	0	0	0	0	0	0	0	0	0	0	0	0	0	0	0	0	0	0	0	0	0	0	0	0	0	0
6	0.1.16.1.1.9.5	Nosocomiicoccus	0	1	0	0	0	0	0	0	0	0	0	0	0	0	0	0	0	0	0	0	0	0	0	0	0	0	0	0	0	0	0	0	0	0	0	0	0	0	0	0	0	0	0	0	0	0	0
6	0.1.16.1.1.9.6	Salinicoccus	0	5	1	0	0	0	0	0	0	0	0	0	0	0	0	0	0	0	0	0	0	0	0	0	0	0	2	0	0	0	0	4	0	0	0	0	0	0	0	2	1	0	1	0	0	0	0
6	0.1.16.1.1.9.7	Staphylococcaceae_ge	0	196	4	2	3	0	2	1	6	1	0	11	0	5	4	0	0	2	13	0	1	0	0	0	0	0	5	1	0	0	0	2	0	0	0	0	0	1	0	8	0	2	3	0	0	0	0
6	0.1.16.1.1.9.8	Staphylococcaceae_unclassified	0	1090	20	6	35	9	34	6	136	1	8	47	0	33	12	7	10	35	66	3	16	0	5	0	8	3	33	13	1	0	1	3	0	1	0	0	0	3	4	20	5	86	22	1	4	0	4
6	0.1.16.1.1.9.9	Staphylococcus	0	849	43	17	46	17	67	9	196	5	11	82	0	68	16	12	19	34	114	9	18	3	11	0	12	5	52	23	2	3	1	13	3	1	0	2	1	2	12	21	7	67	40	2	3	0	5
5	0.1.16.1.1.10	Thermoactinomycetaceae	5	6	0	0	0	0	0	0	0	0	0	0	0	0	0	0	0	0	0	0	0	0	0	0	0	0	0	0	0	0	0	0	0	0	0	0	0	0	0	0	0	0	0	0	0	0	0
6	0.1.16.1.1.10.1	Melghirimyces	0	1	0	0	0	0	0	0	0	0	0	0	0	0	0	0	0	0	0	0	0	0	0	0	0	0	0	0	0	0	0	0	0	0	0	0	0	0	0	0	0	0	0	0	0	0	0
6	0.1.16.1.1.10.2	Planifilum	0	1	0	0	0	0	0	0	0	0	0	0	0	0	0	0	0	0	0	0	0	0	0	0	0	0	0	0	0	0	0	0	0	0	0	0	0	0	0	0	0	0	0	0	0	0	0
6	0.1.16.1.1.10.3	Thermoactinomyces	0	1	0	0	0	0	0	0	0	0	0	0	0	0	0	0	0	0	0	0	0	0	0	0	0	0	0	0	0	0	0	0	0	0	0	0	0	0	0	0	0	0	0	0	0	0	0
6	0.1.16.1.1.10.4	Thermoactinomycetaceae_unclassified	0	1	0	0	0	0	0	0	0	0	0	0	0	0	0	0	0	0	0	0	0	0	0	0	0	0	0	0	0	0	0	0	0	0	0	0	0	0	0	0	0	0	0	0	0	0	0
6	0.1.16.1.1.10.5	uncultured	0	2	0	0	0	0	0	0	0	0	0	0	0	0	0	0	0	0	0	0	0	0	0	0	0	0	0	0	0	0	0	0	0	0	0	0	0	0	0	0	0	0	0	0	0	0	0
4	0.1.16.1.2	Bacilli_unclassified	1	643	8	18	6	4	2	7	25	2	1	9	0	2	2	0	7	8	3	0	8	1	1	0	4	1	9	3	1	2	2	4	0	0	0	0	1	1	1	2	2	19	7	1	0	0	0
5	0.1.16.1.2.1	Bacilli_unclassified	1	643	8	18	6	4	2	7	25	2	1	9	0	2	2	0	7	8	3	0	8	1	1	0	4	1	9	3	1	2	2	4	0	0	0	0	1	1	1	2	2	19	7	1	0	0	0
6	0.1.16.1.2.1.1	Bacilli_unclassified	0	643	8	18	6	4	2	7	25	2	1	9	0	2	2	0	7	8	3	0	8	1	1	0	4	1	9	3	1	2	2	4	0	0	0	0	1	1	1	2	2	19	7	1	0	0	0
4	0.1.16.1.3	Lactobacillales	9	25157	792	510	679	402	151	485	596	78	76	285	73	198	50	177	496	435	86	45	584	21	86	45	190	124	715	669	51	69	48	477	41	34	21	27	41	62	275	379	777	915	621	25	52	17	46
5	0.1.16.1.3.1	Aerococcaceae	5	18	1	0	4	1	1	0	3	0	2	4	0	4	0	3	0	2	0	0	0	0	0	0	2	0	3	1	1	0	2	1	0	0	0	0	0	0	0	6	2	3	1	0	2	0	1
6	0.1.16.1.3.1.1	Aerococcus	0	7	1	0	1	1	0	0	1	0	1	0	0	1	0	2	0	1	0	0	0	0	0	0	0	0	2	1	1	0	2	0	0	0	0	0	0	0	0	2	1	2	0	0	1	0	1
6	0.1.16.1.3.1.2	Aerosphaera	0	4	0	0	1	0	1	0	0	0	0	2	0	1	0	1	0	1	0	0	0	0	0	0	1	0	0	0	0	0	0	0	0	0	0	0	0	0	0	1	1	0	1	0	0	0	0
6	0.1.16.1.3.1.3	Facklamia	0	3	0	0	1	0	0	0	1	0	0	1	0	0	0	0	0	0	0	0	0	0	0	0	1	0	1	0	0	0	0	1	0	0	0	0	0	0	0	3	0	1	0	0	0	0	0
6	0.1.16.1.3.1.4	Globicatella	0	3	0	0	1	0	0	0	1	0	1	1	0	2	0	0	0	0	0	0	0	0	0	0	0	0	0	0	0	0	0	0	0	0	0	0	0	0	0	0	0	0	0	0	1	0	0
6	0.1.16.1.3.1.5	uncultured	0	1	0	0	0	0	0	0	0	0	0	0	0	0	0	0	0	0	0	0	0	0	0	0	0	0	0	0	0	0	0	0	0	0	0	0	0	0	0	0	0	0	0	0	0	0	0
5	0.1.16.1.3.2	Carnobacteriaceae	7	222	0	1	1	2	1	5	6	0	2	2	0	1	0	2	2	2	1	0	4	0	1	0	0	2	2	0	0	0	0	2	0	0	0	0	0	0	0	3	1	12	2	0	1	0	0
6	0.1.16.1.3.2.1	Atopostipes	0	1	0	0	0	0	0	0	0	0	0	0	0	0	0	0	0	0	0	0	0	0	0	0	0	0	0	0	0	0	0	0	0	0	0	0	0	0	0	0	0	0	0	0	0	0	0
6	0.1.16.1.3.2.2	Carnobacteriaceae_unclassified	0	62	0	1	0	0	0	0	1	0	1	1	0	0	0	1	1	0	0	0	0	0	0	0	0	0	1	0	0	0	0	0	0	0	0	0	0	0	0	0	0	2	0	0	0	0	0
6	0.1.16.1.3.2.3	Carnobacterium	0	1	0	0	0	0	0	0	0	0	0	0	0	0	0	0	0	0	0	0	0	0	0	0	0	0	0	0	0	0	0	1	0	0	0	0	0	0	0	0	0	1	1	0	0	0	0
6	0.1.16.1.3.2.4	Desemzia	0	1	0	0	0	0	0	0	0	0	0	0	0	0	0	0	0	0	0	0	0	0	0	0	0	0	1	0	0	0	0	0	0	0	0	0	0	0	0	1	0	1	0	0	0	0	0
6	0.1.16.1.3.2.5	Isobaculum	0	152	0	0	0	2	1	5	5	0	0	0	0	0	0	0	1	1	1	0	4	0	1	0	0	2	0	0	0	0	0	1	0	0	0	0	0	0	0	0	1	8	0	0	0	0	0
6	0.1.16.1.3.2.6	Jeotgalibaca	0	3	0	0	1	0	0	0	0	0	1	1	0	1	0	1	0	1	0	0	0	0	0	0	0	0	0	0	0	0	0	0	0	0	0	0	0	0	0	2	0	0	1	0	1	0	0
6	0.1.16.1.3.2.7	Lacticigenium	0	2	0	0	0	0	0	0	0	0	0	0	0	0	0	0	0	0	0	0	0	0	0	0	0	0	0	0	0	0	0	0	0	0	0	0	0	0	0	0	0	0	0	0	0	0	0
5	0.1.16.1.3.3	Enterococcaceae	5	2379	343	4	111	19	17	5	13	10	9	25	27	18	14	16	10	48	9	5	11	4	12	20	65	45	106	305	5	6	3	78	8	2	12	2	6	3	4	15	394	184	281	3	5	7	7
6	0.1.16.1.3.3.1	Catellicoccus	0	2	0	0	0	1	0	0	0	0	0	1	0	0	0	0	0	0	0	0	0	0	0	0	0	0	0	0	0	0	0	0	0	0	0	0	0	0	0	0	0	0	0	0	0	0	0
6	0.1.16.1.3.3.2	Enterococcaceae_unclassified	0	1829	257	1	82	13	11	1	10	5	4	15	22	10	10	10	5	31	5	3	7	1	7	17	42	31	77	221	1	2	1	58	5	0	9	0	4	1	0	11	287	138	207	0	2	3	5
6	0.1.16.1.3.3.3	Enterococcus	0	78	9	3	4	3	4	2	2	2	3	5	4	5	2	5	2	4	3	2	3	2	3	3	3	2	3	5	2	3	2	4	2	2	3	2	2	2	3	2	4	5	8	2	2	4	2
6	0.1.16.1.3.3.4	Melissococcus	0	465	77	0	25	2	2	2	1	3	2	3	1	1	2	1	3	13	1	0	1	1	2	0	17	12	26	78	1	0	0	16	1	0	0	0	0	0	1	2	103	41	64	1	1	0	0
6	0.1.16.1.3.3.5	Vagococcus	0	5	0	0	0	0	0	0	0	0	0	1	0	2	0	0	0	0	0	0	0	0	0	0	3	0	0	1	1	1	0	0	0	0	0	0	0	0	0	0	0	0	2	0	0	0	0
5	0.1.16.1.3.4	Lactobacillaceae	3	10657	182	377	336	147	84	298	423	36	36	95	3	57	19	78	301	192	51	28	385	13	37	4	64	36	332	116	36	46	32	185	24	27	1	15	29	50	217	230	144	366	128	18	33	3	30
6	0.1.16.1.3.4.1	Lactobacillaceae_unclassified	0	4	0	0	2	0	0	0	0	0	0	0	0	0	0	0	0	0	0	0	0	0	0	0	0	0	0	0	0	0	1	0	0	0	0	0	0	0	0	0	0	0	0	0	0	0	0
6	0.1.16.1.3.4.2	Lactobacillus	0	10644	182	377	334	147	83	298	423	36	36	93	3	57	19	78	301	192	51	28	385	13	35	4	63	35	331	115	34	46	30	185	23	27	1	15	29	49	217	230	144	365	124	18	32	3	30
6	0.1.16.1.3.4.3	Pediococcus	0	9	0	0	0	0	1	0	0	0	0	2	0	0	0	0	0	0	0	0	0	0	2	0	1	1	1	1	2	0	1	0	1	0	0	0	0	1	0	0	0	1	4	0	1	0	0
5	0.1.16.1.3.5	Lactobacillales_fa	1	3	0	0	0	0	0	0	0	0	0	0	0	0	0	0	0	0	0	0	0	0	0	0	0	0	0	0	0	0	0	0	0	0	0	0	0	0	0	0	0	0	0	0	0	0	0
6	0.1.16.1.3.5.1	Lactobacillales_ge	0	3	0	0	0	0	0	0	0	0	0	0	0	0	0	0	0	0	0	0	0	0	0	0	0	0	0	0	0	0	0	0	0	0	0	0	0	0	0	0	0	0	0	0	0	0	0
5	0.1.16.1.3.6	Lactobacillales_unclassified	1	10297	262	125	221	121	40	174	140	27	22	142	43	98	11	58	174	170	21	8	177	3	30	21	55	35	210	235	7	15	9	110	7	3	7	5	4	7	50	101	228	324	192	4	10	6	6
6	0.1.16.1.3.6.1	Lactobacillales_unclassified	0	10297	262	125	221	121	40	174	140	27	22	142	43	98	11	58	174	170	21	8	177	3	30	21	55	35	210	235	7	15	9	110	7	3	7	5	4	7	50	101	228	324	192	4	10	6	6
5	0.1.16.1.3.7	Leuconostocaceae	2	13	0	1	0	1	0	1	1	0	0	1	0	2	0	0	0	0	0	0	0	0	0	0	0	2	4	3	1	0	0	5	1	1	0	1	0	1	1	3	2	3	1	0	0	0	0
6	0.1.16.1.3.7.1	Leuconostoc	0	5	0	0	0	0	0	0	0	0	0	0	0	0	0	0	0	0	0	0	0	0	0	0	0	1	1	1	0	0	0	1	0	0	0	1	0	0	1	1	1	1	0	0	0	0	0
6	0.1.16.1.3.7.2	Weissella	0	8	0	1	0	1	0	1	1	0	0	1	0	2	0	0	0	0	0	0	0	0	0	0	0	1	3	2	1	0	0	4	1	1	0	0	0	1	0	2	1	2	1	0	0	0	0
5	0.1.16.1.3.8	Streptococcaceae	3	1567	4	2	6	111	8	2	10	5	5	16	0	18	6	20	9	21	4	4	7	1	6	0	4	4	58	9	1	2	2	96	1	1	1	4	2	1	3	21	6	23	16	0	1	1	2
6	0.1.16.1.3.8.1	Lactococcus	0	10	1	0	0	0	0	0	0	0	0	1	0	1	1	1	0	0	1	0	0	0	0	0	0	1	2	3	0	0	0	4	0	0	0	0	0	0	1	3	2	4	2	0	0	0	0
6	0.1.16.1.3.8.2	Streptococcaceae_unclassified	0	444	0	0	0	21	1	0	1	1	1	1	0	1	1	4	4	2	0	0	2	0	2	0	0	0	14	0	0	0	0	13	0	0	0	0	0	0	0	3	1	2	4	0	0	0	0
6	0.1.16.1.3.8.3	Streptococcus	0	1113	3	2	6	90	7	2	9	4	4	14	0	16	4	15	5	19	3	4	5	1	4	0	4	3	42	6	1	2	2	79	1	1	1	4	2	1	2	15	3	17	10	0	1	1	2
5	0.1.16.1.3.9	uncultured	1	1	0	0	0	0	0	0	0	0	0	0	0	0	0	0	0	0	0	0	0	0	0	0	0	0	0	0	0	0	0	0	0	0	0	0	0	0	0	0	0	0	0	0	0	0	0
6	0.1.16.1.3.9.1	uncultured_ge	0	1	0	0	0	0	0	0	0	0	0	0	0	0	0	0	0	0	0	0	0	0	0	0	0	0	0	0	0	0	0	0	0	0	0	0	0	0	0	0	0	0	0	0	0	0	0
3	0.1.16.2	Clostridia	5	32883	268	73	253	173	265	505	206	652	342	283	30	213	587	134	170	73	90	636	214	384	357	11	236	576	406	249	637	442	449	363	539	646	23	592	532	614	301	388	88	395	509	493	564	12	585
4	0.1.16.2.1	Clostridia_unclassified	1	353	1	0	0	0	0	4	0	4	0	0	0	0	4	0	0	0	0	0	0	0	2	0	1	3	0	0	3	2	1	0	3	5	0	3	2	5	0	0	0	0	2	2	2	0	2
5	0.1.16.2.1.1	Clostridia_unclassified	1	353	1	0	0	0	0	4	0	4	0	0	0	0	4	0	0	0	0	0	0	0	2	0	1	3	0	0	3	2	1	0	3	5	0	3	2	5	0	0	0	0	2	2	2	0	2
6	0.1.16.2.1.1.1	Clostridia_unclassified	0	353	1	0	0	0	0	4	0	4	0	0	0	0	4	0	0	0	0	0	0	0	2	0	1	3	0	0	3	2	1	0	3	5	0	3	2	5	0	0	0	0	2	2	2	0	2
4	0.1.16.2.2	Clostridiales	16	32507	267	73	253	173	265	500	206	647	341	283	30	213	583	134	170	72	90	635	214	384	355	11	235	572	405	249	633	440	447	361	535	640	23	588	529	606	301	387	88	395	506	490	561	12	582
5	0.1.16.2.2.1	Caldicoprobacteraceae	1	1	0	0	0	0	0	0	0	0	0	0	0	0	0	0	0	0	0	0	0	0	0	0	0	0	0	0	0	0	0	0	0	0	0	0	0	0	0	0	0	0	0	0	0	0	0
6	0.1.16.2.2.1.1	Caldicoprobacter	0	1	0	0	0	0	0	0	0	0	0	0	0	0	0	0	0	0	0	0	0	0	0	0	0	0	0	0	0	0	0	0	0	0	0	0	0	0	0	0	0	0	0	0	0	0	0
5	0.1.16.2.2.2	Christensenellaceae	5	283	1	1	1	1	0	9	1	14	6	3	0	1	8	0	2	0	0	15	1	9	8	0	1	13	6	4	19	13	11	8	14	19	0	19	17	23	5	6	1	7	17	12	16	0	20
6	0.1.16.2.2.2.1	Catabacter	0	2	0	0	0	0	0	0	0	1	0	0	0	0	0	0	0	0	0	0	0	0	0	0	0	0	0	0	0	0	0	0	0	0	0	0	0	0	0	0	0	0	0	0	0	0	0
6	0.1.16.2.2.2.2	Christensenellaceae_R-7_group	0	159	1	0	1	1	0	7	0	10	6	3	0	1	6	0	2	0	0	12	1	8	5	0	1	9	6	2	12	8	9	5	11	13	0	13	12	15	4	5	1	6	13	8	12	0	15
6	0.1.16.2.2.2.3	Christensenellaceae_ge	0	11	0	0	0	0	0	0	0	0	0	0	0	0	0	0	0	0	0	0	0	0	0	0	0	0	0	0	0	0	0	0	0	0	0	0	0	0	0	0	0	0	0	0	0	0	0
6	0.1.16.2.2.2.4	Christensenellaceae_unclassified	0	89	0	1	0	0	0	2	1	2	0	0	0	0	2	0	0	0	0	3	0	1	2	0	0	4	0	1	7	4	1	3	3	5	0	6	3	6	1	1	0	1	4	4	4	0	4
6	0.1.16.2.2.2.5	uncultured	0	22	0	0	0	0	0	0	0	1	0	0	0	0	0	0	0	0	0	0	0	0	1	0	0	0	0	1	0	1	1	0	0	1	0	0	2	2	0	0	0	0	0	0	0	0	1
5	0.1.16.2.2.3	Clostridiaceae_1	8	1327	13	15	17	34	54	3	27	17	12	12	28	11	9	13	11	8	10	13	42	3	4	7	42	2	16	9	2	1	1	8	3	3	16	1	1	1	5	28	7	34	7	3	2	6	1
6	0.1.16.2.2.3.1	Candidatus_Arthromitus	0	556	5	10	9	22	6	1	19	3	6	2	0	5	6	2	8	5	7	5	38	1	1	0	10	1	9	3	1	1	1	6	1	1	0	1	0	1	3	25	3	28	3	1	2	1	1
6	0.1.16.2.2.3.2	Clostridiaceae_1_unclassified	0	620	4	2	2	8	40	0	3	10	3	4	18	1	0	4	0	0	0	5	1	0	0	5	22	0	4	2	0	0	0	0	0	1	9	0	0	0	1	0	2	2	0	0	0	1	0
6	0.1.16.2.2.3.3	Clostridium_sensu_stricto_1	0	140	4	3	6	4	8	2	5	4	3	6	10	5	3	6	3	3	3	3	3	2	3	2	10	1	3	4	1	0	0	2	2	1	7	0	1	0	1	3	2	4	4	2	0	4	0
6	0.1.16.2.2.3.4	Clostridium_sensu_stricto_13	0	1	0	0	0	0	0	0	0	0	0	0	0	0	0	1	0	0	0	0	0	0	0	0	0	0	0	0	0	0	0	0	0	0	0	0	0	0	0	0	0	0	0	0	0	0	0
6	0.1.16.2.2.3.5	Clostridium_sensu_stricto_2	0	1	0	0	0	0	0	0	0	0	0	0	0	0	0	0	0	0	0	0	0	0	0	0	0	0	0	0	0	0	0	0	0	0	0	0	0	0	0	0	0	0	0	0	0	0	0
6	0.1.16.2.2.3.6	Clostridium_sensu_stricto_4	0	7	0	0	0	0	0	0	0	0	0	0	0	0	0	0	0	0	0	0	0	0	0	0	0	0	0	0	0	0	0	0	0	0	0	0	0	0	0	0	0	0	0	0	0	0	0
6	0.1.16.2.2.3.7	Clostridium_sensu_stricto_7	0	1	0	0	0	0	0	0	0	0	0	0	0	0	0	0	0	0	0	0	0	0	0	0	0	0	0	0	0	0	0	0	0	0	0	0	0	0	0	0	0	0	0	0	0	0	0
6	0.1.16.2.2.3.8	Thermobrachium	0	1	0	0	0	0	0	0	0	0	0	0	0	0	0	0	0	0	0	0	0	0	0	0	0	0	0	0	0	0	0	0	0	0	0	0	0	0	0	0	0	0	0	0	0	0	0
5	0.1.16.2.2.4	Clostridiaceae_2	2	2	0	0	0	0	0	0	0	0	0	0	0	0	0	0	0	0	0	0	0	0	0	0	0	0	0	0	0	0	0	0	0	0	0	0	0	0	0	0	0	0	0	0	0	0	0
6	0.1.16.2.2.4.1	Alkaliphilus	0	1	0	0	0	0	0	0	0	0	0	0	0	0	0	0	0	0	0	0	0	0	0	0	0	0	0	0	0	0	0	0	0	0	0	0	0	0	0	0	0	0	0	0	0	0	0
6	0.1.16.2.2.4.2	Natronincola	0	1	0	0	0	0	0	0	0	0	0	0	0	0	0	0	0	0	0	0	0	0	0	0	0	0	0	0	0	0	0	0	0	0	0	0	0	0	0	0	0	0	0	0	0	0	0
5	0.1.16.2.2.5	Clostridiales_unclassified	1	2467	13	1	4	5	12	11	5	21	5	8	0	3	14	2	5	0	0	24	0	8	10	0	4	19	25	12	14	12	16	7	9	12	0	19	15	17	3	13	3	9	10	10	14	0	13
6	0.1.16.2.2.5.1	Clostridiales_unclassified	0	2467	13	1	4	5	12	11	5	21	5	8	0	3	14	2	5	0	0	24	0	8	10	0	4	19	25	12	14	12	16	7	9	12	0	19	15	17	3	13	3	9	10	10	14	0	13
5	0.1.16.2.2.6	Clostridiales_vadinBB60_group	1	2386	6	5	14	9	7	46	16	62	21	9	0	11	46	7	12	5	9	65	8	53	51	2	25	68	9	15	65	66	59	15	57	69	1	85	77	73	28	13	5	15	47	50	66	1	67
6	0.1.16.2.2.6.1	Clostridiales_vadinBB60_group_ge	0	2386	6	5	14	9	7	46	16	62	21	9	0	11	46	7	12	5	9	65	8	53	51	2	25	68	9	15	65	66	59	15	57	69	1	85	77	73	28	13	5	15	47	50	66	1	67
5	0.1.16.2.2.7	Defluviitaleaceae	1	15	0	0	1	0	0	1	0	1	1	0	0	1	1	0	0	0	0	1	1	1	1	0	0	1	0	0	1	1	1	0	1	1	0	1	0	2	1	0	0	0	1	1	1	0	1
6	0.1.16.2.2.7.1	Defluviitaleaceae_UCG-011	0	15	0	0	1	0	0	1	0	1	1	0	0	1	1	0	0	0	0	1	1	1	1	0	0	1	0	0	1	1	1	0	1	1	0	1	0	2	1	0	0	0	1	1	1	0	1
5	0.1.16.2.2.8	Eubacteriaceae	3	11	0	0	0	0	0	0	0	0	0	0	0	0	0	0	0	0	0	0	0	0	0	0	0	1	0	0	2	0	1	1	2	1	0	1	2	1	0	1	0	1	0	0	1	0	0
6	0.1.16.2.2.8.1	Anaerofustis	0	9	0	0	0	0	0	0	0	0	0	0	0	0	0	0	0	0	0	0	0	0	0	0	0	1	0	0	2	0	1	1	2	1	0	1	2	1	0	1	0	1	0	0	1	0	0
6	0.1.16.2.2.8.2	Eubacteriaceae_ge	0	1	0	0	0	0	0	0	0	0	0	0	0	0	0	0	0	0	0	0	0	0	0	0	0	0	0	0	0	0	0	0	0	0	0	0	0	0	0	0	0	0	0	0	0	0	0
6	0.1.16.2.2.8.3	Eubacteriaceae_unclassified	0	1	0	0	0	0	0	0	0	0	0	0	0	0	0	0	0	0	0	0	0	0	0	0	0	0	0	0	0	0	0	0	0	0	0	0	0	0	0	0	0	0	0	0	0	0	0
5	0.1.16.2.2.9	Family_XI	11	23	0	1	1	0	0	0	2	0	0	2	0	1	0	2	0	1	0	0	0	0	0	0	0	0	0	0	0	0	0	0	0	0	0	0	0	0	0	0	0	0	0	0	0	0	0
6	0.1.16.2.2.9.1	Anaerococcus	0	1	0	0	0	0	0	0	0	0	0	0	0	0	0	0	0	0	0	0	0	0	0	0	0	0	0	0	0	0	0	0	0	0	0	0	0	0	0	0	0	0	0	0	0	0	0
6	0.1.16.2.2.9.2	Anaerosalibacter	0	1	0	1	0	0	0	0	0	0	0	0	0	0	0	0	0	0	0	0	0	0	0	0	0	0	0	0	0	0	0	0	0	0	0	0	0	0	0	0	0	0	0	0	0	0	0
6	0.1.16.2.2.9.3	Family_XI_unclassified	0	7	0	0	0	0	0	0	0	0	0	0	0	0	0	1	0	0	0	0	0	0	0	0	0	0	0	0	0	0	0	0	0	0	0	0	0	0	0	0	0	0	0	0	0	0	0
6	0.1.16.2.2.9.4	Gallicola	0	2	0	0	1	0	0	0	2	0	0	1	0	0	0	1	0	0	0	0	0	0	0	0	0	0	0	0	0	0	0	0	0	0	0	0	0	0	0	0	0	0	0	0	0	0	0
6	0.1.16.2.2.9.5	Gottschalkia	0	2	0	0	0	0	0	0	0	0	0	0	0	0	0	0	0	1	0	0	0	0	0	0	0	0	0	0	0	0	0	0	0	0	0	0	0	0	0	0	0	0	0	0	0	0	0
6	0.1.16.2.2.9.6	Helcococcus	0	1	0	0	0	0	0	0	0	0	0	0	0	0	0	0	0	0	0	0	0	0	0	0	0	0	0	0	0	0	0	0	0	0	0	0	0	0	0	0	0	0	0	0	0	0	0
6	0.1.16.2.2.9.7	Peptoniphilus	0	3	0	0	0	0	0	0	0	0	0	1	0	1	0	0	0	0	0	0	0	0	0	0	0	0	0	0	0	0	0	0	0	0	0	0	0	0	0	0	0	0	0	0	0	0	0
6	0.1.16.2.2.9.8	Sedimentibacter	0	1	0	0	0	0	0	0	0	0	0	0	0	0	0	0	0	0	0	0	0	0	0	0	0	0	0	0	0	0	0	0	0	0	0	0	0	0	0	0	0	0	0	0	0	0	0
6	0.1.16.2.2.9.9	Tissierella	0	3	0	0	0	0	0	0	0	0	0	0	0	0	0	0	0	0	0	0	0	0	0	0	0	0	0	0	0	0	0	0	0	0	0	0	0	0	0	0	0	0	0	0	0	0	0
6	0.1.16.2.2.9.10	W5053	0	1	0	0	0	0	0	0	0	0	0	0	0	0	0	0	0	0	0	0	0	0	0	0	0	0	0	0	0	0	0	0	0	0	0	0	0	0	0	0	0	0	0	0	0	0	0
6	0.1.16.2.2.9.11	uncultured	0	1	0	0	0	0	0	0	0	0	0	0	0	0	0	0	0	0	0	0	0	0	0	0	0	0	0	0	0	0	0	0	0	0	0	0	0	0	0	0	0	0	0	0	0	0	0
5	0.1.16.2.2.10	Family_XIII	7	150	0	1	0	0	0	5	0	5	2	0	0	1	5	1	1	0	0	5	3	5	1	0	0	8	0	0	7	4	3	1	9	9	0	6	8	9	4	2	0	5	6	4	7	0	6
6	0.1.16.2.2.10.1	Family_XIII_AD3011_group	0	44	0	0	0	0	0	0	0	1	0	0	0	0	2	1	1	0	0	1	1	1	1	0	0	3	0	0	2	1	0	0	3	2	0	1	2	4	3	0	0	2	1	1	2	0	1
6	0.1.16.2.2.10.2	Family_XIII_UCG-001	0	11	0	0	0	0	0	1	0	1	1	0	0	0	1	0	0	0	0	1	0	1	0	0	0	1	0	0	1	1	1	0	0	2	0	1	1	1	0	1	0	1	1	1	1	0	1
6	0.1.16.2.2.10.3	Family_XIII_unclassified	0	68	0	1	0	0	0	3	0	2	1	0	0	1	2	0	0	0	0	2	2	2	0	0	0	3	0	0	3	2	2	0	5	4	0	4	4	3	1	1	0	2	3	2	3	0	4
6	0.1.16.2.2.10.4	Mogibacterium	0	1	0	0	0	0	0	0	0	0	0	0	0	0	0	0	0	0	0	0	0	0	0	0	0	0	0	0	0	0	0	0	0	0	0	0	0	0	0	0	0	0	0	0	0	0	0
6	0.1.16.2.2.10.5	S5-A14a	0	2	0	0	0	0	0	0	0	0	0	0	0	0	0	0	0	0	0	0	0	0	0	0	0	0	0	0	0	0	0	0	0	0	0	0	0	0	0	0	0	0	0	0	0	0	0
6	0.1.16.2.2.10.6	[Eubacterium]_brachy_group	0	14	0	0	0	0	0	1	0	1	0	0	0	0	0	0	0	0	0	1	0	1	0	0	0	1	0	0	1	0	0	1	1	1	0	0	1	1	0	0	0	0	1	0	1	0	0
6	0.1.16.2.2.10.7	[Eubacterium]_nodatum_group	0	10	0	0	0	0	0	0	0	0	0	0	0	0	0	0	0	0	0	0	0	0	0	0	0	0	0	0	0	0	0	0	0	0	0	0	0	0	0	0	0	0	0	0	0	0	0
5	0.1.16.2.2.11	Family_XVIII	1	1	0	0	0	0	0	0	0	0	0	0	0	0	0	0	0	0	0	0	0	0	0	0	0	0	0	0	0	0	0	0	0	0	0	0	0	0	0	0	0	0	0	0	0	0	0
6	0.1.16.2.2.11.1	Symbiobacterium	0	1	0	0	0	0	0	0	0	0	0	0	0	0	0	0	0	0	0	0	0	0	0	0	0	0	0	0	0	0	0	0	0	0	0	0	0	0	0	0	0	0	0	0	0	0	0
5	0.1.16.2.2.12	Lachnospiraceae	44	6897	27	12	35	25	18	114	39	143	59	39	0	28	159	30	32	20	17	157	39	87	93	2	38	133	34	36	130	84	91	67	108	150	1	117	103	109	62	42	12	58	100	107	121	2	120
6	0.1.16.2.2.12.1	28-4	0	1	0	0	0	0	0	0	0	0	0	0	0	0	0	0	0	0	0	0	0	0	0	0	0	0	0	0	0	0	0	0	0	0	0	0	0	0	0	0	0	0	0	0	0	0	0
6	0.1.16.2.2.12.2	ASF356	0	10	0	0	1	0	0	1	1	2	0	0	0	0	9	1	0	0	0	1	1	1	1	0	1	1	0	0	0	1	1	0	1	1	0	1	0	1	0	0	0	0	1	1	0	0	0
6	0.1.16.2.2.12.3	Anaerocolumna	0	1	0	0	0	0	0	0	0	0	0	0	0	0	0	0	0	1	0	0	0	0	0	0	0	0	0	0	0	0	0	0	0	0	0	0	0	0	0	0	0	0	0	0	0	0	0
6	0.1.16.2.2.12.4	Anaerosporobacter	0	3	0	0	1	0	0	0	0	0	0	1	0	0	0	0	0	1	0	0	0	0	0	0	1	0	0	0	0	0	0	0	0	0	0	0	0	0	0	0	0	0	0	0	0	0	0
6	0.1.16.2.2.12.5	Anaerostipes	0	3	0	0	0	0	0	1	0	1	0	0	0	0	2	1	0	0	0	1	0	1	1	0	0	1	0	0	1	0	1	1	1	1	0	1	1	1	1	0	0	1	1	1	1	0	1
6	0.1.16.2.2.12.6	Blautia	0	23	1	1	1	1	1	4	3	4	1	2	0	0	3	1	3	2	1	3	1	3	2	0	1	3	1	3	3	3	2	4	3	3	0	5	3	5	2	3	2	3	4	4	5	0	4
6	0.1.16.2.2.12.7	Butyrivibrio	0	1	0	0	0	0	0	0	0	0	0	0	0	0	0	0	0	0	0	0	0	0	0	0	0	0	0	0	0	0	0	0	0	0	0	0	0	0	0	0	0	0	0	0	0	0	0
6	0.1.16.2.2.12.8	CHKCI001	0	28	0	0	0	1	0	1	0	2	1	1	0	1	1	0	1	0	0	4	0	1	1	0	1	1	1	0	1	2	2	2	2	2	0	1	2	1	1	1	0	2	1	1	1	0	2
6	0.1.16.2.2.12.9	Cellulosilyticum	0	18	0	0	2	1	5	0	0	0	1	1	0	2	1	1	0	0	0	0	0	1	0	0	1	0	0	0	0	0	0	0	0	0	0	0	0	0	0	0	0	0	0	0	0	0	0
6	0.1.16.2.2.12.10	Cuneatibacter	0	13	0	0	0	0	0	0	0	1	0	0	0	0	0	0	0	0	0	0	0	0	0	0	0	0	0	0	0	0	0	0	0	0	0	0	0	0	0	0	0	0	0	0	0	0	0
6	0.1.16.2.2.12.11	Eisenbergiella	0	2	1	0	0	1	1	1	1	1	1	1	0	1	1	1	1	1	1	1	1	1	1	0	1	1	1	1	1	1	1	1	1	1	0	1	1	1	1	1	1	1	1	1	1	0	1
6	0.1.16.2.2.12.12	Epulopiscium	0	5	0	0	1	0	0	0	0	0	0	0	0	0	0	0	0	0	0	0	0	0	0	0	0	0	0	0	0	0	0	0	0	0	0	0	0	0	0	0	0	0	0	0	0	0	0
6	0.1.16.2.2.12.13	GCA-900066575	0	41	0	0	1	1	1	1	1	2	1	1	0	1	1	1	1	0	0	1	1	1	4	0	1	2	3	1	2	2	2	1	2	3	0	2	2	2	1	1	0	1	1	2	2	0	3
6	0.1.16.2.2.12.14	Herbinix	0	1	0	0	0	0	0	0	0	0	0	1	0	0	0	0	0	0	0	0	0	0	0	0	0	0	0	0	0	0	0	0	0	0	0	0	0	0	0	0	0	0	0	0	0	0	0
6	0.1.16.2.2.12.15	Lachnoclostridium	0	5	1	1	2	0	2	2	1	4	3	1	0	1	2	1	2	0	1	3	2	3	2	0	2	4	2	3	4	4	4	4	4	4	0	4	4	3	3	2	0	2	4	3	4	0	4
6	0.1.16.2.2.12.16	Lachnoclostridium_5	0	1	0	0	0	0	0	0	0	0	0	0	0	0	0	1	0	0	0	0	0	0	0	0	0	0	0	0	0	0	0	0	0	0	0	0	0	0	0	0	0	0	0	0	0	0	0
6	0.1.16.2.2.12.17	Lachnospira	0	1	0	0	0	0	0	1	0	1	1	0	0	1	1	0	0	0	0	1	1	0	0	0	0	0	0	0	0	0	0	0	0	0	0	0	0	0	0	0	0	0	0	0	0	0	0
6	0.1.16.2.2.12.18	Lachnospiraceae_FCS020_group	0	3	0	0	0	0	0	1	0	1	0	0	0	0	1	0	1	0	0	1	0	0	1	0	1	1	0	0	1	0	0	0	0	0	0	1	1	1	0	0	0	0	2	0	0	0	0
6	0.1.16.2.2.12.19	Lachnospiraceae_FE2018_group	0	2	0	0	0	0	0	0	0	0	0	0	0	0	0	0	0	0	0	0	0	0	0	0	0	0	0	0	0	0	0	0	0	0	0	0	0	0	0	0	0	0	0	0	0	0	0
6	0.1.16.2.2.12.20	Lachnospiraceae_NC2004_group	0	2	0	0	0	0	0	0	0	0	0	0	0	0	0	0	0	0	0	0	0	0	0	0	0	0	0	0	0	0	0	0	0	0	0	0	0	0	0	0	0	0	0	0	0	0	0
6	0.1.16.2.2.12.21	Lachnospiraceae_ND3007_group	0	1	0	0	0	0	0	0	0	0	0	0	0	0	0	0	0	0	0	0	0	0	0	0	0	0	0	0	0	0	0	0	0	0	0	0	0	0	0	0	0	0	0	0	0	0	0
6	0.1.16.2.2.12.22	Lachnospiraceae_NK4A136_group	0	4	0	0	0	0	0	0	0	1	1	1	0	0	1	0	0	1	0	1	1	1	1	0	0	1	0	1	1	1	2	1	1	1	0	1	1	0	1	1	0	1	1	1	1	0	1
6	0.1.16.2.2.12.23	Lachnospiraceae_UCG-002	0	6	0	0	0	0	0	0	0	0	0	0	0	0	0	0	0	0	0	0	0	0	0	0	0	0	0	0	0	0	0	0	0	0	0	0	0	0	0	0	0	0	0	0	0	0	0
6	0.1.16.2.2.12.24	Lachnospiraceae_UCG-004	0	1	0	0	0	0	0	0	0	0	0	0	0	0	0	0	0	0	0	1	0	0	0	0	0	0	0	0	0	0	0	0	0	0	0	0	0	0	0	0	0	0	0	0	0	0	0
6	0.1.16.2.2.12.25	Lachnospiraceae_UCG-007	0	1	0	0	0	0	0	0	0	0	0	0	0	0	0	0	0	0	0	0	0	0	0	0	0	0	1	0	0	0	0	1	0	0	0	0	0	0	0	0	0	0	0	0	0	0	0
6	0.1.16.2.2.12.26	Lachnospiraceae_UCG-010	0	101	0	0	2	1	0	4	1	7	1	2	0	2	3	0	1	0	1	5	3	4	1	0	2	4	0	2	8	6	4	2	6	7	0	5	5	5	4	2	0	1	4	4	6	0	6
6	0.1.16.2.2.12.27	Lachnospiraceae_unclassified	0	6176	17	5	17	12	6	74	19	92	33	21	0	13	115	14	16	9	8	114	20	56	66	1	21	95	17	18	87	48	58	32	71	108	0	74	67	72	37	23	6	32	64	72	81	1	81
6	0.1.16.2.2.12.28	Marvinbryantia	0	3	0	0	0	0	0	1	3	2	1	0	0	1	1	0	0	0	0	3	0	3	0	0	0	3	1	0	3	1	2	2	2	3	0	3	1	3	1	1	0	3	2	3	2	0	3
6	0.1.16.2.2.12.29	Murimonas	0	9	0	0	0	0	0	1	0	0	0	0	0	0	0	0	0	0	0	0	0	0	0	0	0	0	0	0	0	0	0	0	0	0	0	0	0	0	0	0	0	0	1	0	0	0	0
6	0.1.16.2.2.12.30	Oribacterium	0	6	0	0	0	0	0	0	0	0	0	0	0	0	0	0	0	0	0	0	0	0	0	0	0	0	0	0	0	0	0	0	0	0	0	0	0	0	0	0	0	0	0	0	0	0	0
6	0.1.16.2.2.12.31	Parasporobacterium	0	1	0	0	0	0	0	0	0	0	0	0	0	0	0	0	0	0	0	0	0	0	0	0	0	0	0	0	0	0	0	0	0	0	0	0	0	0	0	0	0	0	0	0	0	0	0
6	0.1.16.2.2.12.32	Roseburia	0	1	0	0	0	0	0	0	0	1	0	0	0	0	0	0	0	0	0	1	0	1	0	0	0	0	0	0	1	0	1	1	0	1	0	0	1	0	0	0	0	0	1	0	1	0	0
6	0.1.16.2.2.12.33	Sellimonas	0	38	1	0	2	0	0	3	4	5	2	1	0	1	4	2	1	0	2	4	2	2	4	1	2	2	2	1	2	3	2	4	3	2	0	4	2	2	2	2	1	4	2	2	2	1	2
6	0.1.16.2.2.12.34	Shuttleworthia	0	19	0	0	0	0	0	1	0	2	2	1	0	1	2	0	0	0	0	2	0	1	1	0	1	2	1	1	2	2	2	2	2	2	1	2	2	2	1	0	0	0	2	2	2	0	2
6	0.1.16.2.2.12.35	Tyzzerella	0	46	1	1	1	0	0	8	0	5	1	1	0	1	1	0	0	0	0	2	2	2	1	0	0	2	0	1	2	2	2	1	2	3	0	2	2	2	3	1	0	1	2	3	2	0	2
6	0.1.16.2.2.12.36	Tyzzerella_3	0	108	2	2	1	5	1	3	1	1	6	1	0	1	3	4	2	4	1	3	1	0	1	0	0	1	0	0	2	2	1	2	2	2	0	1	0	2	0	0	1	1	0	1	0	0	0
6	0.1.16.2.2.12.37	UC5-1-2E3	0	3	0	0	0	0	0	0	0	0	0	0	0	0	0	0	0	0	0	0	2	1	1	0	0	0	0	0	0	0	0	0	0	0	0	0	0	0	0	0	0	0	0	0	0	0	0
6	0.1.16.2.2.12.38	[Eubacterium]_hallii_group	0	68	1	1	2	0	0	1	3	2	1	0	0	0	3	1	1	0	0	2	0	2	1	0	0	3	2	1	4	2	2	3	3	2	0	3	4	2	2	2	0	3	3	3	5	0	4
6	0.1.16.2.2.12.39	[Eubacterium]_oxidoreducens_group	0	3	0	0	0	0	0	0	0	0	0	0	0	0	0	0	0	0	0	0	0	0	0	0	0	0	0	0	0	0	0	1	0	0	0	0	0	0	0	0	0	0	0	0	0	0	0
6	0.1.16.2.2.12.40	[Eubacterium]_ruminantium_group	0	1	0	0	0	0	0	0	0	0	0	0	0	0	0	0	0	0	0	0	0	0	0	0	0	0	0	0	0	0	0	0	0	0	0	0	0	0	0	0	0	0	0	0	0	0	0
6	0.1.16.2.2.12.41	[Eubacterium]_ventriosum_group	0	2	0	0	0	0	0	1	0	0	0	0	0	0	0	0	0	0	0	0	0	0	1	0	0	0	0	0	1	1	0	0	0	1	0	0	1	0	0	0	0	0	0	1	1	0	0
6	0.1.16.2.2.12.42	[Eubacterium]_xylanophilum_group	0	1	0	0	0	0	0	0	0	0	0	0	0	0	0	0	0	0	0	0	0	0	0	0	0	0	0	0	0	0	0	0	0	0	0	0	0	0	0	0	0	0	0	0	0	0	0
6	0.1.16.2.2.12.43	[Ruminococcus]_torques_group	0	70	2	1	1	2	1	4	1	3	2	2	0	1	3	1	2	1	2	2	1	2	2	0	2	4	2	2	3	3	2	2	2	3	0	6	1	4	2	2	1	2	3	2	3	0	3
6	0.1.16.2.2.12.44	uncultured	0	64	0	0	0	0	0	0	0	3	0	0	0	0	1	0	0	0	0	1	0	0	0	0	0	2	0	1	1	0	0	0	0	0	0	0	2	0	0	0	0	0	0	0	1	0	1
5	0.1.16.2.2.13	Peptococcaceae	4	281	0	0	0	0	0	2	1	4	1	0	0	0	0	1	0	0	0	2	0	3	0	0	0	6	2	4	10	2	5	6	10	9	0	8	5	14	5	3	0	3	6	9	7	0	10
6	0.1.16.2.2.13.1	Desulfitobacterium	0	2	0	0	0	0	0	0	0	0	0	0	0	0	0	0	0	0	0	0	0	0	0	0	0	0	0	0	0	0	0	2	0	0	0	0	0	0	0	0	0	0	0	0	0	0	0
6	0.1.16.2.2.13.2	Peptococcaceae_unclassified	0	26	0	0	0	0	0	1	0	1	1	0	0	0	0	0	0	0	0	1	0	1	0	0	0	1	0	0	0	1	1	1	1	1	0	1	0	1	0	0	0	0	0	1	0	0	1
6	0.1.16.2.2.13.3	Peptococcus	0	205	0	0	0	0	0	0	0	0	0	0	0	0	0	1	0	0	0	0	0	0	0	0	0	1	1	2	3	1	1	3	4	2	0	2	1	4	2	1	0	1	1	2	4	0	1
6	0.1.16.2.2.13.4	uncultured	0	48	0	0	0	0	0	1	1	3	0	0	0	0	0	0	0	0	0	1	0	2	0	0	0	4	1	2	7	0	3	0	5	6	0	5	4	9	3	2	0	2	5	6	3	0	8
5	0.1.16.2.2.14	Peptostreptococcaceae	7	5012	158	12	84	60	137	3	58	3	41	105	0	72	7	37	51	7	9	5	44	2	14	0	42	3	226	91	10	3	5	125	3	2	0	2	2	2	14	160	38	148	54	1	2	0	9
6	0.1.16.2.2.14.1	Asaccharospora	0	28	0	0	0	0	1	0	0	0	0	0	0	0	0	0	0	0	0	0	0	0	0	0	0	0	0	0	0	0	0	0	0	0	0	0	0	0	0	0	0	0	0	0	0	0	0
6	0.1.16.2.2.14.2	Clostridioides	0	1	0	0	0	1	0	0	0	0	0	0	0	0	0	0	0	0	0	0	0	0	0	0	0	0	0	0	0	0	0	0	0	0	0	0	0	0	0	0	0	0	0	0	0	0	0
6	0.1.16.2.2.14.3	Intestinibacter	0	1	0	0	0	0	0	0	0	0	0	0	0	0	0	0	0	0	0	0	0	0	0	0	0	0	0	0	0	0	0	0	0	0	0	0	0	0	0	1	0	0	0	0	0	0	0
6	0.1.16.2.2.14.4	Peptostreptococcaceae_unclassified	0	4629	144	8	73	49	122	1	49	1	36	94	0	61	5	30	44	5	8	3	35	0	11	0	35	2	203	73	8	1	4	114	1	1	0	1	1	1	10	142	35	130	46	0	1	0	6
6	0.1.16.2.2.14.5	Peptostreptococcus	0	1	0	0	0	0	0	0	0	0	0	0	0	1	0	0	0	0	0	0	0	0	0	0	0	0	0	0	0	0	0	0	0	0	0	0	0	0	0	0	0	0	0	0	0	0	0
6	0.1.16.2.2.14.6	Romboutsia	0	329	13	3	9	9	13	1	8	1	4	10	0	9	1	6	6	1	1	1	8	1	3	0	6	1	23	18	2	1	1	10	2	1	0	1	1	1	4	16	3	17	7	1	1	0	2
6	0.1.16.2.2.14.7	Terrisporobacter	0	23	1	1	2	1	1	1	1	1	1	1	0	1	1	1	1	1	0	1	1	1	0	0	1	0	0	0	0	1	0	1	0	0	0	0	0	0	0	1	0	1	1	0	0	0	1
5	0.1.16.2.2.15	Ruminococcaceae	47	13628	48	25	96	39	37	306	57	377	193	105	2	84	334	41	55	31	45	348	76	213	173	0	83	318	87	77	372	253	254	123	318	363	5	328	298	354	174	119	22	114	257	292	323	3	334
6	0.1.16.2.2.15.1	Acetanaerobacterium	0	5	0	0	0	0	0	0	0	0	0	0	0	0	0	0	0	0	0	0	0	0	0	0	0	0	0	0	0	0	0	0	0	0	0	0	0	1	0	0	0	0	0	0	0	0	0
6	0.1.16.2.2.15.2	Anaerofilum	0	96	1	1	4	0	1	5	2	6	4	4	0	2	3	1	1	0	0	10	1	5	1	0	2	4	3	2	6	2	4	2	4	4	0	5	3	5	3	1	0	1	2	3	4	0	3
6	0.1.16.2.2.15.3	Anaerotruncus	0	32	0	0	1	0	0	4	1	4	0	0	0	1	0	0	0	0	0	3	0	2	4	0	1	1	0	0	1	3	0	0	3	1	0	2	1	2	1	0	0	0	3	4	1	0	2
6	0.1.16.2.2.15.4	Angelakisella	0	5	0	0	0	0	0	1	0	1	0	0	0	1	0	0	0	0	0	1	1	1	0	0	0	0	0	0	2	1	0	0	0	0	0	0	0	1	0	0	0	0	0	0	0	0	0
6	0.1.16.2.2.15.5	Butyricicoccus	0	71	1	0	1	1	0	3	1	2	1	1	0	1	7	1	3	0	1	1	1	1	4	0	2	2	1	1	4	1	2	1	2	2	0	2	1	4	1	1	0	1	2	1	2	0	2
6	0.1.16.2.2.15.6	Candidatus_Soleaferrea	0	20	0	0	0	0	1	1	0	1	0	0	0	0	0	0	0	0	0	2	0	2	2	0	0	2	0	0	2	2	1	0	2	5	0	2	1	4	1	1	0	0	0	2	3	0	3
6	0.1.16.2.2.15.7	Caproiciproducens	0	11	0	0	0	0	0	1	0	0	1	0	0	0	0	0	0	0	0	1	0	0	0	0	0	1	0	1	1	1	1	0	1	1	0	1	1	1	1	1	0	1	1	1	1	0	1
6	0.1.16.2.2.15.8	DTU089	0	25	1	0	1	1	0	2	0	2	1	1	0	1	3	1	0	0	0	1	0	1	1	0	1	1	0	0	1	2	1	1	1	3	0	1	2	2	1	1	0	1	1	2	2	0	1
6	0.1.16.2.2.15.9	Faecalibacterium	0	1634	2	1	12	3	2	17	2	51	10	2	0	2	53	2	1	2	3	37	4	11	14	0	6	25	3	3	20	4	11	7	9	13	1	18	7	6	18	3	1	3	11	10	23	1	16
6	0.1.16.2.2.15.10	Flavonifractor	0	104	1	0	3	2	0	5	3	4	3	2	0	2	3	1	1	2	0	7	4	2	3	0	2	3	1	2	2	2	2	2	3	2	0	2	1	4	2	2	0	3	3	2	3	0	2
6	0.1.16.2.2.15.11	Fournierella	0	250	3	1	2	1	1	13	3	5	3	3	0	2	6	3	1	0	2	7	3	5	1	0	1	9	1	0	4	3	3	1	4	3	0	1	1	3	4	1	0	2	4	2	3	0	2
6	0.1.16.2.2.15.12	GCA-900066225	0	154	0	0	2	1	0	5	0	7	5	1	0	4	7	0	0	0	0	7	3	6	5	0	2	3	1	0	4	3	2	0	3	7	0	4	6	3	5	1	0	1	4	6	6	0	5
6	0.1.16.2.2.15.13	Harryflintia	0	21	0	0	0	0	0	1	0	1	1	0	0	0	1	0	0	0	0	1	0	0	1	0	0	2	0	0	2	2	2	0	1	2	0	2	2	2	0	0	0	1	0	0	1	0	1
6	0.1.16.2.2.15.14	Hydrogenoanaerobacterium	0	13	0	0	0	0	0	1	1	2	2	0	0	1	1	1	0	0	0	1	1	4	3	0	1	1	0	0	0	1	0	1	0	1	0	0	0	1	0	0	0	1	0	1	0	0	1
6	0.1.16.2.2.15.15	Intestinimonas	0	282	1	0	2	0	1	9	0	10	4	2	0	2	3	2	1	0	0	6	3	3	6	0	2	4	2	1	11	11	7	0	7	8	0	5	10	7	5	1	0	2	4	7	4	0	6
6	0.1.16.2.2.15.16	Negativibacillus	0	159	0	0	1	0	0	7	0	4	1	1	0	1	2	1	0	0	1	3	1	2	5	0	1	2	1	2	2	1	1	2	2	2	0	1	3	2	1	1	0	1	3	2	1	0	1
6	0.1.16.2.2.15.17	Oscillibacter	0	248	0	0	2	2	0	10	2	9	5	4	0	0	8	1	2	0	2	8	2	6	5	0	4	8	2	2	16	6	6	2	8	12	0	8	9	7	6	4	1	1	5	4	11	0	8
6	0.1.16.2.2.15.18	Oscillospira	0	130	0	0	0	0	0	3	1	3	1	1	0	0	1	0	0	0	1	1	1	1	1	0	0	1	0	0	2	2	0	1	1	1	0	0	1	2	1	0	0	1	0	2	2	0	2
6	0.1.16.2.2.15.19	Papillibacter	0	9	0	0	0	0	0	1	0	1	0	0	0	0	1	0	0	0	0	1	0	0	1	0	0	1	0	1	1	0	1	0	1	1	0	2	1	1	1	1	0	1	1	1	0	0	1
6	0.1.16.2.2.15.20	Phocea	0	20	0	0	0	0	0	0	0	0	0	0	0	0	0	0	0	0	0	0	0	0	0	0	0	0	0	0	0	0	0	0	0	0	0	0	0	0	0	0	0	0	0	0	0	0	0
6	0.1.16.2.2.15.21	Pseudoflavonifractor	0	85	1	0	2	1	1	3	0	1	2	1	0	1	5	0	1	0	0	2	1	1	2	0	1	2	0	0	1	1	1	1	1	1	0	1	1	2	1	1	0	1	2	1	2	0	2
6	0.1.16.2.2.15.22	Pygmaiobacter	0	60	0	0	2	0	0	5	1	2	2	1	0	1	11	0	1	1	1	1	0	1	1	0	0	2	2	2	3	1	2	0	1	3	0	8	2	2	2	1	1	2	3	2	2	0	3
6	0.1.16.2.2.15.23	Ruminiclostridium	0	58	1	0	2	0	1	6	2	7	4	2	0	3	4	1	2	0	2	5	4	7	2	0	1	9	2	1	7	6	8	3	10	9	0	9	9	8	4	2	1	1	6	6	11	0	7
6	0.1.16.2.2.15.24	Ruminiclostridium_1	0	5	0	0	0	0	0	0	0	0	0	0	0	0	0	0	0	0	0	1	0	0	0	0	0	1	0	0	1	0	1	0	1	1	0	1	2	2	0	0	0	0	0	0	1	0	2
6	0.1.16.2.2.15.25	Ruminiclostridium_5	0	263	1	2	2	1	1	9	2	10	7	6	0	5	11	1	1	1	0	7	2	7	9	0	1	7	5	3	11	10	7	4	8	9	0	9	7	7	6	4	0	3	10	7	8	0	7
6	0.1.16.2.2.15.26	Ruminiclostridium_6	0	71	0	0	0	0	0	0	0	0	0	0	0	0	0	0	0	0	0	0	0	0	1	0	0	0	0	0	0	0	0	0	0	0	0	0	0	3	0	0	0	1	0	1	0	0	0
6	0.1.16.2.2.15.27	Ruminiclostridium_9	0	138	3	0	3	2	2	7	0	10	8	3	0	4	5	1	2	1	2	6	4	7	5	0	2	9	2	2	6	10	6	4	10	6	0	6	8	9	4	4	1	1	7	5	5	0	8
6	0.1.16.2.2.15.28	Ruminococcaceae_NK4A214_group	0	54	2	0	3	0	2	4	1	4	4	3	0	3	3	0	2	0	0	4	0	5	1	0	2	6	3	1	8	6	6	4	7	7	0	6	7	7	4	4	1	3	7	6	6	1	8
6	0.1.16.2.2.15.29	Ruminococcaceae_UCG-002	0	9	0	0	0	0	0	0	0	0	0	0	0	0	0	0	0	0	0	1	0	0	0	0	0	0	0	0	1	1	2	0	2	1	0	0	2	1	1	0	0	0	1	2	2	0	1
6	0.1.16.2.2.15.30	Ruminococcaceae_UCG-004	0	68	0	0	1	0	2	1	1	1	1	0	0	0	2	0	0	0	0	1	1	2	0	0	1	3	1	0	1	1	1	1	1	1	0	1	2	4	2	1	1	1	1	1	1	0	1
6	0.1.16.2.2.15.31	Ruminococcaceae_UCG-005	0	246	1	0	5	1	5	10	2	10	5	5	0	2	4	2	2	0	3	10	0	3	3	0	3	10	5	4	14	9	6	6	13	17	0	12	22	20	5	5	4	5	9	11	13	0	9
6	0.1.16.2.2.15.32	Ruminococcaceae_UCG-007	0	11	0	0	0	0	0	0	0	0	0	0	0	0	0	0	0	0	0	0	0	0	0	0	0	1	0	0	1	0	1	0	1	1	0	1	1	1	1	0	0	0	1	1	0	0	1
6	0.1.16.2.2.15.33	Ruminococcaceae_UCG-008	0	26	1	0	1	0	0	0	0	0	0	1	0	1	1	0	0	0	0	1	0	0	0	0	0	1	0	0	1	1	0	1	0	1	0	1	0	1	1	0	0	0	0	1	2	0	0
6	0.1.16.2.2.15.34	Ruminococcaceae_UCG-009	0	95	0	0	0	0	1	2	0	3	1	0	0	0	0	0	0	1	1	0	1	3	1	0	2	4	1	0	5	2	3	1	3	6	1	4	4	5	1	2	0	1	5	7	5	0	5
6	0.1.16.2.2.15.35	Ruminococcaceae_UCG-010	0	374	2	1	0	2	3	5	0	14	4	1	1	0	5	2	1	1	0	9	3	6	1	0	0	18	4	3	20	9	17	3	12	18	0	21	17	20	7	2	1	3	11	12	20	0	21
6	0.1.16.2.2.15.36	Ruminococcaceae_UCG-011	0	4	0	0	0	0	0	0	0	0	0	0	0	0	0	0	0	0	0	0	0	0	0	0	0	0	0	0	0	0	0	0	0	0	0	0	0	0	0	0	0	0	0	0	0	0	0
6	0.1.16.2.2.15.37	Ruminococcaceae_UCG-013	0	71	2	0	1	0	0	4	3	7	5	2	0	0	2	0	1	0	0	4	3	4	2	0	0	4	1	1	9	5	6	6	9	9	0	8	6	12	1	4	0	2	7	8	9	0	4
6	0.1.16.2.2.15.38	Ruminococcaceae_UCG-014	0	3251	12	8	12	9	5	25	10	53	29	23	0	19	74	7	13	13	13	73	5	32	16	0	14	64	26	22	76	45	60	36	70	61	2	84	61	67	33	34	6	33	52	77	67	1	86
6	0.1.16.2.2.15.39	Ruminococcaceae_V9D2013_group	0	55	0	0	0	0	0	0	0	0	0	0	0	0	0	0	0	0	0	0	0	0	0	0	0	0	0	0	0	1	1	0	1	2	0	1	1	0	0	1	0	0	1	1	1	0	1
6	0.1.16.2.2.15.40	Ruminococcaceae_ge	0	7	0	0	0	0	0	0	0	0	0	0	0	0	0	0	0	0	0	0	0	0	0	0	0	0	0	0	0	0	0	0	0	0	0	0	0	0	0	0	0	0	0	0	0	0	0
6	0.1.16.2.2.15.41	Ruminococcaceae_unclassified	0	5004	10	7	25	9	5	113	15	121	65	25	0	18	88	9	15	7	12	107	21	68	60	0	23	87	14	18	106	81	64	21	93	123	1	77	71	101	37	27	3	24	74	75	84	0	89
6	0.1.16.2.2.15.42	Ruminococcus_1	0	38	0	0	0	0	0	0	0	4	2	1	0	1	1	1	1	1	0	1	0	1	1	0	0	2	1	1	3	3	3	3	2	4	0	5	6	2	1	2	0	0	2	3	2	0	3
6	0.1.16.2.2.15.43	Ruminococcus_2	0	23	0	0	1	0	0	2	0	0	1	1	0	1	1	0	0	0	0	1	1	1	1	0	0	1	0	1	0	2	0	1	1	1	0	0	1	2	0	0	0	2	0	3	1	0	0
6	0.1.16.2.2.15.44	Sporobacter	0	3	0	0	0	0	0	0	0	0	0	0	0	0	0	0	0	0	0	0	0	0	0	0	0	0	0	0	0	1	0	0	0	1	0	1	0	0	0	0	0	0	0	0	0	0	1
6	0.1.16.2.2.15.45	Subdoligranulum	0	51	2	2	2	1	1	5	2	4	2	2	1	2	3	2	2	1	1	2	2	2	2	0	3	3	2	2	4	3	3	2	4	2	0	3	3	3	3	2	1	3	2	2	3	0	4
6	0.1.16.2.2.15.46	[Eubacterium]_coprostanoligenes_group	0	116	0	0	1	1	1	8	1	4	3	2	0	1	8	1	0	0	0	9	1	3	6	0	2	5	1	1	4	2	7	3	8	3	0	5	6	7	5	3	0	3	5	4	4	0	6
6	0.1.16.2.2.15.47	uncultured	0	153	0	2	2	1	1	8	1	9	6	4	0	2	7	0	1	0	0	5	2	8	2	0	3	9	2	0	9	6	5	3	8	8	0	8	9	10	4	1	0	4	7	6	7	0	8
5	0.1.16.2.2.16	Syntrophomonadaceae	2	23	1	0	0	0	0	0	0	0	0	0	0	0	0	0	1	0	0	0	0	0	0	0	0	0	0	1	1	1	0	0	1	2	0	1	1	1	0	0	0	1	1	1	1	0	1
6	0.1.16.2.2.16.1	Pelospora	0	2	1	0	0	0	0	0	0	0	0	0	0	0	0	0	1	0	0	0	0	0	0	0	0	0	0	1	1	1	0	0	1	2	0	1	0	1	0	0	0	1	1	1	1	0	1
6	0.1.16.2.2.16.2	Syntrophomonadaceae_unclassified	0	21	0	0	0	0	0	0	0	0	0	0	0	0	0	0	0	0	0	0	0	0	0	0	0	0	0	0	0	0	0	0	0	0	0	0	1	0	0	0	0	0	0	0	0	0	0
4	0.1.16.2.3	DTU014	1	21	0	0	0	0	0	1	0	1	1	0	0	0	0	0	0	1	0	1	0	0	0	0	0	1	1	0	1	0	1	1	1	1	0	1	1	3	0	1	0	0	1	1	1	0	1
5	0.1.16.2.3.1	DTU014_fa	1	21	0	0	0	0	0	1	0	1	1	0	0	0	0	0	0	1	0	1	0	0	0	0	0	1	1	0	1	0	1	1	1	1	0	1	1	3	0	1	0	0	1	1	1	0	1
6	0.1.16.2.3.1.1	DTU014_ge	0	21	0	0	0	0	0	1	0	1	1	0	0	0	0	0	0	1	0	1	0	0	0	0	0	1	1	0	1	0	1	1	1	1	0	1	1	3	0	1	0	0	1	1	1	0	1
4	0.1.16.2.4	MBA03	1	1	0	0	0	0	0	0	0	0	0	0	0	0	0	0	0	0	0	0	0	0	0	0	0	0	0	0	0	0	0	0	0	0	0	0	0	0	0	0	0	0	0	0	0	0	0
5	0.1.16.2.4.1	MBA03_fa	1	1	0	0	0	0	0	0	0	0	0	0	0	0	0	0	0	0	0	0	0	0	0	0	0	0	0	0	0	0	0	0	0	0	0	0	0	0	0	0	0	0	0	0	0	0	0
6	0.1.16.2.4.1.1	MBA03_ge	0	1	0	0	0	0	0	0	0	0	0	0	0	0	0	0	0	0	0	0	0	0	0	0	0	0	0	0	0	0	0	0	0	0	0	0	0	0	0	0	0	0	0	0	0	0	0
4	0.1.16.2.5	Thermoanaerobacterales	1	1	0	0	0	0	0	0	0	0	0	0	0	0	0	0	0	0	0	0	0	0	0	0	0	0	0	0	0	0	0	1	0	0	0	0	0	0	0	0	0	0	0	0	0	0	0
5	0.1.16.2.5.1	Family_III	1	1	0	0	0	0	0	0	0	0	0	0	0	0	0	0	0	0	0	0	0	0	0	0	0	0	0	0	0	0	0	1	0	0	0	0	0	0	0	0	0	0	0	0	0	0	0
6	0.1.16.2.5.1.1	Thermoanaerobacterium	0	1	0	0	0	0	0	0	0	0	0	0	0	0	0	0	0	0	0	0	0	0	0	0	0	0	0	0	0	0	0	1	0	0	0	0	0	0	0	0	0	0	0	0	0	0	0
3	0.1.16.3	Erysipelotrichia	1	2624	5	5	12	5	8	28	11	43	12	12	0	14	31	7	7	9	3	19	9	10	23	0	13	23	13	7	25	8	9	14	14	13	0	13	13	22	12	8	2	11	12	13	15	1	13
4	0.1.16.3.1	Erysipelotrichales	1	2624	5	5	12	5	8	28	11	43	12	12	0	14	31	7	7	9	3	19	9	10	23	0	13	23	13	7	25	8	9	14	14	13	0	13	13	22	12	8	2	11	12	13	15	1	13
5	0.1.16.3.1.1	Erysipelotrichaceae	19	2624	5	5	12	5	8	28	11	43	12	12	0	14	31	7	7	9	3	19	9	10	23	0	13	23	13	7	25	8	9	14	14	13	0	13	13	22	12	8	2	11	12	13	15	1	13
6	0.1.16.3.1.1.1	Asteroleplasma	0	110	0	0	0	0	0	0	0	0	0	0	0	0	0	0	0	0	0	0	0	0	0	0	0	0	0	0	0	0	0	0	0	0	0	0	0	0	0	0	0	0	0	0	0	0	0
6	0.1.16.3.1.1.2	Breznakia	0	1	0	0	0	0	0	0	0	0	0	0	0	0	0	0	0	0	0	0	0	0	0	0	0	0	0	0	0	0	0	0	0	0	0	0	0	0	0	0	0	0	0	0	0	0	0
6	0.1.16.3.1.1.3	Catenisphaera	0	2	0	0	0	0	0	0	0	0	0	0	0	0	0	0	0	0	0	0	0	0	0	0	0	0	0	0	0	0	0	0	0	0	0	0	0	0	0	0	0	0	0	0	0	0	0
6	0.1.16.3.1.1.4	Dielma	0	4	0	0	0	0	0	0	0	0	0	0	0	0	0	0	0	0	0	0	0	0	0	0	0	0	0	0	0	0	0	0	0	0	0	0	0	0	0	0	0	0	0	0	0	0	0
6	0.1.16.3.1.1.5	Erysipelatoclostridium	0	211	1	2	4	1	3	15	5	9	4	4	0	5	14	2	4	2	2	10	4	5	16	0	5	9	6	2	10	4	4	5	6	5	0	5	6	13	8	5	2	4	5	5	7	0	5
6	0.1.16.3.1.1.6	Erysipelothrix	0	7	0	0	0	0	0	0	0	0	0	4	0	4	0	4	0	4	0	0	0	0	0	0	1	0	0	0	0	0	0	0	0	0	0	0	0	0	0	0	0	0	0	0	0	0	0
6	0.1.16.3.1.1.7	Erysipelotrichaceae_UCG-003	0	2	0	0	0	0	0	0	0	0	0	0	0	0	0	0	0	0	0	0	0	0	0	0	0	0	0	0	0	0	0	0	0	0	0	0	0	0	0	0	0	0	0	0	0	0	0
6	0.1.16.3.1.1.8	Erysipelotrichaceae_UCG-004	0	817	0	0	0	0	0	0	0	0	0	0	0	0	0	0	0	0	0	0	0	0	0	0	0	0	0	0	0	0	0	0	0	0	0	0	0	0	0	0	0	0	0	0	0	0	0
6	0.1.16.3.1.1.9	Erysipelotrichaceae_ge	0	1	0	0	0	0	0	0	0	0	0	0	0	0	0	0	0	0	0	0	0	0	0	0	0	0	0	0	1	0	0	1	0	0	0	0	0	0	0	0	0	0	0	0	0	0	0
6	0.1.16.3.1.1.10	Erysipelotrichaceae_unclassified	0	410	2	1	4	1	0	4	2	5	3	2	0	1	11	0	0	1	0	5	1	3	4	0	1	10	4	2	5	2	2	4	4	4	0	5	4	4	3	2	0	3	5	6	4	1	6
6	0.1.16.3.1.1.11	Faecalicoccus	0	148	0	1	1	1	0	5	1	1	1	0	0	0	1	0	0	1	0	0	2	1	0	0	0	2	1	1	1	0	0	1	2	1	0	1	0	1	1	1	0	1	1	1	1	0	1
6	0.1.16.3.1.1.12	Faecalitalea	0	352	1	1	1	1	1	1	1	27	1	0	0	0	2	0	3	1	0	2	1	0	0	0	4	0	1	0	2	0	0	1	0	0	0	0	0	1	0	0	0	1	0	0	0	0	0
6	0.1.16.3.1.1.13	Holdemania	0	2	0	0	0	0	0	0	0	0	0	0	0	0	0	0	0	0	0	0	0	0	0	0	0	0	0	0	1	0	0	0	0	0	0	0	0	0	0	0	0	0	0	0	0	0	0
6	0.1.16.3.1.1.14	Merdibacter	0	47	0	0	1	0	1	3	1	1	2	1	0	1	2	0	0	0	0	1	1	1	2	0	1	2	0	1	3	0	2	0	1	2	0	1	1	1	0	0	0	1	1	1	2	0	1
6	0.1.16.3.1.1.15	Solobacterium	0	1	0	0	0	0	0	0	0	0	0	0	0	0	0	0	0	0	0	0	0	0	0	0	0	0	0	0	0	0	0	0	0	0	0	0	0	0	0	0	0	0	0	0	0	0	0
6	0.1.16.3.1.1.16	Turicibacter	0	468	1	0	1	1	3	0	1	0	1	1	0	2	1	1	0	0	1	1	0	0	1	0	1	0	1	1	1	1	0	2	1	0	0	0	1	1	0	0	0	1	0	0	0	0	0
6	0.1.16.3.1.1.17	[Anaerorhabdus]_furcosa_group	0	1	0	0	0	0	0	0	0	0	0	0	0	1	0	0	0	0	0	0	0	0	0	0	0	0	0	0	0	0	0	0	0	0	0	0	0	0	0	0	0	0	0	0	0	0	0
6	0.1.16.3.1.1.18	[Clostridium]_innocuum_group	0	3	0	0	0	0	0	0	0	0	0	0	0	0	0	0	0	0	0	0	0	0	0	0	0	0	0	0	0	0	0	0	0	0	0	0	0	0	0	0	0	0	0	0	0	0	0
6	0.1.16.3.1.1.19	uncultured	0	37	0	0	0	0	0	0	0	0	0	0	0	0	0	0	0	0	0	0	0	0	0	0	0	0	0	0	1	1	1	0	0	1	0	1	1	1	0	0	0	0	0	0	1	0	0
3	0.1.16.4	Firmicutes_unclassified	1	1350	2	1	2	1	0	3	0	7	0	1	0	1	6	1	0	0	0	3	0	3	3	0	1	9	2	0	12	18	8	0	3	11	0	8	9	11	3	0	3	0	3	3	7	0	11
4	0.1.16.4.1	Firmicutes_unclassified	1	1350	2	1	2	1	0	3	0	7	0	1	0	1	6	1	0	0	0	3	0	3	3	0	1	9	2	0	12	18	8	0	3	11	0	8	9	11	3	0	3	0	3	3	7	0	11
5	0.1.16.4.1.1	Firmicutes_unclassified	1	1350	2	1	2	1	0	3	0	7	0	1	0	1	6	1	0	0	0	3	0	3	3	0	1	9	2	0	12	18	8	0	3	11	0	8	9	11	3	0	3	0	3	3	7	0	11
6	0.1.16.4.1.1.1	Firmicutes_unclassified	0	1350	2	1	2	1	0	3	0	7	0	1	0	1	6	1	0	0	0	3	0	3	3	0	1	9	2	0	12	18	8	0	3	11	0	8	9	11	3	0	3	0	3	3	7	0	11
3	0.1.16.5	Limnochordia	1	1	0	0	0	0	0	0	0	0	0	0	0	0	0	0	0	0	0	0	0	0	0	0	0	0	0	0	0	0	0	0	0	0	0	0	0	0	0	0	0	0	0	0	0	0	0
4	0.1.16.5.1	Limnochordales	1	1	0	0	0	0	0	0	0	0	0	0	0	0	0	0	0	0	0	0	0	0	0	0	0	0	0	0	0	0	0	0	0	0	0	0	0	0	0	0	0	0	0	0	0	0	0
5	0.1.16.5.1.1	Limnochordaceae	1	1	0	0	0	0	0	0	0	0	0	0	0	0	0	0	0	0	0	0	0	0	0	0	0	0	0	0	0	0	0	0	0	0	0	0	0	0	0	0	0	0	0	0	0	0	0
6	0.1.16.5.1.1.1	Limnochorda	0	1	0	0	0	0	0	0	0	0	0	0	0	0	0	0	0	0	0	0	0	0	0	0	0	0	0	0	0	0	0	0	0	0	0	0	0	0	0	0	0	0	0	0	0	0	0
3	0.1.16.6	Negativicutes	1	6954	2	2	3	2	3	4	2	1	3	1	0	2	3	3	2	0	2	2	3	1	0	0	3	48	4	6	43	49	87	9	28	56	0	21	10	18	18	3	3	6	19	23	31	0	22
4	0.1.16.6.1	Selenomonadales	3	6954	2	2	3	2	3	4	2	1	3	1	0	2	3	3	2	0	2	2	3	1	0	0	3	48	4	6	43	49	87	9	28	56	0	21	10	18	18	3	3	6	19	23	31	0	22
5	0.1.16.6.1.1	Acidaminococcaceae	2	2190	1	1	1	2	1	2	2	1	1	0	0	0	2	1	1	0	1	1	1	0	0	0	2	15	2	3	18	9	8	2	7	42	0	9	9	10	5	1	1	2	12	3	10	0	10
6	0.1.16.6.1.1.1	Acidaminococcaceae_unclassified	0	368	0	0	0	0	0	0	0	0	0	0	0	0	0	0	0	0	0	0	0	0	0	0	0	2	0	0	2	1	2	0	0	7	0	1	1	1	1	0	0	0	1	0	1	0	1
6	0.1.16.6.1.1.2	Phascolarctobacterium	0	1822	1	1	1	2	1	2	2	1	1	0	0	0	2	1	1	0	1	1	1	0	0	0	2	13	2	3	16	8	6	2	7	35	0	8	8	9	4	1	1	2	11	3	9	0	9
5	0.1.16.6.1.2	Selenomonadales_unclassified	1	819	0	0	0	0	0	0	0	0	0	0	0	0	0	0	0	0	0	0	0	0	0	0	0	4	1	1	6	0	3	0	1	3	0	2	0	3	0	0	0	0	4	0	4	0	3
6	0.1.16.6.1.2.1	Selenomonadales_unclassified	0	819	0	0	0	0	0	0	0	0	0	0	0	0	0	0	0	0	0	0	0	0	0	0	0	4	1	1	6	0	3	0	1	3	0	2	0	3	0	0	0	0	4	0	4	0	3
5	0.1.16.6.1.3	Veillonellaceae	7	3945	1	1	2	0	2	2	0	0	2	1	0	2	1	2	1	0	1	1	2	1	0	0	1	29	1	2	19	40	76	7	20	11	0	10	1	5	13	2	2	4	3	20	17	0	9
6	0.1.16.6.1.3.1	Allisonella	0	6	0	0	0	0	0	0	0	0	0	0	0	0	0	0	0	0	0	0	0	0	0	0	0	0	0	0	0	0	0	0	0	0	0	0	0	0	0	0	0	0	0	0	0	0	0
6	0.1.16.6.1.3.2	Anaerovibrio	0	63	0	0	0	0	0	0	0	0	0	0	0	0	0	0	0	0	0	0	0	0	0	0	0	0	0	0	0	0	0	0	0	0	0	0	0	0	0	0	0	0	0	0	0	0	0
6	0.1.16.6.1.3.3	Megamonas	0	1705	1	1	2	0	2	1	0	0	2	1	0	2	1	1	1	0	0	1	2	1	0	0	1	29	1	2	19	40	75	7	20	11	0	9	1	5	13	2	2	4	3	20	17	0	9
6	0.1.16.6.1.3.4	Megasphaera	0	1234	0	0	0	0	0	0	0	0	0	0	0	0	0	1	0	0	1	0	0	0	0	0	0	0	0	0	0	0	1	0	0	0	0	0	0	0	0	0	0	0	0	0	0	0	0
6	0.1.16.6.1.3.5	Veillonella	0	6	0	0	0	0	0	1	0	0	0	0	0	0	0	0	0	0	0	0	0	0	0	0	0	0	0	0	0	0	0	0	0	0	0	0	0	0	0	0	0	0	0	0	0	0	0
6	0.1.16.6.1.3.6	Veillonellaceae_unclassified	0	930	0	0	0	0	0	0	0	0	0	0	0	0	0	0	0	0	0	0	0	0	0	0	0	0	0	0	0	0	0	0	0	0	0	1	0	0	0	0	0	0	0	0	0	0	0
6	0.1.16.6.1.3.7	uncultured	0	1	0	0	0	0	0	0	0	0	0	0	0	0	0	0	0	0	0	0	0	0	0	0	0	0	0	0	0	0	0	0	0	0	0	0	0	0	0	0	0	0	0	0	0	0	0
2	0.1.17	Fusobacteria	1	4743	1	0	1	1	1	1	2	2	1	2	0	4	1	1	0	1	1	2	1	0	1	0	1	1	11	2	2	2	32	3	1	4	1	2	1	3	1	1	3	1	1	2	5	0	1
3	0.1.17.1	Fusobacteriia	1	4743	1	0	1	1	1	1	2	2	1	2	0	4	1	1	0	1	1	2	1	0	1	0	1	1	11	2	2	2	32	3	1	4	1	2	1	3	1	1	3	1	1	2	5	0	1
4	0.1.17.1.1	Fusobacteriales	2	4743	1	0	1	1	1	1	2	2	1	2	0	4	1	1	0	1	1	2	1	0	1	0	1	1	11	2	2	2	32	3	1	4	1	2	1	3	1	1	3	1	1	2	5	0	1
5	0.1.17.1.1.1	Fusobacteriaceae	3	4741	1	0	1	1	1	1	2	2	1	2	0	4	1	1	0	1	1	2	1	0	1	0	1	1	11	2	2	2	32	3	1	4	1	2	1	3	1	1	3	1	1	2	5	0	1
6	0.1.17.1.1.1.1	Fusobacteriaceae_ge	0	1147	0	0	0	0	0	0	0	0	0	0	0	0	0	0	0	0	0	0	0	0	0	0	0	0	0	0	0	0	1	0	0	0	0	0	0	0	0	0	2	0	0	0	0	0	0
6	0.1.17.1.1.1.2	Fusobacteriaceae_unclassified	0	2805	0	0	0	0	0	0	1	1	0	0	0	0	0	0	0	0	0	1	0	0	0	0	0	0	7	1	1	1	18	1	0	1	0	1	0	1	0	0	0	0	0	1	4	0	0
6	0.1.17.1.1.1.3	Fusobacterium	0	789	1	0	1	1	1	1	1	1	1	2	0	4	1	1	0	1	1	1	1	0	1	0	1	1	4	1	1	1	13	2	1	3	1	1	1	2	1	1	1	1	1	1	1	0	1
5	0.1.17.1.1.2	Fusobacteriales_unclassified	1	2	0	0	0	0	0	0	0	0	0	0	0	0	0	0	0	0	0	0	0	0	0	0	0	0	0	0	0	0	0	0	0	0	0	0	0	0	0	0	0	0	0	0	0	0	0
6	0.1.17.1.1.2.1	Fusobacteriales_unclassified	0	2	0	0	0	0	0	0	0	0	0	0	0	0	0	0	0	0	0	0	0	0	0	0	0	0	0	0	0	0	0	0	0	0	0	0	0	0	0	0	0	0	0	0	0	0	0
2	0.1.18	Gemmatimonadetes	3	3	0	0	0	0	0	0	0	0	0	0	0	0	0	0	0	0	0	0	0	0	0	0	0	0	0	0	0	0	0	0	0	0	0	0	0	0	0	1	0	0	0	0	0	0	0
3	0.1.18.1	AKAU4049	1	1	0	0	0	0	0	0	0	0	0	0	0	0	0	0	0	0	0	0	0	0	0	0	0	0	0	0	0	0	0	0	0	0	0	0	0	0	0	0	0	0	0	0	0	0	0
4	0.1.18.1.1	AKAU4049_or	1	1	0	0	0	0	0	0	0	0	0	0	0	0	0	0	0	0	0	0	0	0	0	0	0	0	0	0	0	0	0	0	0	0	0	0	0	0	0	0	0	0	0	0	0	0	0
5	0.1.18.1.1.1	AKAU4049_fa	1	1	0	0	0	0	0	0	0	0	0	0	0	0	0	0	0	0	0	0	0	0	0	0	0	0	0	0	0	0	0	0	0	0	0	0	0	0	0	0	0	0	0	0	0	0	0
6	0.1.18.1.1.1.1	AKAU4049_ge	0	1	0	0	0	0	0	0	0	0	0	0	0	0	0	0	0	0	0	0	0	0	0	0	0	0	0	0	0	0	0	0	0	0	0	0	0	0	0	0	0	0	0	0	0	0	0
3	0.1.18.2	Gemmatimonadetes	1	1	0	0	0	0	0	0	0	0	0	0	0	0	0	0	0	0	0	0	0	0	0	0	0	0	0	0	0	0	0	0	0	0	0	0	0	0	0	0	0	0	0	0	0	0	0
4	0.1.18.2.1	Gemmatimonadales	1	1	0	0	0	0	0	0	0	0	0	0	0	0	0	0	0	0	0	0	0	0	0	0	0	0	0	0	0	0	0	0	0	0	0	0	0	0	0	0	0	0	0	0	0	0	0
5	0.1.18.2.1.1	Gemmatimonadaceae	1	1	0	0	0	0	0	0	0	0	0	0	0	0	0	0	0	0	0	0	0	0	0	0	0	0	0	0	0	0	0	0	0	0	0	0	0	0	0	0	0	0	0	0	0	0	0
6	0.1.18.2.1.1.1	uncultured	0	1	0	0	0	0	0	0	0	0	0	0	0	0	0	0	0	0	0	0	0	0	0	0	0	0	0	0	0	0	0	0	0	0	0	0	0	0	0	0	0	0	0	0	0	0	0
3	0.1.18.3	Longimicrobia	1	1	0	0	0	0	0	0	0	0	0	0	0	0	0	0	0	0	0	0	0	0	0	0	0	0	0	0	0	0	0	0	0	0	0	0	0	0	0	1	0	0	0	0	0	0	0
4	0.1.18.3.1	Longimicrobiales	1	1	0	0	0	0	0	0	0	0	0	0	0	0	0	0	0	0	0	0	0	0	0	0	0	0	0	0	0	0	0	0	0	0	0	0	0	0	0	1	0	0	0	0	0	0	0
5	0.1.18.3.1.1	Longimicrobiaceae	1	1	0	0	0	0	0	0	0	0	0	0	0	0	0	0	0	0	0	0	0	0	0	0	0	0	0	0	0	0	0	0	0	0	0	0	0	0	0	1	0	0	0	0	0	0	0
6	0.1.18.3.1.1.1	Longimicrobiaceae_ge	0	1	0	0	0	0	0	0	0	0	0	0	0	0	0	0	0	0	0	0	0	0	0	0	0	0	0	0	0	0	0	0	0	0	0	0	0	0	0	1	0	0	0	0	0	0	0
2	0.1.19	Kiritimatiellaeota	1	122	0	0	0	0	0	0	0	0	0	0	0	0	0	0	0	0	0	0	0	0	0	0	0	0	0	0	0	0	0	0	0	0	0	0	0	0	0	0	0	0	0	0	0	0	0
3	0.1.19.1	Kiritimatiellae	2	122	0	0	0	0	0	0	0	0	0	0	0	0	0	0	0	0	0	0	0	0	0	0	0	0	0	0	0	0	0	0	0	0	0	0	0	0	0	0	0	0	0	0	0	0	0
4	0.1.19.1.1	Kiritimatiellae_unclassified	1	37	0	0	0	0	0	0	0	0	0	0	0	0	0	0	0	0	0	0	0	0	0	0	0	0	0	0	0	0	0	0	0	0	0	0	0	0	0	0	0	0	0	0	0	0	0
5	0.1.19.1.1.1	Kiritimatiellae_unclassified	1	37	0	0	0	0	0	0	0	0	0	0	0	0	0	0	0	0	0	0	0	0	0	0	0	0	0	0	0	0	0	0	0	0	0	0	0	0	0	0	0	0	0	0	0	0	0
6	0.1.19.1.1.1.1	Kiritimatiellae_unclassified	0	37	0	0	0	0	0	0	0	0	0	0	0	0	0	0	0	0	0	0	0	0	0	0	0	0	0	0	0	0	0	0	0	0	0	0	0	0	0	0	0	0	0	0	0	0	0
4	0.1.19.1.2	WCHB1-41	1	85	0	0	0	0	0	0	0	0	0	0	0	0	0	0	0	0	0	0	0	0	0	0	0	0	0	0	0	0	0	0	0	0	0	0	0	0	0	0	0	0	0	0	0	0	0
5	0.1.19.1.2.1	WCHB1-41_fa	1	85	0	0	0	0	0	0	0	0	0	0	0	0	0	0	0	0	0	0	0	0	0	0	0	0	0	0	0	0	0	0	0	0	0	0	0	0	0	0	0	0	0	0	0	0	0
6	0.1.19.1.2.1.1	WCHB1-41_ge	0	85	0	0	0	0	0	0	0	0	0	0	0	0	0	0	0	0	0	0	0	0	0	0	0	0	0	0	0	0	0	0	0	0	0	0	0	0	0	0	0	0	0	0	0	0	0
2	0.1.20	Lentisphaerae	1	523	2	0	1	1	0	3	0	9	1	1	0	0	0	0	0	1	1	1	3	1	3	0	2	11	2	2	5	6	8	1	5	5	0	3	5	5	4	1	0	1	5	2	4	0	8
3	0.1.20.1	Lentisphaeria	1	523	2	0	1	1	0	3	0	9	1	1	0	0	0	0	0	1	1	1	3	1	3	0	2	11	2	2	5	6	8	1	5	5	0	3	5	5	4	1	0	1	5	2	4	0	8
4	0.1.20.1.1	Victivallales	3	523	2	0	1	1	0	3	0	9	1	1	0	0	0	0	0	1	1	1	3	1	3	0	2	11	2	2	5	6	8	1	5	5	0	3	5	5	4	1	0	1	5	2	4	0	8
5	0.1.20.1.1.1	Victivallaceae	3	346	2	0	0	1	0	3	0	8	1	1	0	0	0	0	0	1	1	1	2	1	3	0	2	8	1	2	4	5	6	1	3	3	0	3	3	4	3	1	0	1	4	1	3	0	4
6	0.1.20.1.1.1.1	Victivallaceae_ge	0	74	0	0	0	0	0	0	0	1	0	0	0	0	0	0	0	0	0	0	0	0	0	0	0	0	0	0	1	0	1	0	0	0	0	0	0	0	0	0	0	0	0	0	0	0	1
6	0.1.20.1.1.1.2	Victivallaceae_unclassified	0	125	2	0	0	0	0	1	0	5	1	0	0	0	0	0	0	1	0	0	0	0	0	0	1	1	1	0	1	2	3	0	1	1	0	1	1	1	1	0	0	1	1	0	1	0	1
6	0.1.20.1.1.1.3	Victivallis	0	147	0	0	0	1	0	2	0	2	0	1	0	0	0	0	0	0	1	1	2	1	3	0	1	7	0	2	2	3	2	1	2	2	0	2	2	3	2	1	0	0	3	1	2	0	2
5	0.1.20.1.1.2	Victivallales_unclassified	1	5	0	0	0	0	0	0	0	0	0	0	0	0	0	0	0	0	0	0	0	0	0	0	0	0	0	0	0	0	0	0	0	0	0	0	0	0	0	0	0	0	0	0	0	0	0
6	0.1.20.1.1.2.1	Victivallales_unclassified	0	5	0	0	0	0	0	0	0	0	0	0	0	0	0	0	0	0	0	0	0	0	0	0	0	0	0	0	0	0	0	0	0	0	0	0	0	0	0	0	0	0	0	0	0	0	0
5	0.1.20.1.1.3	vadinBE97	1	172	0	0	1	0	0	0	0	1	0	0	0	0	0	0	0	0	0	0	1	0	0	0	0	3	1	0	1	1	2	0	2	2	0	0	2	1	1	0	0	0	1	1	1	0	4
6	0.1.20.1.1.3.1	vadinBE97_ge	0	172	0	0	1	0	0	0	0	1	0	0	0	0	0	0	0	0	0	0	1	0	0	0	0	3	1	0	1	1	2	0	2	2	0	0	2	1	1	0	0	0	1	1	1	0	4
2	0.1.21	Patescibacteria	7	590	1	2	1	1	2	1	2	2	0	2	0	1	1	13	0	5	1	2	3	1	1	1	2	3	3	1	3	0	1	1	1	3	1	1	1	1	1	7	1	2	2	2	1	0	1
3	0.1.21.1	ABY1	2	6	0	0	0	0	0	0	0	0	0	0	0	0	0	0	0	0	0	0	0	0	0	0	0	0	0	0	0	0	0	0	0	0	0	0	0	0	0	0	0	0	0	0	0	0	0
4	0.1.21.1.1	Candidatus_Falkowbacteria	1	3	0	0	0	0	0	0	0	0	0	0	0	0	0	0	0	0	0	0	0	0	0	0	0	0	0	0	0	0	0	0	0	0	0	0	0	0	0	0	0	0	0	0	0	0	0
5	0.1.21.1.1.1	Candidatus_Falkowbacteria_fa	1	3	0	0	0	0	0	0	0	0	0	0	0	0	0	0	0	0	0	0	0	0	0	0	0	0	0	0	0	0	0	0	0	0	0	0	0	0	0	0	0	0	0	0	0	0	0
6	0.1.21.1.1.1.1	Candidatus_Falkowbacteria_ge	0	3	0	0	0	0	0	0	0	0	0	0	0	0	0	0	0	0	0	0	0	0	0	0	0	0	0	0	0	0	0	0	0	0	0	0	0	0	0	0	0	0	0	0	0	0	0
4	0.1.21.1.2	Candidatus_Magasanikbacteria	1	3	0	0	0	0	0	0	0	0	0	0	0	0	0	0	0	0	0	0	0	0	0	0	0	0	0	0	0	0	0	0	0	0	0	0	0	0	0	0	0	0	0	0	0	0	0
5	0.1.21.1.2.1	Candidatus_Magasanikbacteria_fa	1	3	0	0	0	0	0	0	0	0	0	0	0	0	0	0	0	0	0	0	0	0	0	0	0	0	0	0	0	0	0	0	0	0	0	0	0	0	0	0	0	0	0	0	0	0	0
6	0.1.21.1.2.1.1	Candidatus_Magasanikbacteria_ge	0	3	0	0	0	0	0	0	0	0	0	0	0	0	0	0	0	0	0	0	0	0	0	0	0	0	0	0	0	0	0	0	0	0	0	0	0	0	0	0	0	0	0	0	0	0	0
3	0.1.21.2	CPR2	1	2	0	0	0	0	0	0	0	0	0	0	0	0	0	0	0	0	0	0	0	0	0	0	0	0	0	0	0	0	0	0	0	0	0	0	0	0	0	0	0	0	0	0	0	0	0
4	0.1.21.2.1	CPR2_or	1	2	0	0	0	0	0	0	0	0	0	0	0	0	0	0	0	0	0	0	0	0	0	0	0	0	0	0	0	0	0	0	0	0	0	0	0	0	0	0	0	0	0	0	0	0	0
5	0.1.21.2.1.1	CPR2_fa	1	2	0	0	0	0	0	0	0	0	0	0	0	0	0	0	0	0	0	0	0	0	0	0	0	0	0	0	0	0	0	0	0	0	0	0	0	0	0	0	0	0	0	0	0	0	0
6	0.1.21.2.1.1.1	CPR2_ge	0	2	0	0	0	0	0	0	0	0	0	0	0	0	0	0	0	0	0	0	0	0	0	0	0	0	0	0	0	0	0	0	0	0	0	0	0	0	0	0	0	0	0	0	0	0	0
3	0.1.21.3	Gracilibacteria	1	2	0	0	0	0	0	0	0	0	0	0	0	0	0	0	0	0	0	0	0	0	0	0	0	0	0	0	0	0	0	0	0	0	0	0	0	0	0	2	0	0	0	0	0	0	0
4	0.1.21.3.1	Gracilibacteria_or	1	2	0	0	0	0	0	0	0	0	0	0	0	0	0	0	0	0	0	0	0	0	0	0	0	0	0	0	0	0	0	0	0	0	0	0	0	0	0	2	0	0	0	0	0	0	0
5	0.1.21.3.1.1	Gracilibacteria_fa	1	2	0	0	0	0	0	0	0	0	0	0	0	0	0	0	0	0	0	0	0	0	0	0	0	0	0	0	0	0	0	0	0	0	0	0	0	0	0	2	0	0	0	0	0	0	0
6	0.1.21.3.1.1.1	Gracilibacteria_ge	0	2	0	0	0	0	0	0	0	0	0	0	0	0	0	0	0	0	0	0	0	0	0	0	0	0	0	0	0	0	0	0	0	0	0	0	0	0	0	2	0	0	0	0	0	0	0
3	0.1.21.4	Microgenomatia	3	4	0	0	0	0	0	0	0	0	0	0	0	0	0	0	0	0	0	0	1	0	0	0	0	0	0	0	0	0	0	0	0	0	0	0	0	0	0	0	0	0	0	0	0	0	0
4	0.1.21.4.1	Candidatus_Pacebacteria	1	1	0	0	0	0	0	0	0	0	0	0	0	0	0	0	0	0	0	0	1	0	0	0	0	0	0	0	0	0	0	0	0	0	0	0	0	0	0	0	0	0	0	0	0	0	0
5	0.1.21.4.1.1	Candidatus_Pacebacteria_fa	1	1	0	0	0	0	0	0	0	0	0	0	0	0	0	0	0	0	0	0	1	0	0	0	0	0	0	0	0	0	0	0	0	0	0	0	0	0	0	0	0	0	0	0	0	0	0
6	0.1.21.4.1.1.1	Candidatus_Pacebacteria_ge	0	1	0	0	0	0	0	0	0	0	0	0	0	0	0	0	0	0	0	0	1	0	0	0	0	0	0	0	0	0	0	0	0	0	0	0	0	0	0	0	0	0	0	0	0	0	0
4	0.1.21.4.2	Candidatus_Roizmanbacteria	1	1	0	0	0	0	0	0	0	0	0	0	0	0	0	0	0	0	0	0	0	0	0	0	0	0	0	0	0	0	0	0	0	0	0	0	0	0	0	0	0	0	0	0	0	0	0
5	0.1.21.4.2.1	Candidatus_Roizmanbacteria_fa	1	1	0	0	0	0	0	0	0	0	0	0	0	0	0	0	0	0	0	0	0	0	0	0	0	0	0	0	0	0	0	0	0	0	0	0	0	0	0	0	0	0	0	0	0	0	0
6	0.1.21.4.2.1.1	Candidatus_Roizmanbacteria_ge	0	1	0	0	0	0	0	0	0	0	0	0	0	0	0	0	0	0	0	0	0	0	0	0	0	0	0	0	0	0	0	0	0	0	0	0	0	0	0	0	0	0	0	0	0	0	0
4	0.1.21.4.3	Candidatus_Woesebacteria	1	2	0	0	0	0	0	0	0	0	0	0	0	0	0	0	0	0	0	0	0	0	0	0	0	0	0	0	0	0	0	0	0	0	0	0	0	0	0	0	0	0	0	0	0	0	0
5	0.1.21.4.3.1	Candidatus_Woesebacteria_fa	1	2	0	0	0	0	0	0	0	0	0	0	0	0	0	0	0	0	0	0	0	0	0	0	0	0	0	0	0	0	0	0	0	0	0	0	0	0	0	0	0	0	0	0	0	0	0
6	0.1.21.4.3.1.1	Candidatus_Woesebacteria_ge	0	2	0	0	0	0	0	0	0	0	0	0	0	0	0	0	0	0	0	0	0	0	0	0	0	0	0	0	0	0	0	0	0	0	0	0	0	0	0	0	0	0	0	0	0	0	0
3	0.1.21.5	Parcubacteria	8	38	0	0	0	0	0	0	2	0	0	1	0	0	0	0	0	0	0	0	0	0	0	0	0	0	0	0	0	0	0	0	0	0	0	0	0	0	0	1	0	0	0	0	0	0	0
4	0.1.21.5.1	Candidatus_Adlerbacteria	1	4	0	0	0	0	0	0	0	0	0	0	0	0	0	0	0	0	0	0	0	0	0	0	0	0	0	0	0	0	0	0	0	0	0	0	0	0	0	0	0	0	0	0	0	0	0
5	0.1.21.5.1.1	Candidatus_Adlerbacteria_fa	1	4	0	0	0	0	0	0	0	0	0	0	0	0	0	0	0	0	0	0	0	0	0	0	0	0	0	0	0	0	0	0	0	0	0	0	0	0	0	0	0	0	0	0	0	0	0
6	0.1.21.5.1.1.1	Candidatus_Adlerbacteria_ge	0	4	0	0	0	0	0	0	0	0	0	0	0	0	0	0	0	0	0	0	0	0	0	0	0	0	0	0	0	0	0	0	0	0	0	0	0	0	0	0	0	0	0	0	0	0	0
4	0.1.21.5.2	Candidatus_Kaiserbacteria	1	6	0	0	0	0	0	0	0	0	0	0	0	0	0	0	0	0	0	0	0	0	0	0	0	0	0	0	0	0	0	0	0	0	0	0	0	0	0	0	0	0	0	0	0	0	0
5	0.1.21.5.2.1	Candidatus_Kaiserbacteria_fa	1	6	0	0	0	0	0	0	0	0	0	0	0	0	0	0	0	0	0	0	0	0	0	0	0	0	0	0	0	0	0	0	0	0	0	0	0	0	0	0	0	0	0	0	0	0	0
6	0.1.21.5.2.1.1	Candidatus_Kaiserbacteria_ge	0	6	0	0	0	0	0	0	0	0	0	0	0	0	0	0	0	0	0	0	0	0	0	0	0	0	0	0	0	0	0	0	0	0	0	0	0	0	0	0	0	0	0	0	0	0	0
4	0.1.21.5.3	Candidatus_Moranbacteria	1	3	0	0	0	0	0	0	0	0	0	0	0	0	0	0	0	0	0	0	0	0	0	0	0	0	0	0	0	0	0	0	0	0	0	0	0	0	0	0	0	0	0	0	0	0	0
5	0.1.21.5.3.1	Candidatus_Moranbacteria_fa	1	3	0	0	0	0	0	0	0	0	0	0	0	0	0	0	0	0	0	0	0	0	0	0	0	0	0	0	0	0	0	0	0	0	0	0	0	0	0	0	0	0	0	0	0	0	0
6	0.1.21.5.3.1.1	Candidatus_Moranbacteria_ge	0	3	0	0	0	0	0	0	0	0	0	0	0	0	0	0	0	0	0	0	0	0	0	0	0	0	0	0	0	0	0	0	0	0	0	0	0	0	0	0	0	0	0	0	0	0	0
4	0.1.21.5.4	Candidatus_Nomurabacteria	1	12	0	0	0	0	0	0	2	0	0	0	0	0	0	0	0	0	0	0	0	0	0	0	0	0	0	0	0	0	0	0	0	0	0	0	0	0	0	0	0	0	0	0	0	0	0
5	0.1.21.5.4.1	Candidatus_Nomurabacteria_fa	1	12	0	0	0	0	0	0	2	0	0	0	0	0	0	0	0	0	0	0	0	0	0	0	0	0	0	0	0	0	0	0	0	0	0	0	0	0	0	0	0	0	0	0	0	0	0
6	0.1.21.5.4.1.1	Candidatus_Nomurabacteria_ge	0	12	0	0	0	0	0	0	2	0	0	0	0	0	0	0	0	0	0	0	0	0	0	0	0	0	0	0	0	0	0	0	0	0	0	0	0	0	0	0	0	0	0	0	0	0	0
4	0.1.21.5.5	Candidatus_Yanofskybacteria	1	2	0	0	0	0	0	0	0	0	0	0	0	0	0	0	0	0	0	0	0	0	0	0	0	0	0	0	0	0	0	0	0	0	0	0	0	0	0	0	0	0	0	0	0	0	0
5	0.1.21.5.5.1	Candidatus_Yanofskybacteria_fa	1	2	0	0	0	0	0	0	0	0	0	0	0	0	0	0	0	0	0	0	0	0	0	0	0	0	0	0	0	0	0	0	0	0	0	0	0	0	0	0	0	0	0	0	0	0	0
6	0.1.21.5.5.1.1	Candidatus_Yanofskybacteria_ge	0	2	0	0	0	0	0	0	0	0	0	0	0	0	0	0	0	0	0	0	0	0	0	0	0	0	0	0	0	0	0	0	0	0	0	0	0	0	0	0	0	0	0	0	0	0	0
4	0.1.21.5.6	Candidatus_Zambryskibacteria	1	3	0	0	0	0	0	0	0	0	0	0	0	0	0	0	0	0	0	0	0	0	0	0	0	0	0	0	0	0	0	0	0	0	0	0	0	0	0	1	0	0	0	0	0	0	0
5	0.1.21.5.6.1	Candidatus_Zambryskibacteria_fa	1	3	0	0	0	0	0	0	0	0	0	0	0	0	0	0	0	0	0	0	0	0	0	0	0	0	0	0	0	0	0	0	0	0	0	0	0	0	0	1	0	0	0	0	0	0	0
6	0.1.21.5.6.1.1	Candidatus_Zambryskibacteria_ge	0	3	0	0	0	0	0	0	0	0	0	0	0	0	0	0	0	0	0	0	0	0	0	0	0	0	0	0	0	0	0	0	0	0	0	0	0	0	0	1	0	0	0	0	0	0	0
4	0.1.21.5.7	Parcubacteria_or	1	2	0	0	0	0	0	0	0	0	0	1	0	0	0	0	0	0	0	0	0	0	0	0	0	0	0	0	0	0	0	0	0	0	0	0	0	0	0	0	0	0	0	0	0	0	0
5	0.1.21.5.7.1	Parcubacteria_fa	1	2	0	0	0	0	0	0	0	0	0	1	0	0	0	0	0	0	0	0	0	0	0	0	0	0	0	0	0	0	0	0	0	0	0	0	0	0	0	0	0	0	0	0	0	0	0
6	0.1.21.5.7.1.1	Parcubacteria_ge	0	2	0	0	0	0	0	0	0	0	0	1	0	0	0	0	0	0	0	0	0	0	0	0	0	0	0	0	0	0	0	0	0	0	0	0	0	0	0	0	0	0	0	0	0	0	0
4	0.1.21.5.8	Parcubacteria_unclassified	1	6	0	0	0	0	0	0	0	0	0	0	0	0	0	0	0	0	0	0	0	0	0	0	0	0	0	0	0	0	0	0	0	0	0	0	0	0	0	0	0	0	0	0	0	0	0
5	0.1.21.5.8.1	Parcubacteria_unclassified	1	6	0	0	0	0	0	0	0	0	0	0	0	0	0	0	0	0	0	0	0	0	0	0	0	0	0	0	0	0	0	0	0	0	0	0	0	0	0	0	0	0	0	0	0	0	0
6	0.1.21.5.8.1.1	Parcubacteria_unclassified	0	6	0	0	0	0	0	0	0	0	0	0	0	0	0	0	0	0	0	0	0	0	0	0	0	0	0	0	0	0	0	0	0	0	0	0	0	0	0	0	0	0	0	0	0	0	0
3	0.1.21.6	Patescibacteria_unclassified	1	7	0	0	0	0	0	0	0	0	0	0	0	0	0	0	0	0	0	0	0	0	0	0	0	0	0	0	0	0	0	0	0	0	0	0	0	0	0	0	0	0	0	0	0	0	0
4	0.1.21.6.1	Patescibacteria_unclassified	1	7	0	0	0	0	0	0	0	0	0	0	0	0	0	0	0	0	0	0	0	0	0	0	0	0	0	0	0	0	0	0	0	0	0	0	0	0	0	0	0	0	0	0	0	0	0
5	0.1.21.6.1.1	Patescibacteria_unclassified	1	7	0	0	0	0	0	0	0	0	0	0	0	0	0	0	0	0	0	0	0	0	0	0	0	0	0	0	0	0	0	0	0	0	0	0	0	0	0	0	0	0	0	0	0	0	0
6	0.1.21.6.1.1.1	Patescibacteria_unclassified	0	7	0	0	0	0	0	0	0	0	0	0	0	0	0	0	0	0	0	0	0	0	0	0	0	0	0	0	0	0	0	0	0	0	0	0	0	0	0	0	0	0	0	0	0	0	0
3	0.1.21.7	Saccharimonadia	1	531	1	2	1	1	2	1	0	2	0	1	0	1	1	13	0	5	1	2	2	1	1	1	2	3	3	1	3	0	1	1	1	3	1	1	1	1	1	4	1	2	2	2	1	0	1
4	0.1.21.7.1	Saccharimonadales	3	531	1	2	1	1	2	1	0	2	0	1	0	1	1	13	0	5	1	2	2	1	1	1	2	3	3	1	3	0	1	1	1	3	1	1	1	1	1	4	1	2	2	2	1	0	1
5	0.1.21.7.1.1	Saccharimonadaceae	2	64	0	1	0	0	1	1	0	1	0	0	0	0	0	11	0	3	0	0	0	0	0	0	1	3	1	0	3	0	1	0	1	3	0	1	1	1	1	3	0	1	1	1	1	0	1
6	0.1.21.7.1.1.1	Candidatus_Saccharimonas	0	49	0	0	0	0	1	0	0	0	0	0	0	0	0	0	0	0	0	0	0	0	0	0	0	3	1	0	3	0	1	0	1	3	0	1	1	1	1	1	0	1	1	1	1	0	1
6	0.1.21.7.1.1.2	Saccharimonadaceae_ge	0	15	0	1	0	0	0	1	0	1	0	0	0	0	0	11	0	3	0	0	0	0	0	0	1	0	0	0	0	0	0	0	0	0	0	0	0	0	0	2	0	0	0	0	0	0	0
5	0.1.21.7.1.2	Saccharimonadales_fa	1	464	1	1	1	1	1	0	0	1	0	1	0	1	1	1	0	1	1	2	2	1	1	0	1	0	2	1	0	0	0	0	0	0	1	0	0	0	0	1	1	1	1	1	0	0	0
6	0.1.21.7.1.2.1	Saccharimonadales_ge	0	464	1	1	1	1	1	0	0	1	0	1	0	1	1	1	0	1	1	2	2	1	1	0	1	0	2	1	0	0	0	0	0	0	1	0	0	0	0	1	1	1	1	1	0	0	0
5	0.1.21.7.1.3	Saccharimonadales_unclassified	1	3	0	0	0	0	0	0	0	0	0	0	0	0	0	1	0	1	0	0	0	0	0	1	0	0	0	0	0	0	0	1	0	0	0	0	0	0	0	0	0	0	0	0	0	0	0
6	0.1.21.7.1.3.1	Saccharimonadales_unclassified	0	3	0	0	0	0	0	0	0	0	0	0	0	0	0	1	0	1	0	0	0	0	0	1	0	0	0	0	0	0	0	1	0	0	0	0	0	0	0	0	0	0	0	0	0	0	0
2	0.1.22	Planctomycetes	2	15	0	0	0	0	0	0	0	0	2	0	0	0	0	1	0	0	0	0	0	0	0	0	0	0	0	0	0	0	0	0	0	0	0	0	0	0	0	2	0	1	0	0	0	0	0
3	0.1.22.1	Phycisphaerae	1	6	0	0	0	0	0	0	0	0	2	0	0	0	0	0	0	0	0	0	0	0	0	0	0	0	0	0	0	0	0	0	0	0	0	0	0	0	0	1	0	1	0	0	0	0	0
4	0.1.22.1.1	Tepidisphaerales	2	6	0	0	0	0	0	0	0	0	2	0	0	0	0	0	0	0	0	0	0	0	0	0	0	0	0	0	0	0	0	0	0	0	0	0	0	0	0	1	0	1	0	0	0	0	0
5	0.1.22.1.1.1	CPla-3_termite_group	1	1	0	0	0	0	0	0	0	0	0	0	0	0	0	0	0	0	0	0	0	0	0	0	0	0	0	0	0	0	0	0	0	0	0	0	0	0	0	1	0	0	0	0	0	0	0
6	0.1.22.1.1.1.1	CPla-3_termite_group_ge	0	1	0	0	0	0	0	0	0	0	0	0	0	0	0	0	0	0	0	0	0	0	0	0	0	0	0	0	0	0	0	0	0	0	0	0	0	0	0	1	0	0	0	0	0	0	0
5	0.1.22.1.1.2	WD2101_soil_group	1	5	0	0	0	0	0	0	0	0	2	0	0	0	0	0	0	0	0	0	0	0	0	0	0	0	0	0	0	0	0	0	0	0	0	0	0	0	0	0	0	1	0	0	0	0	0
6	0.1.22.1.1.2.1	WD2101_soil_group_ge	0	5	0	0	0	0	0	0	0	0	2	0	0	0	0	0	0	0	0	0	0	0	0	0	0	0	0	0	0	0	0	0	0	0	0	0	0	0	0	0	0	1	0	0	0	0	0
3	0.1.22.2	Planctomycetacia	3	9	0	0	0	0	0	0	0	0	0	0	0	0	0	1	0	0	0	0	0	0	0	0	0	0	0	0	0	0	0	0	0	0	0	0	0	0	0	1	0	0	0	0	0	0	0
4	0.1.22.2.1	Isosphaerales	1	6	0	0	0	0	0	0	0	0	0	0	0	0	0	0	0	0	0	0	0	0	0	0	0	0	0	0	0	0	0	0	0	0	0	0	0	0	0	1	0	0	0	0	0	0	0
5	0.1.22.2.1.1	Isosphaeraceae	3	6	0	0	0	0	0	0	0	0	0	0	0	0	0	0	0	0	0	0	0	0	0	0	0	0	0	0	0	0	0	0	0	0	0	0	0	0	0	1	0	0	0	0	0	0	0
6	0.1.22.2.1.1.1	Isosphaeraceae_unclassified	0	1	0	0	0	0	0	0	0	0	0	0	0	0	0	0	0	0	0	0	0	0	0	0	0	0	0	0	0	0	0	0	0	0	0	0	0	0	0	0	0	0	0	0	0	0	0
6	0.1.22.2.1.1.2	Singulisphaera	0	2	0	0	0	0	0	0	0	0	0	0	0	0	0	0	0	0	0	0	0	0	0	0	0	0	0	0	0	0	0	0	0	0	0	0	0	0	0	1	0	0	0	0	0	0	0
6	0.1.22.2.1.1.3	uncultured	0	3	0	0	0	0	0	0	0	0	0	0	0	0	0	0	0	0	0	0	0	0	0	0	0	0	0	0	0	0	0	0	0	0	0	0	0	0	0	0	0	0	0	0	0	0	0
4	0.1.22.2.2	Pirellulales	1	2	0	0	0	0	0	0	0	0	0	0	0	0	0	0	0	0	0	0	0	0	0	0	0	0	0	0	0	0	0	0	0	0	0	0	0	0	0	0	0	0	0	0	0	0	0
5	0.1.22.2.2.1	Pirellulaceae	2	2	0	0	0	0	0	0	0	0	0	0	0	0	0	0	0	0	0	0	0	0	0	0	0	0	0	0	0	0	0	0	0	0	0	0	0	0	0	0	0	0	0	0	0	0	0
6	0.1.22.2.2.1.1	Pirellulaceae_unclassified	0	1	0	0	0	0	0	0	0	0	0	0	0	0	0	0	0	0	0	0	0	0	0	0	0	0	0	0	0	0	0	0	0	0	0	0	0	0	0	0	0	0	0	0	0	0	0
6	0.1.22.2.2.1.2	uncultured	0	1	0	0	0	0	0	0	0	0	0	0	0	0	0	0	0	0	0	0	0	0	0	0	0	0	0	0	0	0	0	0	0	0	0	0	0	0	0	0	0	0	0	0	0	0	0
4	0.1.22.2.3	Planctomycetales	1	1	0	0	0	0	0	0	0	0	0	0	0	0	0	1	0	0	0	0	0	0	0	0	0	0	0	0	0	0	0	0	0	0	0	0	0	0	0	0	0	0	0	0	0	0	0
5	0.1.22.2.3.1	Rubinisphaeraceae	1	1	0	0	0	0	0	0	0	0	0	0	0	0	0	1	0	0	0	0	0	0	0	0	0	0	0	0	0	0	0	0	0	0	0	0	0	0	0	0	0	0	0	0	0	0	0
6	0.1.22.2.3.1.1	Planctomicrobium	0	1	0	0	0	0	0	0	0	0	0	0	0	0	0	1	0	0	0	0	0	0	0	0	0	0	0	0	0	0	0	0	0	0	0	0	0	0	0	0	0	0	0	0	0	0	0
2	0.1.23	Proteobacteria	4	36702	163	1083	812	1206	854	544	70	220	842	1071	142	915	103	1310	1288	1063	926	102	778	63	85	366	741	129	210	101	159	115	107	124	113	118	117	107	114	109	66	171	602	180	106	71	119	45	108
3	0.1.23.1	Alphaproteobacteria	18	1032	4	3	3	1	2	8	9	4	3	11	0	12	9	37	2	10	6	5	2	1	11	0	5	5	6	7	2	4	3	15	5	2	0	3	6	8	1	34	2	10	6	2	2	1	1
4	0.1.23.1.1	Acetobacterales	2	9	0	0	0	0	0	0	1	0	0	0	0	0	0	0	0	0	0	0	0	0	0	0	0	0	1	0	0	0	0	0	1	0	0	0	0	0	0	1	0	0	0	0	0	0	0
5	0.1.23.1.1.1	Acetobacteraceae	5	8	0	0	0	0	0	0	1	0	0	0	0	0	0	0	0	0	0	0	0	0	0	0	0	0	1	0	0	0	0	0	1	0	0	0	0	0	0	1	0	0	0	0	0	0	0
6	0.1.23.1.1.1.1	Acetobacteraceae_unclassified	0	3	0	0	0	0	0	0	0	0	0	0	0	0	0	0	0	0	0	0	0	0	0	0	0	0	0	0	0	0	0	0	1	0	0	0	0	0	0	0	0	0	0	0	0	0	0
6	0.1.23.1.1.1.2	Acidisoma	0	1	0	0	0	0	0	0	1	0	0	0	0	0	0	0	0	0	0	0	0	0	0	0	0	0	0	0	0	0	0	0	0	0	0	0	0	0	0	0	0	0	0	0	0	0	0
6	0.1.23.1.1.1.3	Acidocella	0	1	0	0	0	0	0	0	0	0	0	0	0	0	0	0	0	0	0	0	0	0	0	0	0	0	0	0	0	0	0	0	0	0	0	0	0	0	0	0	0	0	0	0	0	0	0
6	0.1.23.1.1.1.4	Endobacter	0	1	0	0	0	0	0	0	0	0	0	0	0	0	0	0	0	0	0	0	0	0	0	0	0	0	0	0	0	0	0	0	0	0	0	0	0	0	0	1	0	0	0	0	0	0	0
6	0.1.23.1.1.1.5	Roseomonas	0	2	0	0	0	0	0	0	0	0	0	0	0	0	0	0	0	0	0	0	0	0	0	0	0	0	1	0	0	0	0	0	0	0	0	0	0	0	0	0	0	0	0	0	0	0	0
5	0.1.23.1.1.2	Acetobacterales_Incertae_Sedis	1	1	0	0	0	0	0	0	0	0	0	0	0	0	0	0	0	0	0	0	0	0	0	0	0	0	0	0	0	0	0	0	0	0	0	0	0	0	0	0	0	0	0	0	0	0	0
6	0.1.23.1.1.2.1	Zavarzinia	0	1	0	0	0	0	0	0	0	0	0	0	0	0	0	0	0	0	0	0	0	0	0	0	0	0	0	0	0	0	0	0	0	0	0	0	0	0	0	0	0	0	0	0	0	0	0
4	0.1.23.1.2	Alphaproteobacteria_unclassified	1	361	0	0	0	0	0	0	0	1	0	1	0	0	0	1	0	0	0	0	0	0	2	0	0	0	0	0	0	0	0	0	0	0	0	0	1	1	0	1	0	0	0	0	0	0	0
5	0.1.23.1.2.1	Alphaproteobacteria_unclassified	1	361	0	0	0	0	0	0	0	1	0	1	0	0	0	1	0	0	0	0	0	0	2	0	0	0	0	0	0	0	0	0	0	0	0	0	1	1	0	1	0	0	0	0	0	0	0
6	0.1.23.1.2.1.1	Alphaproteobacteria_unclassified	0	361	0	0	0	0	0	0	0	1	0	1	0	0	0	1	0	0	0	0	0	0	2	0	0	0	0	0	0	0	0	0	0	0	0	0	1	1	0	1	0	0	0	0	0	0	0
4	0.1.23.1.3	Azospirillales	1	1	0	0	0	0	0	0	0	0	0	0	0	0	0	0	0	0	0	0	0	0	0	0	0	0	0	0	0	0	0	0	0	0	0	0	0	0	0	0	0	0	0	0	0	0	0
5	0.1.23.1.3.1	Azospirillaceae	1	1	0	0	0	0	0	0	0	0	0	0	0	0	0	0	0	0	0	0	0	0	0	0	0	0	0	0	0	0	0	0	0	0	0	0	0	0	0	0	0	0	0	0	0	0	0
6	0.1.23.1.3.1.1	Azospirillaceae_unclassified	0	1	0	0	0	0	0	0	0	0	0	0	0	0	0	0	0	0	0	0	0	0	0	0	0	0	0	0	0	0	0	0	0	0	0	0	0	0	0	0	0	0	0	0	0	0	0
4	0.1.23.1.4	Caedibacterales	1	3	0	0	0	0	0	0	0	0	0	0	0	0	0	0	0	0	0	0	0	0	0	0	0	0	0	0	0	0	0	1	0	0	0	0	0	0	0	0	0	0	0	0	0	0	0
5	0.1.23.1.4.1	Caedibacteraceae	3	3	0	0	0	0	0	0	0	0	0	0	0	0	0	0	0	0	0	0	0	0	0	0	0	0	0	0	0	0	0	1	0	0	0	0	0	0	0	0	0	0	0	0	0	0	0
6	0.1.23.1.4.1.1	Caedibacter	0	1	0	0	0	0	0	0	0	0	0	0	0	0	0	0	0	0	0	0	0	0	0	0	0	0	0	0	0	0	0	1	0	0	0	0	0	0	0	0	0	0	0	0	0	0	0
6	0.1.23.1.4.1.2	Caedibacteraceae_unclassified	0	1	0	0	0	0	0	0	0	0	0	0	0	0	0	0	0	0	0	0	0	0	0	0	0	0	0	0	0	0	0	0	0	0	0	0	0	0	0	0	0	0	0	0	0	0	0
6	0.1.23.1.4.1.3	Candidatus_Nucleicultrix	0	1	0	0	0	0	0	0	0	0	0	0	0	0	0	0	0	0	0	0	0	0	0	0	0	0	0	0	0	0	0	0	0	0	0	0	0	0	0	0	0	0	0	0	0	0	0
4	0.1.23.1.5	Caulobacterales	1	10	0	0	0	0	0	0	0	0	0	1	0	1	0	6	0	0	1	0	0	0	0	0	0	0	1	1	0	0	0	0	0	0	0	0	0	0	0	3	0	0	0	0	0	0	0
5	0.1.23.1.5.1	Caulobacteraceae	7	10	0	0	0	0	0	0	0	0	0	1	0	1	0	6	0	0	1	0	0	0	0	0	0	0	1	1	0	0	0	0	0	0	0	0	0	0	0	3	0	0	0	0	0	0	0
6	0.1.23.1.5.1.1	Asticcacaulis	0	2	0	0	0	0	0	0	0	0	0	0	0	0	0	1	0	0	0	0	0	0	0	0	0	0	0	0	0	0	0	0	0	0	0	0	0	0	0	0	0	0	0	0	0	0	0
6	0.1.23.1.5.1.2	Brevundimonas	0	3	0	0	0	0	0	0	0	0	0	1	0	1	0	2	0	0	0	0	0	0	0	0	0	0	1	1	0	0	0	0	0	0	0	0	0	0	0	2	0	0	0	0	0	0	0
6	0.1.23.1.5.1.3	Caulobacter	0	1	0	0	0	0	0	0	0	0	0	0	0	0	0	0	0	0	1	0	0	0	0	0	0	0	0	0	0	0	0	0	0	0	0	0	0	0	0	0	0	0	0	0	0	0	0
6	0.1.23.1.5.1.4	Caulobacteraceae_ge	0	1	0	0	0	0	0	0	0	0	0	0	0	0	0	1	0	0	0	0	0	0	0	0	0	0	0	0	0	0	0	0	0	0	0	0	0	0	0	0	0	0	0	0	0	0	0
6	0.1.23.1.5.1.5	Caulobacteraceae_unclassified	0	1	0	0	0	0	0	0	0	0	0	0	0	0	0	1	0	0	0	0	0	0	0	0	0	0	0	0	0	0	0	0	0	0	0	0	0	0	0	0	0	0	0	0	0	0	0
6	0.1.23.1.5.1.6	Phenylobacterium	0	1	0	0	0	0	0	0	0	0	0	0	0	0	0	0	0	0	0	0	0	0	0	0	0	0	0	0	0	0	0	0	0	0	0	0	0	0	0	1	0	0	0	0	0	0	0
6	0.1.23.1.5.1.7	uncultured	0	1	0	0	0	0	0	0	0	0	0	0	0	0	0	1	0	0	0	0	0	0	0	0	0	0	0	0	0	0	0	0	0	0	0	0	0	0	0	0	0	0	0	0	0	0	0
4	0.1.23.1.6	Dongiales	1	1	0	0	0	0	0	0	0	0	0	0	0	0	0	0	0	0	0	0	0	0	0	0	0	0	0	0	0	0	0	0	0	0	0	0	0	0	0	1	0	0	0	0	0	0	0
5	0.1.23.1.6.1	Dongiaceae	1	1	0	0	0	0	0	0	0	0	0	0	0	0	0	0	0	0	0	0	0	0	0	0	0	0	0	0	0	0	0	0	0	0	0	0	0	0	0	1	0	0	0	0	0	0	0
6	0.1.23.1.6.1.1	Dongia	0	1	0	0	0	0	0	0	0	0	0	0	0	0	0	0	0	0	0	0	0	0	0	0	0	0	0	0	0	0	0	0	0	0	0	0	0	0	0	1	0	0	0	0	0	0	0
4	0.1.23.1.7	Micavibrionales	2	11	0	0	0	0	0	0	0	0	0	1	0	0	0	7	0	2	0	0	0	0	0	0	0	0	0	0	0	0	0	2	0	0	0	0	0	0	0	2	0	0	0	0	0	0	0
5	0.1.23.1.7.1	Micavibrionaceae	1	1	0	0	0	0	0	0	0	0	0	0	0	0	0	1	0	0	0	0	0	0	0	0	0	0	0	0	0	0	0	0	0	0	0	0	0	0	0	0	0	0	0	0	0	0	0
6	0.1.23.1.7.1.1	Micavibrio	0	1	0	0	0	0	0	0	0	0	0	0	0	0	0	1	0	0	0	0	0	0	0	0	0	0	0	0	0	0	0	0	0	0	0	0	0	0	0	0	0	0	0	0	0	0	0
5	0.1.23.1.7.2	uncultured	1	10	0	0	0	0	0	0	0	0	0	1	0	0	0	6	0	2	0	0	0	0	0	0	0	0	0	0	0	0	0	2	0	0	0	0	0	0	0	2	0	0	0	0	0	0	0
6	0.1.23.1.7.2.1	uncultured_ge	0	10	0	0	0	0	0	0	0	0	0	1	0	0	0	6	0	2	0	0	0	0	0	0	0	0	0	0	0	0	0	2	0	0	0	0	0	0	0	2	0	0	0	0	0	0	0
4	0.1.23.1.8	Micropepsales	1	1	0	0	0	0	0	0	0	0	0	0	0	0	0	0	0	0	0	0	0	0	0	0	0	0	0	0	0	0	0	0	0	0	0	0	0	0	0	1	0	0	0	0	0	0	0
5	0.1.23.1.8.1	Micropepsaceae	1	1	0	0	0	0	0	0	0	0	0	0	0	0	0	0	0	0	0	0	0	0	0	0	0	0	0	0	0	0	0	0	0	0	0	0	0	0	0	1	0	0	0	0	0	0	0
6	0.1.23.1.8.1.1	uncultured	0	1	0	0	0	0	0	0	0	0	0	0	0	0	0	0	0	0	0	0	0	0	0	0	0	0	0	0	0	0	0	0	0	0	0	0	0	0	0	1	0	0	0	0	0	0	0
4	0.1.23.1.9	Paracaedibacterales	1	2	0	0	0	0	0	0	0	0	0	0	0	0	0	0	0	0	0	0	0	0	0	0	0	0	0	0	0	0	0	0	0	0	0	0	0	0	0	0	0	0	0	0	0	0	0
5	0.1.23.1.9.1	Paracaedibacteraceae	2	2	0	0	0	0	0	0	0	0	0	0	0	0	0	0	0	0	0	0	0	0	0	0	0	0	0	0	0	0	0	0	0	0	0	0	0	0	0	0	0	0	0	0	0	0	0
6	0.1.23.1.9.1.1	Candidatus_Paracaedibacter	0	1	0	0	0	0	0	0	0	0	0	0	0	0	0	0	0	0	0	0	0	0	0	0	0	0	0	0	0	0	0	0	0	0	0	0	0	0	0	0	0	0	0	0	0	0	0
6	0.1.23.1.9.1.2	Paracaedibacteraceae_unclassified	0	1	0	0	0	0	0	0	0	0	0	0	0	0	0	0	0	0	0	0	0	0	0	0	0	0	0	0	0	0	0	0	0	0	0	0	0	0	0	0	0	0	0	0	0	0	0
4	0.1.23.1.10	Parvibaculales	1	1	0	0	0	0	0	0	0	0	0	0	0	0	0	0	0	0	0	0	0	0	0	0	0	0	0	0	0	0	0	0	0	0	0	0	0	0	0	0	0	0	0	0	0	0	0
5	0.1.23.1.10.1	Parvibaculaceae	1	1	0	0	0	0	0	0	0	0	0	0	0	0	0	0	0	0	0	0	0	0	0	0	0	0	0	0	0	0	0	0	0	0	0	0	0	0	0	0	0	0	0	0	0	0	0
6	0.1.23.1.10.1.1	Parvibaculum	0	1	0	0	0	0	0	0	0	0	0	0	0	0	0	0	0	0	0	0	0	0	0	0	0	0	0	0	0	0	0	0	0	0	0	0	0	0	0	0	0	0	0	0	0	0	0
4	0.1.23.1.11	Reyranellales	1	1	0	0	0	0	0	0	0	0	0	0	0	0	0	0	0	0	0	0	0	0	0	0	0	0	0	0	0	0	0	0	0	0	0	0	0	0	0	1	0	0	0	0	0	0	0
5	0.1.23.1.11.1	Reyranellaceae	1	1	0	0	0	0	0	0	0	0	0	0	0	0	0	0	0	0	0	0	0	0	0	0	0	0	0	0	0	0	0	0	0	0	0	0	0	0	0	1	0	0	0	0	0	0	0
6	0.1.23.1.11.1.1	Reyranella	0	1	0	0	0	0	0	0	0	0	0	0	0	0	0	0	0	0	0	0	0	0	0	0	0	0	0	0	0	0	0	0	0	0	0	0	0	0	0	1	0	0	0	0	0	0	0
4	0.1.23.1.12	Rhizobiales	9	45	2	0	1	0	0	1	4	1	1	2	0	5	2	5	0	6	0	0	2	0	0	0	0	1	1	2	0	0	0	2	0	0	0	0	0	0	0	8	0	5	3	0	0	0	0
5	0.1.23.1.12.1	Amb-16S-1323	1	1	0	0	0	0	0	0	0	0	0	0	0	0	0	0	0	0	0	0	0	0	0	0	0	0	0	0	0	0	0	0	0	0	0	0	0	0	0	0	0	0	0	0	0	0	0
6	0.1.23.1.12.1.1	Amb-16S-1323_ge	0	1	0	0	0	0	0	0	0	0	0	0	0	0	0	0	0	0	0	0	0	0	0	0	0	0	0	0	0	0	0	0	0	0	0	0	0	0	0	0	0	0	0	0	0	0	0
5	0.1.23.1.12.2	Beijerinckiaceae	5	9	0	0	0	0	0	0	1	0	1	0	0	0	0	1	0	0	0	0	0	0	0	0	0	0	0	2	0	0	0	0	0	0	0	0	0	0	0	1	0	1	0	0	0	0	0
6	0.1.23.1.12.2.1	Beijerinckiaceae_unclassified	0	2	0	0	0	0	0	0	0	0	0	0	0	0	0	0	0	0	0	0	0	0	0	0	0	0	0	1	0	0	0	0	0	0	0	0	0	0	0	0	0	0	0	0	0	0	0
6	0.1.23.1.12.2.2	Bosea	0	1	0	0	0	0	0	0	1	0	0	0	0	0	0	1	0	0	0	0	0	0	0	0	0	0	0	0	0	0	0	0	0	0	0	0	0	0	0	0	0	0	0	0	0	0	0
6	0.1.23.1.12.2.3	Camelimonas	0	1	0	0	0	0	0	0	0	0	0	0	0	0	0	0	0	0	0	0	0	0	0	0	0	0	0	0	0	0	0	0	0	0	0	0	0	0	0	0	0	0	0	0	0	0	0
6	0.1.23.1.12.2.4	Methylobacterium	0	3	0	0	0	0	0	0	0	0	0	0	0	0	0	0	0	0	0	0	0	0	0	0	0	0	0	1	0	0	0	0	0	0	0	0	0	0	0	0	0	1	0	0	0	0	0
6	0.1.23.1.12.2.5	Microvirga	0	2	0	0	0	0	0	0	0	0	1	0	0	0	0	0	0	0	0	0	0	0	0	0	0	0	0	0	0	0	0	0	0	0	0	0	0	0	0	1	0	0	0	0	0	0	0
5	0.1.23.1.12.3	Devosiaceae	3	7	0	0	0	0	0	0	0	0	0	0	0	1	0	2	0	0	0	0	0	0	0	0	0	0	0	0	0	0	0	0	0	0	0	0	0	0	0	1	0	0	0	0	0	0	0
6	0.1.23.1.12.3.1	Devosia	0	4	0	0	0	0	0	0	0	0	0	0	0	1	0	2	0	0	0	0	0	0	0	0	0	0	0	0	0	0	0	0	0	0	0	0	0	0	0	0	0	0	0	0	0	0	0
6	0.1.23.1.12.3.2	Devosiaceae_unclassified	0	1	0	0	0	0	0	0	0	0	0	0	0	0	0	0	0	0	0	0	0	0	0	0	0	0	0	0	0	0	0	0	0	0	0	0	0	0	0	1	0	0	0	0	0	0	0
6	0.1.23.1.12.3.3	Pelagibacterium	0	2	0	0	0	0	0	0	0	0	0	0	0	0	0	0	0	0	0	0	0	0	0	0	0	0	0	0	0	0	0	0	0	0	0	0	0	0	0	0	0	0	0	0	0	0	0
5	0.1.23.1.12.4	Hyphomicrobiaceae	1	1	0	0	0	0	0	0	0	0	0	0	0	0	0	0	0	0	0	0	0	0	0	0	0	0	0	0	0	0	0	0	0	0	0	0	0	0	0	0	0	0	0	0	0	0	0
6	0.1.23.1.12.4.1	Hyphomicrobiaceae_unclassified	0	1	0	0	0	0	0	0	0	0	0	0	0	0	0	0	0	0	0	0	0	0	0	0	0	0	0	0	0	0	0	0	0	0	0	0	0	0	0	0	0	0	0	0	0	0	0
5	0.1.23.1.12.5	Kaistiaceae	1	2	0	0	0	0	0	0	0	0	0	0	0	1	0	0	0	1	0	0	0	0	0	0	0	0	0	0	0	0	0	0	0	0	0	0	0	0	0	0	0	0	0	0	0	0	0
6	0.1.23.1.12.5.1	Kaistia	0	2	0	0	0	0	0	0	0	0	0	0	0	1	0	0	0	1	0	0	0	0	0	0	0	0	0	0	0	0	0	0	0	0	0	0	0	0	0	0	0	0	0	0	0	0	0
5	0.1.23.1.12.6	Rhizobiaceae	8	16	2	0	1	0	0	1	3	0	0	2	0	3	2	2	0	3	0	0	2	0	0	0	0	0	1	0	0	0	0	1	0	0	0	0	0	0	0	5	0	4	3	0	0	0	0
6	0.1.23.1.12.6.1	Allorhizobium-Neorhizobium-Pararhizobium-Rhizobium	0	3	0	0	0	0	0	1	1	0	0	0	0	0	2	0	0	1	0	0	1	0	0	0	0	0	0	0	0	0	0	1	0	0	0	0	0	0	0	1	0	1	0	0	0	0	0
6	0.1.23.1.12.6.2	Aureimonas	0	2	1	0	0	0	0	0	0	0	0	0	0	0	0	0	0	0	0	0	0	0	0	0	0	0	0	0	0	0	0	0	0	0	0	0	0	0	0	0	0	0	0	0	0	0	0
6	0.1.23.1.12.6.3	Paenochrobactrum	0	1	0	0	0	0	0	0	1	0	0	1	0	1	0	1	0	1	0	0	1	0	0	0	0	0	0	0	0	0	0	0	0	0	0	0	0	0	0	1	0	0	1	0	0	0	0
6	0.1.23.1.12.6.4	Pseudaminobacter	0	1	0	0	0	0	0	0	0	0	0	0	0	0	0	0	0	0	0	0	0	0	0	0	0	0	0	0	0	0	0	0	0	0	0	0	0	0	0	1	0	0	0	0	0	0	0
6	0.1.23.1.12.6.5	Pseudochrobactrum	0	1	1	0	1	0	0	0	1	0	0	1	0	1	0	1	0	1	0	0	0	0	0	0	0	0	1	0	0	0	0	0	0	0	0	0	0	0	0	1	0	1	1	0	0	0	0
6	0.1.23.1.12.6.6	Rhizobiaceae_unclassified	0	6	0	0	0	0	0	0	0	0	0	0	0	1	0	0	0	0	0	0	0	0	0	0	0	0	0	0	0	0	0	0	0	0	0	0	0	0	0	1	0	2	1	0	0	0	0
6	0.1.23.1.12.6.7	Shinella	0	1	0	0	0	0	0	0	0	0	0	0	0	0	0	0	0	0	0	0	0	0	0	0	0	0	0	0	0	0	0	0	0	0	0	0	0	0	0	0	0	0	0	0	0	0	0
6	0.1.23.1.12.6.8	uncultured	0	1	0	0	0	0	0	0	0	0	0	0	0	0	0	0	0	0	0	0	0	0	0	0	0	0	0	0	0	0	0	0	0	0	0	0	0	0	0	0	0	0	0	0	0	0	0
5	0.1.23.1.12.7	Rhizobiales_Incertae_Sedis	1	1	0	0	0	0	0	0	0	0	0	0	0	0	0	0	0	0	0	0	0	0	0	0	0	0	0	0	0	0	0	0	0	0	0	0	0	0	0	0	0	0	0	0	0	0	0
6	0.1.23.1.12.7.1	Bauldia	0	1	0	0	0	0	0	0	0	0	0	0	0	0	0	0	0	0	0	0	0	0	0	0	0	0	0	0	0	0	0	0	0	0	0	0	0	0	0	0	0	0	0	0	0	0	0
5	0.1.23.1.12.8	Rhizobiales_unclassified	1	3	0	0	0	0	0	0	0	0	0	0	0	0	0	0	0	1	0	0	0	0	0	0	0	1	0	0	0	0	0	0	0	0	0	0	0	0	0	0	0	0	0	0	0	0	0
6	0.1.23.1.12.8.1	Rhizobiales_unclassified	0	3	0	0	0	0	0	0	0	0	0	0	0	0	0	0	0	1	0	0	0	0	0	0	0	1	0	0	0	0	0	0	0	0	0	0	0	0	0	0	0	0	0	0	0	0	0
5	0.1.23.1.12.9	Xanthobacteraceae	4	5	0	0	0	0	0	0	0	1	0	0	0	0	0	0	0	1	0	0	0	0	0	0	0	0	0	0	0	0	0	1	0	0	0	0	0	0	0	1	0	0	0	0	0	0	0
6	0.1.23.1.12.9.1	Pseudolabrys	0	1	0	0	0	0	0	0	0	0	0	0	0	0	0	0	0	0	0	0	0	0	0	0	0	0	0	0	0	0	0	0	0	0	0	0	0	0	0	1	0	0	0	0	0	0	0
6	0.1.23.1.12.9.2	Tardiphaga	0	1	0	0	0	0	0	0	0	0	0	0	0	0	0	0	0	1	0	0	0	0	0	0	0	0	0	0	0	0	0	0	0	0	0	0	0	0	0	0	0	0	0	0	0	0	0
6	0.1.23.1.12.9.3	Xanthobacteraceae_unclassified	0	1	0	0	0	0	0	0	0	1	0	0	0	0	0	0	0	0	0	0	0	0	0	0	0	0	0	0	0	0	0	0	0	0	0	0	0	0	0	0	0	0	0	0	0	0	0
6	0.1.23.1.12.9.4	uncultured	0	2	0	0	0	0	0	0	0	0	0	0	0	0	0	0	0	0	0	0	0	0	0	0	0	0	0	0	0	0	0	1	0	0	0	0	0	0	0	0	0	0	0	0	0	0	0
4	0.1.23.1.13	Rhodobacterales	1	13	0	0	1	0	0	0	2	0	0	1	0	2	0	6	0	0	0	0	0	0	0	0	1	0	0	1	0	0	0	1	0	0	0	0	0	0	0	1	0	3	0	0	0	0	0
5	0.1.23.1.13.1	Rhodobacteraceae	8	13	0	0	1	0	0	0	2	0	0	1	0	2	0	6	0	0	0	0	0	0	0	0	1	0	0	1	0	0	0	1	0	0	0	0	0	0	0	1	0	3	0	0	0	0	0
6	0.1.23.1.13.1.1	Gemmobacter	0	2	0	0	0	0	0	0	1	0	0	1	0	1	0	2	0	0	0	0	0	0	0	0	0	0	0	0	0	0	0	0	0	0	0	0	0	0	0	0	0	1	0	0	0	0	0
6	0.1.23.1.13.1.2	Ketogulonicigenium	0	1	0	0	0	0	0	0	0	0	0	0	0	0	0	1	0	0	0	0	0	0	0	0	0	0	0	0	0	0	0	0	0	0	0	0	0	0	0	0	0	0	0	0	0	0	0
6	0.1.23.1.13.1.3	Paenirhodobacter	0	1	0	0	0	0	0	0	0	0	0	0	0	0	0	0	0	0	0	0	0	0	0	0	0	0	0	0	0	0	0	0	0	0	0	0	0	0	0	0	0	0	0	0	0	0	0
6	0.1.23.1.13.1.4	Paracoccus	0	2	0	0	1	0	0	0	1	0	0	0	0	1	0	1	0	0	0	0	0	0	0	0	1	0	0	1	0	0	0	0	0	0	0	0	0	0	0	1	0	2	0	0	0	0	0
6	0.1.23.1.13.1.5	Rhodobacter	0	1	0	0	0	0	0	0	0	0	0	0	0	0	0	1	0	0	0	0	0	0	0	0	0	0	0	0	0	0	0	0	0	0	0	0	0	0	0	0	0	0	0	0	0	0	0
6	0.1.23.1.13.1.6	Rhodobacteraceae_unclassified	0	3	0	0	0	0	0	0	0	0	0	0	0	0	0	1	0	0	0	0	0	0	0	0	0	0	0	0	0	0	0	1	0	0	0	0	0	0	0	0	0	0	0	0	0	0	0
6	0.1.23.1.13.1.7	Rubellimicrobium	0	2	0	0	0	0	0	0	0	0	0	0	0	0	0	0	0	0	0	0	0	0	0	0	0	0	0	0	0	0	0	0	0	0	0	0	0	0	0	0	0	0	0	0	0	0	0
6	0.1.23.1.13.1.8	Tabrizicola	0	1	0	0	0	0	0	0	0	0	0	0	0	0	0	0	0	0	0	0	0	0	0	0	0	0	0	0	0	0	0	0	0	0	0	0	0	0	0	0	0	0	0	0	0	0	0
4	0.1.23.1.14	Rhodospirillales	3	529	2	0	1	1	1	4	2	2	2	3	0	3	1	3	1	1	0	5	0	1	9	0	4	4	0	0	2	4	3	4	4	2	0	2	4	6	1	3	1	1	2	2	2	0	1
5	0.1.23.1.14.1	Rhodospirillaceae	1	1	0	0	0	0	0	0	0	0	0	0	0	0	0	0	0	0	0	0	0	0	0	0	0	0	0	0	0	0	0	0	0	0	0	0	0	0	0	0	0	0	0	0	0	0	0
6	0.1.23.1.14.1.1	Rhodospirillaceae_unclassified	0	1	0	0	0	0	0	0	0	0	0	0	0	0	0	0	0	0	0	0	0	0	0	0	0	0	0	0	0	0	0	0	0	0	0	0	0	0	0	0	0	0	0	0	0	0	0
5	0.1.23.1.14.2	Rhodospirillales_unclassified	1	112	0	0	0	0	0	0	0	0	0	0	0	0	0	0	0	0	0	0	0	0	1	0	0	0	0	0	0	0	0	0	0	0	0	0	0	0	0	0	0	0	0	0	0	0	0
6	0.1.23.1.14.2.1	Rhodospirillales_unclassified	0	112	0	0	0	0	0	0	0	0	0	0	0	0	0	0	0	0	0	0	0	0	1	0	0	0	0	0	0	0	0	0	0	0	0	0	0	0	0	0	0	0	0	0	0	0	0
5	0.1.23.1.14.3	uncultured	1	416	2	0	1	1	1	4	2	2	2	3	0	3	1	3	1	1	0	5	0	1	8	0	4	4	0	0	2	4	3	4	4	2	0	2	4	6	1	3	1	1	2	2	2	0	1
6	0.1.23.1.14.3.1	uncultured_ge	0	416	2	0	1	1	1	4	2	2	2	3	0	3	1	3	1	1	0	5	0	1	8	0	4	4	0	0	2	4	3	4	4	2	0	2	4	6	1	3	1	1	2	2	2	0	1
4	0.1.23.1.15	Rickettsiales	3	8	0	0	0	0	0	0	0	0	0	0	0	0	1	1	0	0	0	0	0	0	0	0	0	0	0	0	0	0	0	0	0	0	0	0	0	0	0	0	0	0	0	0	0	0	0
5	0.1.23.1.15.1	Rickettsiales_unclassified	1	1	0	0	0	0	0	0	0	0	0	0	0	0	0	0	0	0	0	0	0	0	0	0	0	0	0	0	0	0	0	0	0	0	0	0	0	0	0	0	0	0	0	0	0	0	0
6	0.1.23.1.15.1.1	Rickettsiales_unclassified	0	1	0	0	0	0	0	0	0	0	0	0	0	0	0	0	0	0	0	0	0	0	0	0	0	0	0	0	0	0	0	0	0	0	0	0	0	0	0	0	0	0	0	0	0	0	0
5	0.1.23.1.15.2	SM2D12	1	2	0	0	0	0	0	0	0	0	0	0	0	0	1	1	0	0	0	0	0	0	0	0	0	0	0	0	0	0	0	0	0	0	0	0	0	0	0	0	0	0	0	0	0	0	0
6	0.1.23.1.15.2.1	SM2D12_ge	0	2	0	0	0	0	0	0	0	0	0	0	0	0	1	1	0	0	0	0	0	0	0	0	0	0	0	0	0	0	0	0	0	0	0	0	0	0	0	0	0	0	0	0	0	0	0
5	0.1.23.1.15.3	uncultured	1	5	0	0	0	0	0	0	0	0	0	0	0	0	0	0	0	0	0	0	0	0	0	0	0	0	0	0	0	0	0	0	0	0	0	0	0	0	0	0	0	0	0	0	0	0	0
6	0.1.23.1.15.3.1	uncultured_ge	0	5	0	0	0	0	0	0	0	0	0	0	0	0	0	0	0	0	0	0	0	0	0	0	0	0	0	0	0	0	0	0	0	0	0	0	0	0	0	0	0	0	0	0	0	0	0
4	0.1.23.1.16	Sphingomonadales	1	34	0	3	0	0	1	3	0	0	0	2	0	1	5	8	1	1	5	0	0	0	0	0	0	0	3	3	0	0	0	4	0	0	0	1	1	1	0	12	1	1	1	0	0	1	0
5	0.1.23.1.16.1	Sphingomonadaceae	10	34	0	3	0	0	1	3	0	0	0	2	0	1	5	8	1	1	5	0	0	0	0	0	0	0	3	3	0	0	0	4	0	0	0	1	1	1	0	12	1	1	1	0	0	1	0
6	0.1.23.1.16.1.1	Altererythrobacter	0	1	0	0	0	0	0	0	0	0	0	0	0	0	0	0	0	0	0	0	0	0	0	0	0	0	0	0	0	0	0	0	0	0	0	0	0	0	0	0	0	0	0	0	0	0	0
6	0.1.23.1.16.1.2	Novosphingobium	0	3	0	2	0	0	0	1	0	0	0	1	0	1	2	0	1	1	3	0	0	0	0	0	0	0	1	2	0	0	0	1	0	0	0	1	1	1	0	2	1	0	1	0	0	0	0
6	0.1.23.1.16.1.3	Qipengyuania	0	1	0	0	0	0	1	0	0	0	0	0	0	0	0	0	0	0	0	0	0	0	0	0	0	0	0	0	0	0	0	0	0	0	0	0	0	0	0	0	0	0	0	0	0	0	0
6	0.1.23.1.16.1.4	Sandaracinobacter	0	1	0	0	0	0	0	0	0	0	0	0	0	0	0	1	0	0	0	0	0	0	0	0	0	0	0	0	0	0	0	0	0	0	0	0	0	0	0	0	0	0	0	0	0	0	0
6	0.1.23.1.16.1.5	Sphingoaurantiacus	0	1	0	0	0	0	0	0	0	0	0	0	0	0	0	0	0	0	0	0	0	0	0	0	0	0	0	0	0	0	0	0	0	0	0	0	0	0	0	0	0	0	0	0	0	0	0
6	0.1.23.1.16.1.6	Sphingobium	0	4	0	0	0	0	0	1	0	0	0	0	0	0	1	1	0	0	0	0	0	0	0	0	0	0	1	0	0	0	0	0	0	0	0	0	0	0	0	1	0	0	0	0	0	0	0
6	0.1.23.1.16.1.7	Sphingomonadaceae_unclassified	0	10	0	0	0	0	0	0	0	0	0	0	0	0	1	3	0	0	1	0	0	0	0	0	0	0	0	0	0	0	0	1	0	0	0	0	0	0	0	4	0	0	0	0	0	0	0
6	0.1.23.1.16.1.8	Sphingomonas	0	10	0	1	0	0	0	1	0	0	0	1	0	0	1	1	0	0	1	0	0	0	0	0	0	0	0	0	0	0	0	1	0	0	0	0	0	0	0	4	0	1	0	0	0	1	0
6	0.1.23.1.16.1.9	Sphingopyxis	0	2	0	0	0	0	0	0	0	0	0	0	0	0	0	2	0	0	0	0	0	0	0	0	0	0	1	1	0	0	0	1	0	0	0	0	0	0	0	1	0	0	0	0	0	0	0
6	0.1.23.1.16.1.10	Sphingorhabdus	0	1	0	0	0	0	0	0	0	0	0	0	0	0	0	0	0	0	0	0	0	0	0	0	0	0	0	0	0	0	0	0	0	0	0	0	0	0	0	0	0	0	0	0	0	0	0
4	0.1.23.1.17	Thalassobaculales	1	1	0	0	0	0	0	0	0	0	0	0	0	0	0	0	0	0	0	0	0	0	0	0	0	0	0	0	0	0	0	1	0	0	0	0	0	0	0	0	0	0	0	0	0	0	0
5	0.1.23.1.17.1	Thalassobaculaceae	1	1	0	0	0	0	0	0	0	0	0	0	0	0	0	0	0	0	0	0	0	0	0	0	0	0	0	0	0	0	0	1	0	0	0	0	0	0	0	0	0	0	0	0	0	0	0
6	0.1.23.1.17.1.1	Thalassobaculum	0	1	0	0	0	0	0	0	0	0	0	0	0	0	0	0	0	0	0	0	0	0	0	0	0	0	0	0	0	0	0	1	0	0	0	0	0	0	0	0	0	0	0	0	0	0	0
4	0.1.23.1.18	Tistrellales	1	1	0	0	0	0	0	0	0	0	0	0	0	0	0	0	0	0	0	0	0	0	0	0	0	0	0	0	0	0	0	0	0	0	0	0	0	0	0	0	0	0	0	0	0	0	0
5	0.1.23.1.18.1	Geminicoccaceae	1	1	0	0	0	0	0	0	0	0	0	0	0	0	0	0	0	0	0	0	0	0	0	0	0	0	0	0	0	0	0	0	0	0	0	0	0	0	0	0	0	0	0	0	0	0	0
6	0.1.23.1.18.1.1	uncultured	0	1	0	0	0	0	0	0	0	0	0	0	0	0	0	0	0	0	0	0	0	0	0	0	0	0	0	0	0	0	0	0	0	0	0	0	0	0	0	0	0	0	0	0	0	0	0
3	0.1.23.2	Deltaproteobacteria	6	2047	0	1	1	2	2	3	1	9	0	2	0	3	2	7	0	1	3	3	0	2	4	0	3	4	3	2	12	3	5	4	12	10	0	6	8	16	2	3	0	1	8	3	7	0	14
4	0.1.23.2.1	Bdellovibrionales	2	12	0	0	0	0	0	0	0	0	0	1	0	1	1	3	0	1	2	0	0	0	0	0	0	0	0	0	0	0	0	1	0	0	0	0	0	0	0	0	0	0	0	0	0	0	0
5	0.1.23.2.1.1	Bacteriovoracaceae	2	9	0	0	0	0	0	0	0	0	0	1	0	0	1	3	0	1	2	0	0	0	0	0	0	0	0	0	0	0	0	1	0	0	0	0	0	0	0	0	0	0	0	0	0	0	0
6	0.1.23.2.1.1.1	Bacteriovorax	0	1	0	0	0	0	0	0	0	0	0	0	0	0	0	0	0	0	1	0	0	0	0	0	0	0	0	0	0	0	0	1	0	0	0	0	0	0	0	0	0	0	0	0	0	0	0
6	0.1.23.2.1.1.2	Peredibacter	0	8	0	0	0	0	0	0	0	0	0	1	0	0	1	3	0	1	1	0	0	0	0	0	0	0	0	0	0	0	0	0	0	0	0	0	0	0	0	0	0	0	0	0	0	0	0
5	0.1.23.2.1.2	Bdellovibrionaceae	1	3	0	0	0	0	0	0	0	0	0	0	0	1	0	0	0	0	0	0	0	0	0	0	0	0	0	0	0	0	0	0	0	0	0	0	0	0	0	0	0	0	0	0	0	0	0
6	0.1.23.2.1.2.1	Bdellovibrio	0	3	0	0	0	0	0	0	0	0	0	0	0	1	0	0	0	0	0	0	0	0	0	0	0	0	0	0	0	0	0	0	0	0	0	0	0	0	0	0	0	0	0	0	0	0	0
4	0.1.23.2.2	Bradymonadales	2	3	0	0	0	0	0	0	0	0	0	1	0	2	0	2	0	0	0	0	0	0	0	0	0	0	0	0	0	0	0	0	0	0	0	0	0	0	0	0	0	0	0	0	0	0	0
5	0.1.23.2.2.1	Bradymonadaceae	1	1	0	0	0	0	0	0	0	0	0	0	0	1	0	1	0	0	0	0	0	0	0	0	0	0	0	0	0	0	0	0	0	0	0	0	0	0	0	0	0	0	0	0	0	0	0
6	0.1.23.2.2.1.1	Bradymonadaceae_ge	0	1	0	0	0	0	0	0	0	0	0	0	0	1	0	1	0	0	0	0	0	0	0	0	0	0	0	0	0	0	0	0	0	0	0	0	0	0	0	0	0	0	0	0	0	0	0
5	0.1.23.2.2.2	Bradymonadales_fa	1	2	0	0	0	0	0	0	0	0	0	1	0	1	0	1	0	0	0	0	0	0	0	0	0	0	0	0	0	0	0	0	0	0	0	0	0	0	0	0	0	0	0	0	0	0	0
6	0.1.23.2.2.2.1	Bradymonadales_ge	0	2	0	0	0	0	0	0	0	0	0	1	0	1	0	1	0	0	0	0	0	0	0	0	0	0	0	0	0	0	0	0	0	0	0	0	0	0	0	0	0	0	0	0	0	0	0
4	0.1.23.2.3	Deltaproteobacteria_unclassified	1	245	0	0	0	0	0	0	0	0	0	0	0	0	0	0	0	0	0	1	0	0	0	0	0	0	0	0	0	0	0	0	0	0	0	0	0	0	0	1	0	0	0	0	0	0	0
5	0.1.23.2.3.1	Deltaproteobacteria_unclassified	1	245	0	0	0	0	0	0	0	0	0	0	0	0	0	0	0	0	0	1	0	0	0	0	0	0	0	0	0	0	0	0	0	0	0	0	0	0	0	1	0	0	0	0	0	0	0
6	0.1.23.2.3.1.1	Deltaproteobacteria_unclassified	0	245	0	0	0	0	0	0	0	0	0	0	0	0	0	0	0	0	0	1	0	0	0	0	0	0	0	0	0	0	0	0	0	0	0	0	0	0	0	1	0	0	0	0	0	0	0
4	0.1.23.2.4	Desulfovibrionales	2	1780	0	1	1	2	2	2	1	9	0	0	0	0	1	2	0	0	1	2	0	2	4	0	3	4	3	2	12	3	5	3	12	10	0	6	8	16	2	1	0	1	8	3	7	0	14
5	0.1.23.2.4.1	Desulfovibrionaceae	7	1592	0	1	1	2	2	2	1	9	0	0	0	0	1	2	0	0	1	2	0	2	4	0	3	4	3	2	12	3	5	3	12	10	0	6	8	16	2	1	0	1	8	3	7	0	14
6	0.1.23.2.4.1.1	Bilophila	0	34	0	0	1	1	0	0	0	4	0	0	0	0	0	0	0	0	1	0	0	1	0	0	0	3	0	1	2	1	1	1	1	4	0	1	2	2	1	0	0	0	5	1	1	0	2
6	0.1.23.2.4.1.2	Desulfobaculum	0	3	0	0	0	0	0	0	0	0	0	0	0	0	0	0	0	0	0	0	0	0	0	0	0	0	0	0	0	0	0	0	0	0	0	0	0	0	0	0	0	0	0	0	0	0	0
6	0.1.23.2.4.1.3	Desulfovibrio	0	380	0	0	0	1	2	0	1	1	0	0	0	0	1	1	0	0	0	0	0	0	0	0	2	0	1	1	0	0	1	0	1	0	0	0	1	1	0	0	0	0	0	1	0	0	0
6	0.1.23.2.4.1.4	Desulfovibrionaceae_unclassified	0	658	0	0	0	0	0	1	0	3	0	0	0	0	0	0	0	0	0	1	0	0	3	0	0	0	0	0	1	1	0	0	0	0	0	1	1	1	0	0	0	0	1	0	0	0	0
6	0.1.23.2.4.1.5	Lawsonia	0	2	0	0	0	0	0	0	0	0	0	0	0	0	0	0	0	0	0	0	0	0	0	0	0	0	0	0	0	0	0	0	0	0	0	0	0	0	0	0	0	0	0	0	0	0	0
6	0.1.23.2.4.1.6	Mailhella	0	502	0	1	0	0	0	0	0	0	0	0	0	0	0	1	0	0	0	0	0	0	0	0	0	0	1	0	8	0	2	2	9	5	0	3	3	11	0	0	0	1	1	0	5	0	11
6	0.1.23.2.4.1.7	uncultured	0	13	0	0	0	0	0	1	0	1	0	0	0	0	0	0	0	0	0	1	0	1	1	0	1	1	1	0	1	1	1	0	1	1	0	1	1	1	1	1	0	0	1	1	1	0	1
5	0.1.23.2.4.2	Desulfovibrionales_unclassified	1	188	0	0	0	0	0	0	0	0	0	0	0	0	0	0	0	0	0	0	0	0	0	0	0	0	0	0	0	0	0	0	0	0	0	0	0	0	0	0	0	0	0	0	0	0	0
6	0.1.23.2.4.2.1	Desulfovibrionales_unclassified	0	188	0	0	0	0	0	0	0	0	0	0	0	0	0	0	0	0	0	0	0	0	0	0	0	0	0	0	0	0	0	0	0	0	0	0	0	0	0	0	0	0	0	0	0	0	0
4	0.1.23.2.5	Myxococcales	4	5	0	0	0	0	0	1	0	0	0	0	0	0	0	0	0	0	0	0	0	0	0	0	0	0	0	0	0	0	0	0	0	0	0	0	0	0	0	1	0	0	0	0	0	0	0
5	0.1.23.2.5.1	Nannocystaceae	1	1	0	0	0	0	0	0	0	0	0	0	0	0	0	0	0	0	0	0	0	0	0	0	0	0	0	0	0	0	0	0	0	0	0	0	0	0	0	0	0	0	0	0	0	0	0
6	0.1.23.2.5.1.1	Nannocystis	0	1	0	0	0	0	0	0	0	0	0	0	0	0	0	0	0	0	0	0	0	0	0	0	0	0	0	0	0	0	0	0	0	0	0	0	0	0	0	0	0	0	0	0	0	0	0
5	0.1.23.2.5.2	Phaselicystidaceae	1	1	0	0	0	0	0	0	0	0	0	0	0	0	0	0	0	0	0	0	0	0	0	0	0	0	0	0	0	0	0	0	0	0	0	0	0	0	0	0	0	0	0	0	0	0	0
6	0.1.23.2.5.2.1	Phaselicystis	0	1	0	0	0	0	0	0	0	0	0	0	0	0	0	0	0	0	0	0	0	0	0	0	0	0	0	0	0	0	0	0	0	0	0	0	0	0	0	0	0	0	0	0	0	0	0
5	0.1.23.2.5.3	Polyangiaceae	1	1	0	0	0	0	0	0	0	0	0	0	0	0	0	0	0	0	0	0	0	0	0	0	0	0	0	0	0	0	0	0	0	0	0	0	0	0	0	0	0	0	0	0	0	0	0
6	0.1.23.2.5.3.1	Pajaroellobacter	0	1	0	0	0	0	0	0	0	0	0	0	0	0	0	0	0	0	0	0	0	0	0	0	0	0	0	0	0	0	0	0	0	0	0	0	0	0	0	0	0	0	0	0	0	0	0
5	0.1.23.2.5.4	Sandaracinaceae	1	2	0	0	0	0	0	1	0	0	0	0	0	0	0	0	0	0	0	0	0	0	0	0	0	0	0	0	0	0	0	0	0	0	0	0	0	0	0	1	0	0	0	0	0	0	0
6	0.1.23.2.5.4.1	uncultured	0	2	0	0	0	0	0	1	0	0	0	0	0	0	0	0	0	0	0	0	0	0	0	0	0	0	0	0	0	0	0	0	0	0	0	0	0	0	0	1	0	0	0	0	0	0	0
4	0.1.23.2.6	Oligoflexales	1	2	0	0	0	0	0	0	0	0	0	0	0	0	0	0	0	0	0	0	0	0	0	0	0	0	0	0	0	0	0	0	0	0	0	0	0	0	0	0	0	0	0	0	0	0	0
5	0.1.23.2.6.1	Oligoflexaceae	2	2	0	0	0	0	0	0	0	0	0	0	0	0	0	0	0	0	0	0	0	0	0	0	0	0	0	0	0	0	0	0	0	0	0	0	0	0	0	0	0	0	0	0	0	0	0
6	0.1.23.2.6.1.1	Oligoflexus	0	1	0	0	0	0	0	0	0	0	0	0	0	0	0	0	0	0	0	0	0	0	0	0	0	0	0	0	0	0	0	0	0	0	0	0	0	0	0	0	0	0	0	0	0	0	0
6	0.1.23.2.6.1.2	uncultured	0	1	0	0	0	0	0	0	0	0	0	0	0	0	0	0	0	0	0	0	0	0	0	0	0	0	0	0	0	0	0	0	0	0	0	0	0	0	0	0	0	0	0	0	0	0	0
3	0.1.23.3	Gammaproteobacteria	22	33237	159	1079	808	1203	850	532	60	207	838	1058	142	900	92	1266	1286	1051	917	93	776	60	70	366	733	120	201	92	145	108	99	105	96	106	117	98	100	85	63	134	600	169	92	66	110	44	93
4	0.1.23.3.1	Aeromonadales	4	564	1	0	2	0	1	1	0	1	1	0	0	1	0	3	1	1	0	0	0	0	1	0	1	0	1	1	0	1	1	1	0	0	0	0	0	0	0	0	0	0	0	0	0	0	0
5	0.1.23.3.1.1	Aeromonadaceae	2	5	0	0	0	0	0	0	0	0	0	0	0	0	0	3	0	0	0	0	0	0	0	0	0	0	0	0	0	0	0	0	0	0	0	0	0	0	0	0	0	0	0	0	0	0	0
6	0.1.23.3.1.1.1	Aeromonas	0	1	0	0	0	0	0	0	0	0	0	0	0	0	0	1	0	0	0	0	0	0	0	0	0	0	0	0	0	0	0	0	0	0	0	0	0	0	0	0	0	0	0	0	0	0	0
6	0.1.23.3.1.1.2	Oceanisphaera	0	4	0	0	0	0	0	0	0	0	0	0	0	0	0	2	0	0	0	0	0	0	0	0	0	0	0	0	0	0	0	0	0	0	0	0	0	0	0	0	0	0	0	0	0	0	0
5	0.1.23.3.1.2	Aeromonadales_fa	1	3	0	0	0	0	0	0	0	0	0	0	0	0	0	0	0	0	0	0	0	0	0	0	1	0	0	0	0	0	0	0	0	0	0	0	0	0	0	0	0	0	0	0	0	0	0
6	0.1.23.3.1.2.1	Aeromonadales_ge	0	3	0	0	0	0	0	0	0	0	0	0	0	0	0	0	0	0	0	0	0	0	0	0	1	0	0	0	0	0	0	0	0	0	0	0	0	0	0	0	0	0	0	0	0	0	0
5	0.1.23.3.1.3	Aeromonadales_unclassified	1	13	0	0	0	0	0	0	0	0	0	0	0	0	0	0	0	0	0	0	0	0	0	0	0	0	0	0	0	0	0	0	0	0	0	0	0	0	0	0	0	0	0	0	0	0	0
6	0.1.23.3.1.3.1	Aeromonadales_unclassified	0	13	0	0	0	0	0	0	0	0	0	0	0	0	0	0	0	0	0	0	0	0	0	0	0	0	0	0	0	0	0	0	0	0	0	0	0	0	0	0	0	0	0	0	0	0	0
5	0.1.23.3.1.4	Succinivibrionaceae	5	543	1	0	2	0	1	1	0	1	1	0	0	1	0	0	1	1	0	0	0	0	1	0	0	0	1	1	0	1	1	1	0	0	0	0	0	0	0	0	0	0	0	0	0	0	0
6	0.1.23.3.1.4.1	Anaerobiospirillum	0	66	0	0	0	0	0	0	0	0	0	0	0	0	0	0	0	0	0	0	0	0	0	0	0	0	0	0	0	0	0	0	0	0	0	0	0	0	0	0	0	0	0	0	0	0	0
6	0.1.23.3.1.4.2	Ruminobacter	0	1	0	0	0	0	0	0	0	0	0	0	0	0	0	0	0	0	0	0	0	0	0	0	0	0	0	0	0	0	0	0	0	0	0	0	0	0	0	0	0	0	0	0	0	0	0
6	0.1.23.3.1.4.3	Succinatimonas	0	349	1	0	2	0	0	1	0	1	1	0	0	1	0	0	1	1	0	0	0	0	1	0	0	0	1	1	0	1	1	1	0	0	0	0	0	0	0	0	0	0	0	0	0	0	0
6	0.1.23.3.1.4.4	Succinivibrionaceae_UCG-001	0	1	0	0	0	0	1	0	0	0	0	0	0	0	0	0	0	0	0	0	0	0	0	0	0	0	0	0	0	0	0	0	0	0	0	0	0	0	0	0	0	0	0	0	0	0	0
6	0.1.23.3.1.4.5	Succinivibrionaceae_unclassified	0	126	0	0	0	0	0	0	0	0	0	0	0	0	0	0	0	0	0	0	0	0	0	0	0	0	0	0	0	0	0	0	0	0	0	0	0	0	0	0	0	0	0	0	0	0	0
4	0.1.23.3.2	Alteromonadales	2	4	0	0	0	0	0	0	0	0	0	0	0	0	0	2	0	0	0	0	0	0	0	0	0	0	0	0	0	0	0	0	0	0	0	0	0	0	0	1	0	0	0	0	0	0	0
5	0.1.23.3.2.1	Alteromonadaceae	2	3	0	0	0	0	0	0	0	0	0	0	0	0	0	1	0	0	0	0	0	0	0	0	0	0	0	0	0	0	0	0	0	0	0	0	0	0	0	1	0	0	0	0	0	0	0
6	0.1.23.3.2.1.1	Alishewanella	0	1	0	0	0	0	0	0	0	0	0	0	0	0	0	0	0	0	0	0	0	0	0	0	0	0	0	0	0	0	0	0	0	0	0	0	0	0	0	0	0	0	0	0	0	0	0
6	0.1.23.3.2.1.2	Rheinheimera	0	2	0	0	0	0	0	0	0	0	0	0	0	0	0	1	0	0	0	0	0	0	0	0	0	0	0	0	0	0	0	0	0	0	0	0	0	0	0	1	0	0	0	0	0	0	0
5	0.1.23.3.2.2	Alteromonadales_unclassified	1	1	0	0	0	0	0	0	0	0	0	0	0	0	0	1	0	0	0	0	0	0	0	0	0	0	0	0	0	0	0	0	0	0	0	0	0	0	0	0	0	0	0	0	0	0	0
6	0.1.23.3.2.2.1	Alteromonadales_unclassified	0	1	0	0	0	0	0	0	0	0	0	0	0	0	0	1	0	0	0	0	0	0	0	0	0	0	0	0	0	0	0	0	0	0	0	0	0	0	0	0	0	0	0	0	0	0	0
4	0.1.23.3.3	Betaproteobacteriales	9	8356	4	11	4	7	6	6	8	6	6	31	2	28	12	28	4	11	15	4	4	6	1	4	7	77	7	6	114	80	79	13	77	92	2	77	84	69	35	18	3	6	36	40	95	1	84
5	0.1.23.3.3.1	Aquaspirillaceae	1	1	0	0	0	0	0	0	0	0	0	0	0	0	0	0	0	0	0	0	0	0	0	0	0	0	0	0	0	0	0	0	0	0	0	0	0	0	0	0	0	0	0	0	0	0	0
6	0.1.23.3.3.1.1	Rivicola	0	1	0	0	0	0	0	0	0	0	0	0	0	0	0	0	0	0	0	0	0	0	0	0	0	0	0	0	0	0	0	0	0	0	0	0	0	0	0	0	0	0	0	0	0	0	0
5	0.1.23.3.3.2	B1-7BS	1	1	0	0	0	0	0	0	0	0	0	0	0	0	0	0	0	0	0	0	0	0	0	0	0	0	0	0	0	0	0	0	0	0	0	0	0	0	0	0	0	1	0	0	0	0	0
6	0.1.23.3.3.2.1	B1-7BS_ge	0	1	0	0	0	0	0	0	0	0	0	0	0	0	0	0	0	0	0	0	0	0	0	0	0	0	0	0	0	0	0	0	0	0	0	0	0	0	0	0	0	1	0	0	0	0	0
5	0.1.23.3.3.3	Betaproteobacteriales_unclassified	1	4531	0	3	0	2	1	0	1	0	0	1	0	0	0	1	1	0	0	1	1	2	1	0	1	25	1	2	48	28	33	0	36	68	0	28	43	29	11	0	0	0	8	13	39	0	36
6	0.1.23.3.3.3.1	Betaproteobacteriales_unclassified	0	4531	0	3	0	2	1	0	1	0	0	1	0	0	0	1	1	0	0	1	1	2	1	0	1	25	1	2	48	28	33	0	36	68	0	28	43	29	11	0	0	0	8	13	39	0	36
5	0.1.23.3.3.4	Burkholderiaceae	42	3812	4	8	4	5	5	6	7	6	6	30	2	28	12	27	3	11	15	3	3	4	0	4	6	52	6	4	66	52	46	13	41	24	2	49	41	40	24	16	3	5	28	27	56	1	48
6	0.1.23.3.3.4.1	Achromobacter	0	1	0	0	0	0	0	0	0	0	0	0	0	0	0	1	0	0	0	0	0	0	0	0	0	0	0	0	0	0	0	0	0	0	0	0	0	0	0	0	0	0	0	0	0	0	0
6	0.1.23.3.3.4.2	Advenella	0	3	0	0	0	0	0	0	0	0	0	2	0	1	0	2	1	0	0	0	0	0	0	0	0	0	0	0	0	0	0	0	0	0	0	0	0	0	0	0	0	0	0	0	0	0	0
6	0.1.23.3.3.4.3	Alcaligenes	0	17	0	0	0	0	0	0	0	0	0	11	0	7	0	3	0	0	0	0	0	0	0	0	0	0	0	0	1	0	0	0	0	0	0	0	0	0	0	0	0	1	0	0	0	0	0
6	0.1.23.3.3.4.4	Alicycliphilus	0	1	0	0	0	0	0	0	0	0	0	0	0	1	0	0	0	0	0	0	0	0	0	0	0	0	0	0	0	0	0	0	0	0	0	0	0	0	0	0	0	0	0	0	0	0	0
6	0.1.23.3.3.4.5	Bordetella	0	8	0	1	0	0	0	1	0	0	0	3	0	2	1	1	0	0	0	0	0	0	0	0	0	0	0	0	0	0	0	0	1	0	0	0	0	0	0	0	0	0	0	0	0	0	0
6	0.1.23.3.3.4.6	Burkholderia-Caballeronia-Paraburkholderia	0	9	0	0	0	0	0	2	0	0	0	0	0	0	0	0	0	0	0	0	0	0	0	1	0	0	0	0	0	0	0	0	0	0	0	0	0	0	0	3	0	0	0	0	0	0	0
6	0.1.23.3.3.4.7	Burkholderiaceae_unclassified	0	1926	1	2	2	1	1	1	2	2	1	6	0	7	4	11	0	3	7	2	0	0	0	1	1	26	1	2	44	31	31	6	25	12	1	32	26	25	14	6	1	2	15	17	30	0	31
6	0.1.23.3.3.4.8	Candidimonas	0	2	0	0	0	0	0	0	0	0	0	0	0	1	0	1	0	1	0	0	0	0	0	0	0	0	0	0	0	0	0	0	0	0	0	0	0	0	0	1	0	0	0	0	0	0	0
6	0.1.23.3.3.4.9	Castellaniella	0	1	0	0	0	0	0	0	0	0	0	0	0	0	0	0	0	0	0	0	0	0	0	0	0	0	0	0	0	0	0	0	0	0	0	0	0	0	0	0	0	0	0	0	0	0	0
6	0.1.23.3.3.4.10	Comamonas	0	5	0	0	0	0	1	0	0	0	0	1	0	1	0	2	0	3	0	0	0	0	0	0	0	0	0	0	0	0	0	0	0	0	0	0	0	0	0	0	0	0	0	0	0	0	0
6	0.1.23.3.3.4.11	Cupriavidus	0	1	0	0	0	0	0	0	0	0	0	0	0	0	0	0	0	0	0	0	0	1	0	0	0	0	0	0	0	0	0	0	0	0	0	0	0	0	0	0	0	0	0	0	0	0	0
6	0.1.23.3.3.4.12	Curvibacter	0	1	0	0	0	0	0	0	0	0	0	0	0	0	0	0	0	0	0	0	0	0	0	0	0	0	0	0	0	0	0	0	0	0	0	0	0	0	0	0	0	0	0	0	0	0	0
6	0.1.23.3.3.4.13	Delftia	0	1	0	0	0	0	0	0	1	0	0	0	0	0	0	0	0	0	0	0	0	0	0	0	0	0	0	0	0	0	0	1	0	0	0	0	0	0	0	0	0	0	0	0	0	0	0
6	0.1.23.3.3.4.14	Duganella	0	3	0	2	0	0	0	0	0	0	0	1	0	1	2	0	0	0	2	0	0	0	0	0	0	0	0	0	0	0	0	1	0	0	0	1	0	0	0	2	0	0	0	0	0	0	0
6	0.1.23.3.3.4.15	Giesbergeria	0	1	0	0	0	0	0	0	0	0	0	0	0	0	0	0	0	0	0	0	0	0	0	0	0	0	0	0	0	0	0	0	0	0	0	0	0	0	0	0	0	0	0	0	0	0	0
6	0.1.23.3.3.4.16	Herbaspirillum	0	2	0	0	0	0	0	0	0	0	0	0	0	0	0	0	0	0	0	0	0	1	0	0	0	0	1	0	0	0	0	0	0	0	1	0	0	0	0	1	0	0	0	0	0	0	0
6	0.1.23.3.3.4.17	Janthinobacterium	0	2	0	1	0	0	0	0	0	0	0	0	0	0	1	0	0	0	1	0	0	0	0	0	0	0	1	0	0	0	0	1	0	0	0	0	0	0	0	1	0	0	0	0	0	0	0
6	0.1.23.3.3.4.18	Lampropedia	0	1	0	0	0	0	0	0	0	0	0	0	0	1	0	0	0	0	0	0	0	0	0	0	0	0	0	0	0	0	0	0	0	0	0	0	0	0	0	0	0	0	0	0	0	0	0
6	0.1.23.3.3.4.19	Massilia	0	1	0	0	0	0	0	0	0	0	0	0	0	0	0	0	0	0	0	0	0	0	0	0	0	0	0	0	0	0	0	0	0	0	0	0	0	0	0	0	0	0	0	0	0	0	0
6	0.1.23.3.3.4.20	Noviherbaspirillum	0	1	0	0	0	0	0	0	0	0	0	0	0	0	0	0	0	0	0	0	0	0	0	0	0	0	0	0	0	0	0	0	0	0	0	0	0	0	0	0	0	0	0	0	0	0	0
6	0.1.23.3.3.4.21	Oligella	0	1	0	0	0	0	0	0	0	0	0	1	0	1	0	0	0	0	0	0	0	0	0	0	0	0	0	0	0	0	0	0	0	0	0	0	0	0	0	0	0	0	0	0	0	0	0
6	0.1.23.3.3.4.22	Oxalicibacterium	0	1	0	0	0	0	0	0	0	0	0	0	0	0	0	1	0	0	0	0	0	0	0	0	0	0	0	0	0	0	0	0	0	0	0	0	0	0	0	0	0	0	0	0	0	0	0
6	0.1.23.3.3.4.23	Oxalobacter	0	10	0	0	0	0	0	0	0	0	0	0	0	0	0	0	0	0	0	0	0	0	0	0	0	0	0	0	1	1	1	0	1	1	0	1	1	1	0	0	0	0	1	1	1	0	1
6	0.1.23.3.3.4.24	Paenalcaligenes	0	1	0	0	0	0	0	0	0	0	0	0	0	0	0	0	0	0	0	0	0	0	0	0	0	0	0	0	0	0	0	0	0	0	0	0	0	0	0	0	0	0	0	0	0	0	0
6	0.1.23.3.3.4.25	Pandoraea	0	1	0	0	0	0	0	0	0	0	0	0	0	0	0	0	0	0	0	0	0	0	0	0	0	0	0	0	0	0	0	0	0	0	0	0	0	0	0	0	0	0	0	0	0	0	0
6	0.1.23.3.3.4.26	Paraherbaspirillum	0	7	0	0	0	0	0	0	0	0	0	0	0	0	0	0	0	0	0	0	0	0	0	0	0	0	0	0	0	0	0	0	0	0	0	0	1	0	0	0	0	0	0	0	0	0	1
6	0.1.23.3.3.4.27	Parapusillimonas	0	3	0	0	0	0	0	0	0	0	0	2	0	2	0	2	0	0	0	0	0	0	0	0	1	0	0	0	0	0	0	0	0	0	0	0	0	0	0	0	0	0	0	0	0	0	0
6	0.1.23.3.3.4.28	Parasutterella	0	646	1	1	1	1	1	0	0	1	2	1	1	0	2	0	0	1	1	0	1	0	0	0	2	1	1	1	1	0	1	1	1	0	0	2	0	0	0	0	0	1	1	0	0	0	1
6	0.1.23.3.3.4.29	Paucibacter	0	1	0	0	0	0	0	0	0	0	0	0	0	0	0	0	0	0	1	0	0	0	0	0	0	0	0	0	0	0	0	1	0	0	0	0	0	0	0	0	0	0	0	0	0	0	0
6	0.1.23.3.3.4.30	Pelomonas	0	1	0	0	0	0	0	0	0	0	0	0	0	0	0	0	0	0	0	0	0	0	0	0	0	0	0	0	0	0	0	0	0	0	0	0	0	0	0	0	0	0	0	0	0	0	0
6	0.1.23.3.3.4.31	Polaromonas	0	1	0	0	0	0	0	0	0	0	0	0	0	0	0	0	0	0	0	0	0	0	0	0	0	0	0	0	0	0	0	0	0	0	0	0	0	0	0	1	0	0	0	0	0	0	0
6	0.1.23.3.3.4.32	Polynucleobacter	0	1	0	0	0	0	0	0	0	0	0	0	0	0	0	0	0	0	0	0	0	0	0	0	0	0	0	0	0	0	0	0	0	0	0	0	0	0	0	0	0	0	0	0	0	0	0
6	0.1.23.3.3.4.33	Pusillimonas	0	3	0	0	0	0	0	0	0	0	0	0	0	1	0	0	0	1	0	0	0	0	0	0	0	0	0	0	0	0	0	0	0	0	0	0	0	0	0	0	0	0	0	0	0	0	0
6	0.1.23.3.3.4.34	Ralstonia	0	2	0	0	0	0	0	0	0	0	0	0	1	0	0	0	0	0	0	0	0	0	0	1	0	0	0	0	0	0	0	0	0	0	0	0	0	0	0	0	0	0	0	0	0	0	0
6	0.1.23.3.3.4.35	Ramlibacter	0	1	0	0	0	0	0	0	0	0	0	0	0	0	0	0	0	0	0	0	0	0	0	0	0	0	0	0	0	0	0	0	0	0	0	0	0	0	0	0	0	0	0	0	0	0	0
6	0.1.23.3.3.4.36	Rhizobacter	0	1	0	0	0	0	0	0	0	0	0	0	0	0	0	0	0	0	0	0	0	0	0	0	0	0	0	0	0	0	0	0	0	0	0	0	0	1	0	0	0	0	0	0	0	0	0
6	0.1.23.3.3.4.37	Rhodoferax	0	1	0	0	0	0	0	0	0	0	0	0	0	0	0	0	0	0	0	0	0	0	0	0	0	0	0	0	0	0	0	0	0	0	0	0	0	0	0	0	0	0	0	0	0	0	0
6	0.1.23.3.3.4.38	Rugamonas	0	1	0	0	0	0	0	0	0	0	0	0	0	0	0	0	0	0	1	0	0	0	0	0	0	0	0	0	0	0	0	0	0	0	0	0	0	0	0	0	0	0	0	0	0	0	0
6	0.1.23.3.3.4.39	Sphaerotilus	0	1	0	0	0	0	0	0	0	0	0	0	0	0	0	0	0	0	0	0	0	0	0	0	0	0	0	0	0	0	0	0	0	0	0	0	0	0	0	0	0	0	0	0	0	0	0
6	0.1.23.3.3.4.40	Sutterella	0	1138	2	1	1	3	2	2	4	3	3	2	0	2	2	2	2	2	2	1	2	2	0	1	2	25	2	1	19	20	13	2	13	11	0	13	13	13	10	1	2	1	11	9	25	1	14
6	0.1.23.3.3.4.41	Verticia	0	2	0	0	0	0	0	0	0	0	0	0	0	0	0	1	0	0	0	0	0	0	0	0	0	0	0	0	0	0	0	0	0	0	0	0	0	0	0	0	0	0	0	0	0	0	0
6	0.1.23.3.3.4.42	Xenophilus	0	1	0	0	0	0	0	0	0	0	0	0	0	0	0	0	0	0	0	0	0	0	0	0	0	0	0	0	0	0	0	0	0	0	0	0	0	0	0	0	0	0	0	0	0	0	0
5	0.1.23.3.3.5	Hydrogenophilaceae	1	1	0	0	0	0	0	0	0	0	0	0	0	0	0	0	0	0	0	0	0	0	0	0	0	0	0	0	0	0	0	0	0	0	0	0	0	0	0	0	0	0	0	0	0	0	0
6	0.1.23.3.3.5.1	Tepidiphilus	0	1	0	0	0	0	0	0	0	0	0	0	0	0	0	0	0	0	0	0	0	0	0	0	0	0	0	0	0	0	0	0	0	0	0	0	0	0	0	0	0	0	0	0	0	0	0
5	0.1.23.3.3.6	Methylophilaceae	2	2	0	0	0	0	0	0	0	0	0	0	0	0	0	0	0	0	0	0	0	0	0	0	0	0	0	0	0	0	0	0	0	0	0	0	0	0	0	1	0	0	0	0	0	0	0
6	0.1.23.3.3.6.1	Candidatus_Methylopumilus	0	1	0	0	0	0	0	0	0	0	0	0	0	0	0	0	0	0	0	0	0	0	0	0	0	0	0	0	0	0	0	0	0	0	0	0	0	0	0	0	0	0	0	0	0	0	0
6	0.1.23.3.3.6.2	Methylotenera	0	1	0	0	0	0	0	0	0	0	0	0	0	0	0	0	0	0	0	0	0	0	0	0	0	0	0	0	0	0	0	0	0	0	0	0	0	0	0	1	0	0	0	0	0	0	0
5	0.1.23.3.3.7	Neisseriaceae	3	5	0	0	0	0	0	0	0	0	0	0	0	0	0	0	0	0	0	0	0	0	0	0	0	0	0	0	0	0	0	0	0	0	0	0	0	0	0	0	0	0	0	0	0	0	0
6	0.1.23.3.3.7.1	Neisseriaceae_ge	0	1	0	0	0	0	0	0	0	0	0	0	0	0	0	0	0	0	0	0	0	0	0	0	0	0	0	0	0	0	0	0	0	0	0	0	0	0	0	0	0	0	0	0	0	0	0
6	0.1.23.3.3.7.2	Neisseriaceae_unclassified	0	3	0	0	0	0	0	0	0	0	0	0	0	0	0	0	0	0	0	0	0	0	0	0	0	0	0	0	0	0	0	0	0	0	0	0	0	0	0	0	0	0	0	0	0	0	0
6	0.1.23.3.3.7.3	uncultured	0	1	0	0	0	0	0	0	0	0	0	0	0	0	0	0	0	0	0	0	0	0	0	0	0	0	0	0	0	0	0	0	0	0	0	0	0	0	0	0	0	0	0	0	0	0	0
5	0.1.23.3.3.8	Procabacteriaceae	1	1	0	0	0	0	0	0	0	0	0	0	0	0	0	0	0	0	0	0	0	0	0	0	0	0	0	0	0	0	0	0	0	0	0	0	0	0	0	0	0	0	0	0	0	0	0
6	0.1.23.3.3.8.1	Procabacter	0	1	0	0	0	0	0	0	0	0	0	0	0	0	0	0	0	0	0	0	0	0	0	0	0	0	0	0	0	0	0	0	0	0	0	0	0	0	0	0	0	0	0	0	0	0	0
5	0.1.23.3.3.9	TRA3-20	1	2	0	0	0	0	0	0	0	0	0	0	0	0	0	0	0	0	0	0	0	0	0	0	0	0	0	0	0	0	0	0	0	0	0	0	0	0	0	1	0	0	0	0	0	0	0
6	0.1.23.3.3.9.1	TRA3-20_ge	0	2	0	0	0	0	0	0	0	0	0	0	0	0	0	0	0	0	0	0	0	0	0	0	0	0	0	0	0	0	0	0	0	0	0	0	0	0	0	1	0	0	0	0	0	0	0
4	0.1.23.3.4	CCD24	1	1	0	0	0	0	0	0	0	0	0	0	0	0	0	0	0	0	0	0	0	0	0	0	0	0	0	0	0	0	0	0	0	0	0	0	0	0	0	0	0	0	0	0	0	0	0
5	0.1.23.3.4.1	CCD24_fa	1	1	0	0	0	0	0	0	0	0	0	0	0	0	0	0	0	0	0	0	0	0	0	0	0	0	0	0	0	0	0	0	0	0	0	0	0	0	0	0	0	0	0	0	0	0	0
6	0.1.23.3.4.1.1	CCD24_ge	0	1	0	0	0	0	0	0	0	0	0	0	0	0	0	0	0	0	0	0	0	0	0	0	0	0	0	0	0	0	0	0	0	0	0	0	0	0	0	0	0	0	0	0	0	0	0
4	0.1.23.3.5	Cardiobacteriales	1	3	0	0	0	0	0	0	0	0	0	0	0	0	0	0	0	0	0	0	0	0	0	0	0	0	0	0	0	0	0	0	0	0	0	0	0	0	0	2	0	0	0	0	0	0	0
5	0.1.23.3.5.1	Wohlfahrtiimonadaceae	1	3	0	0	0	0	0	0	0	0	0	0	0	0	0	0	0	0	0	0	0	0	0	0	0	0	0	0	0	0	0	0	0	0	0	0	0	0	0	2	0	0	0	0	0	0	0
6	0.1.23.3.5.1.1	Ignatzschineria	0	3	0	0	0	0	0	0	0	0	0	0	0	0	0	0	0	0	0	0	0	0	0	0	0	0	0	0	0	0	0	0	0	0	0	0	0	0	0	2	0	0	0	0	0	0	0
4	0.1.23.3.6	Cellvibrionales	3	20	0	0	0	0	0	0	0	0	0	1	0	1	0	6	0	2	0	0	0	0	0	0	0	0	0	2	0	0	0	4	0	0	0	0	0	0	0	8	1	0	0	0	0	0	0
5	0.1.23.3.6.1	Cellvibrionaceae	5	17	0	0	0	0	0	0	0	0	0	1	0	1	0	4	0	2	0	0	0	0	0	0	0	0	0	2	0	0	0	4	0	0	0	0	0	0	0	8	1	0	0	0	0	0	0
6	0.1.23.3.6.1.1	Aestuariicella	0	1	0	0	0	0	0	0	0	0	0	0	0	0	0	0	0	0	0	0	0	0	0	0	0	0	0	0	0	0	0	0	0	0	0	0	0	0	0	0	0	0	0	0	0	0	0
6	0.1.23.3.6.1.2	Cellvibrio	0	11	0	0	0	0	0	0	0	0	0	1	0	1	0	4	0	2	0	0	0	0	0	0	0	0	0	2	0	0	0	4	0	0	0	0	0	0	0	3	0	0	0	0	0	0	0
6	0.1.23.3.6.1.3	Cellvibrionaceae_unclassified	0	2	0	0	0	0	0	0	0	0	0	0	0	0	0	0	0	0	0	0	0	0	0	0	0	0	0	0	0	0	0	0	0	0	0	0	0	0	0	2	0	0	0	0	0	0	0
6	0.1.23.3.6.1.4	Marinagarivorans	0	1	0	0	0	0	0	0	0	0	0	0	0	0	0	0	0	0	0	0	0	0	0	0	0	0	0	0	0	0	0	0	0	0	0	0	0	0	0	1	0	0	0	0	0	0	0
6	0.1.23.3.6.1.5	uncultured	0	2	0	0	0	0	0	0	0	0	0	0	0	0	0	0	0	0	0	0	0	0	0	0	0	0	0	0	0	0	0	0	0	0	0	0	0	0	0	2	1	0	0	0	0	0	0
5	0.1.23.3.6.2	Cellvibrionales_unclassified	1	1	0	0	0	0	0	0	0	0	0	0	0	0	0	0	0	0	0	0	0	0	0	0	0	0	0	0	0	0	0	0	0	0	0	0	0	0	0	0	0	0	0	0	0	0	0
6	0.1.23.3.6.2.1	Cellvibrionales_unclassified	0	1	0	0	0	0	0	0	0	0	0	0	0	0	0	0	0	0	0	0	0	0	0	0	0	0	0	0	0	0	0	0	0	0	0	0	0	0	0	0	0	0	0	0	0	0	0
5	0.1.23.3.6.3	Porticoccaceae	1	2	0	0	0	0	0	0	0	0	0	0	0	0	0	2	0	0	0	0	0	0	0	0	0	0	0	0	0	0	0	0	0	0	0	0	0	0	0	0	0	0	0	0	0	0	0
6	0.1.23.3.6.3.1	C1-B045	0	2	0	0	0	0	0	0	0	0	0	0	0	0	0	2	0	0	0	0	0	0	0	0	0	0	0	0	0	0	0	0	0	0	0	0	0	0	0	0	0	0	0	0	0	0	0
4	0.1.23.3.7	Coxiellales	1	4	0	0	0	0	0	0	0	0	0	0	0	0	0	0	0	0	0	0	0	0	0	0	0	0	0	0	0	0	0	0	0	0	0	0	0	0	0	0	0	0	0	0	0	0	0
5	0.1.23.3.7.1	Coxiellaceae	1	4	0	0	0	0	0	0	0	0	0	0	0	0	0	0	0	0	0	0	0	0	0	0	0	0	0	0	0	0	0	0	0	0	0	0	0	0	0	0	0	0	0	0	0	0	0
6	0.1.23.3.7.1.1	Coxiella	0	4	0	0	0	0	0	0	0	0	0	0	0	0	0	0	0	0	0	0	0	0	0	0	0	0	0	0	0	0	0	0	0	0	0	0	0	0	0	0	0	0	0	0	0	0	0
4	0.1.23.3.8	Diplorickettsiales	1	6	0	0	0	1	0	0	0	0	0	0	0	0	0	0	0	0	0	0	0	0	0	0	0	0	0	0	0	0	0	0	0	0	0	0	0	0	0	1	0	0	0	0	0	0	0
5	0.1.23.3.8.1	Diplorickettsiaceae	2	6	0	0	0	1	0	0	0	0	0	0	0	0	0	0	0	0	0	0	0	0	0	0	0	0	0	0	0	0	0	0	0	0	0	0	0	0	0	1	0	0	0	0	0	0	0
6	0.1.23.3.8.1.1	Aquicella	0	2	0	0	0	0	0	0	0	0	0	0	0	0	0	0	0	0	0	0	0	0	0	0	0	0	0	0	0	0	0	0	0	0	0	0	0	0	0	0	0	0	0	0	0	0	0
6	0.1.23.3.8.1.2	Rickettsiella	0	4	0	0	0	1	0	0	0	0	0	0	0	0	0	0	0	0	0	0	0	0	0	0	0	0	0	0	0	0	0	0	0	0	0	0	0	0	0	1	0	0	0	0	0	0	0
4	0.1.23.3.9	EPR3968-O8a-Bc78	1	1	0	0	0	0	0	0	0	0	0	0	0	0	0	0	0	0	0	0	0	0	0	0	0	0	1	0	0	0	0	0	0	0	0	0	0	0	0	1	0	0	0	0	0	0	0
5	0.1.23.3.9.1	EPR3968-O8a-Bc78_fa	1	1	0	0	0	0	0	0	0	0	0	0	0	0	0	0	0	0	0	0	0	0	0	0	0	0	1	0	0	0	0	0	0	0	0	0	0	0	0	1	0	0	0	0	0	0	0
6	0.1.23.3.9.1.1	EPR3968-O8a-Bc78_ge	0	1	0	0	0	0	0	0	0	0	0	0	0	0	0	0	0	0	0	0	0	0	0	0	0	0	1	0	0	0	0	0	0	0	0	0	0	0	0	1	0	0	0	0	0	0	0
4	0.1.23.3.10	Enterobacteriales	1	16349	114	842	536	953	655	419	38	166	673	757	123	670	48	961	1047	825	737	76	616	43	52	325	583	24	139	53	22	17	12	21	14	7	104	18	7	9	17	40	482	120	37	23	6	36	4
5	0.1.23.3.10.1	Enterobacteriaceae	18	16349	114	842	536	953	655	419	38	166	673	757	123	670	48	961	1047	825	737	76	616	43	52	325	583	24	139	53	22	17	12	21	14	7	104	18	7	9	17	40	482	120	37	23	6	36	4
6	0.1.23.3.10.1.1	ATCC-39006	0	2	0	1	0	0	0	0	0	0	0	0	0	0	0	0	0	0	0	0	0	0	0	0	0	0	0	0	0	0	0	0	0	0	0	0	0	0	0	0	0	0	0	0	0	0	0
6	0.1.23.3.10.1.2	Candidatus_Schneideria	0	1	0	0	0	0	0	0	0	0	0	0	0	0	0	0	0	0	0	0	0	0	0	0	0	0	0	0	0	0	0	0	0	0	0	0	0	0	0	0	0	0	0	0	0	0	0
6	0.1.23.3.10.1.3	Cosenzaea	0	8	0	0	0	0	0	0	0	0	0	0	0	0	0	0	0	0	0	0	0	0	0	0	1	0	0	0	0	0	0	0	0	0	0	0	0	0	0	0	0	0	0	0	0	0	0
6	0.1.23.3.10.1.4	Enterobacter	0	1	0	0	0	0	0	0	0	0	0	0	0	0	0	0	0	0	0	0	0	0	0	0	0	0	0	0	0	0	0	0	0	0	0	0	0	0	0	0	0	0	0	0	0	0	0
6	0.1.23.3.10.1.5	Enterobacteriaceae_unclassified	0	7694	35	360	232	450	265	156	12	57	282	324	22	286	11	428	459	335	289	26	262	14	15	70	254	11	51	21	7	5	4	4	1	1	17	7	2	1	6	11	205	38	9	7	2	6	0
6	0.1.23.3.10.1.6	Escherichia-Shigella	0	8526	77	477	302	499	381	259	24	107	389	426	99	377	34	530	586	485	444	49	350	27	36	252	326	12	86	30	13	10	7	14	13	6	84	11	5	7	10	25	276	81	26	16	3	28	4
6	0.1.23.3.10.1.7	Franconibacter	0	1	0	0	0	0	0	0	0	0	0	0	0	0	0	0	0	0	0	0	0	0	0	0	0	0	0	0	0	0	0	0	0	0	0	0	0	0	0	0	0	0	0	0	0	0	0
6	0.1.23.3.10.1.8	Izhakiella	0	1	0	0	0	0	0	0	0	0	0	0	0	0	0	0	0	0	0	0	0	0	0	0	0	0	0	0	0	0	0	0	0	0	0	0	0	0	0	0	0	0	0	0	0	0	0
6	0.1.23.3.10.1.9	Klebsiella	0	4	1	1	1	1	1	1	1	1	1	1	0	1	1	1	1	0	1	0	1	1	1	1	1	1	2	1	1	1	1	1	0	0	0	0	0	0	0	1	1	0	1	0	1	0	0
6	0.1.23.3.10.1.10	Kosakonia	0	1	0	0	0	0	0	0	0	0	0	0	0	0	0	0	0	0	0	0	0	0	0	0	0	0	0	0	0	0	0	0	0	0	0	0	0	0	0	0	0	0	0	0	0	0	0
6	0.1.23.3.10.1.11	Morganella	0	1	0	0	0	0	0	0	0	0	0	0	0	0	0	0	0	0	0	0	0	0	0	0	0	0	0	0	0	0	0	0	0	0	0	0	0	0	0	0	0	0	0	0	0	0	0
6	0.1.23.3.10.1.12	Proteus	0	100	1	0	1	2	8	2	0	1	1	3	1	3	0	1	0	2	0	0	2	0	0	1	1	0	0	0	0	0	0	0	0	0	1	0	0	0	0	1	0	1	1	0	0	1	0
6	0.1.23.3.10.1.13	Providencia	0	1	0	0	0	0	0	0	0	0	0	1	0	1	0	1	0	0	0	0	0	0	0	0	0	0	0	0	0	0	0	0	0	0	0	0	0	1	0	0	0	0	0	0	0	0	0
6	0.1.23.3.10.1.14	Rahnella	0	3	0	1	0	0	0	1	1	0	0	0	0	0	1	0	0	1	2	0	0	0	0	0	0	0	0	1	0	0	0	0	0	0	0	0	0	0	0	0	0	0	0	0	0	0	0
6	0.1.23.3.10.1.15	Salmonella	0	2	0	1	0	1	0	0	0	0	0	1	1	1	1	0	1	1	1	1	1	1	0	1	0	0	0	0	1	1	0	1	0	0	2	0	0	0	1	1	0	0	0	0	0	1	0
6	0.1.23.3.10.1.16	Samsonia	0	1	0	0	0	0	0	0	0	0	0	0	0	0	0	0	0	0	0	0	0	0	0	0	0	0	0	0	0	0	0	0	0	0	0	0	0	0	0	0	0	0	0	0	0	0	0
6	0.1.23.3.10.1.17	Serratia	0	1	0	0	0	0	0	0	0	0	0	1	0	1	0	0	0	1	0	0	0	0	0	0	0	0	0	0	0	0	0	1	0	0	0	0	0	0	0	1	0	0	0	0	0	0	0
6	0.1.23.3.10.1.18	Trabulsiella	0	1	0	1	0	0	0	0	0	0	0	0	0	0	0	0	0	0	0	0	0	0	0	0	0	0	0	0	0	0	0	0	0	0	0	0	0	0	0	0	0	0	0	0	0	0	0
4	0.1.23.3.11	Gammaproteobacteria_Incertae_Sedis	1	1	0	0	0	0	0	0	0	0	0	0	0	0	0	0	0	0	0	0	0	0	0	0	0	0	0	0	0	0	0	0	0	0	0	0	0	0	0	0	0	0	0	0	0	0	0
5	0.1.23.3.11.1	Unknown_Family	1	1	0	0	0	0	0	0	0	0	0	0	0	0	0	0	0	0	0	0	0	0	0	0	0	0	0	0	0	0	0	0	0	0	0	0	0	0	0	0	0	0	0	0	0	0	0
6	0.1.23.3.11.1.1	Acidibacter	0	1	0	0	0	0	0	0	0	0	0	0	0	0	0	0	0	0	0	0	0	0	0	0	0	0	0	0	0	0	0	0	0	0	0	0	0	0	0	0	0	0	0	0	0	0	0
4	0.1.23.3.12	Gammaproteobacteria_unclassified	1	6257	23	211	129	233	176	76	5	27	151	176	17	133	10	217	214	154	139	9	131	9	9	34	127	7	19	8	4	4	5	5	2	5	9	3	3	4	1	4	107	24	1	3	5	4	1
5	0.1.23.3.12.1	Gammaproteobacteria_unclassified	1	6257	23	211	129	233	176	76	5	27	151	176	17	133	10	217	214	154	139	9	131	9	9	34	127	7	19	8	4	4	5	5	2	5	9	3	3	4	1	4	107	24	1	3	5	4	1
6	0.1.23.3.12.1.1	Gammaproteobacteria_unclassified	0	6257	23	211	129	233	176	76	5	27	151	176	17	133	10	217	214	154	139	9	131	9	9	34	127	7	19	8	4	4	5	5	2	5	9	3	3	4	1	4	107	24	1	3	5	4	1
4	0.1.23.3.13	Legionellales	1	10	0	0	0	0	0	0	0	0	0	0	0	0	0	0	0	0	0	0	0	0	0	0	0	0	0	0	0	0	0	0	0	0	0	0	0	0	0	1	0	0	0	0	0	0	0
5	0.1.23.3.13.1	Legionellaceae	1	10	0	0	0	0	0	0	0	0	0	0	0	0	0	0	0	0	0	0	0	0	0	0	0	0	0	0	0	0	0	0	0	0	0	0	0	0	0	1	0	0	0	0	0	0	0
6	0.1.23.3.13.1.1	Legionella	0	10	0	0	0	0	0	0	0	0	0	0	0	0	0	0	0	0	0	0	0	0	0	0	0	0	0	0	0	0	0	0	0	0	0	0	0	0	0	1	0	0	0	0	0	0	0
4	0.1.23.3.14	Nitrosococcales	1	4	0	0	0	0	0	0	0	0	0	1	0	1	1	3	0	1	0	0	0	0	0	0	0	0	0	0	0	0	0	1	0	0	0	0	0	0	0	0	0	0	0	0	0	0	0
5	0.1.23.3.14.1	Methylophagaceae	1	4	0	0	0	0	0	0	0	0	0	1	0	1	1	3	0	1	0	0	0	0	0	0	0	0	0	0	0	0	0	1	0	0	0	0	0	0	0	0	0	0	0	0	0	0	0
6	0.1.23.3.14.1.1	Methylophaga	0	4	0	0	0	0	0	0	0	0	0	1	0	1	1	3	0	1	0	0	0	0	0	0	0	0	0	0	0	0	0	1	0	0	0	0	0	0	0	0	0	0	0	0	0	0	0
4	0.1.23.3.15	Oceanospirillales	5	8	0	0	0	0	0	0	0	0	0	2	0	2	0	1	0	0	0	0	0	0	0	1	0	0	0	0	0	0	0	3	0	0	0	0	0	0	0	3	0	0	1	0	0	1	0
5	0.1.23.3.15.1	Alcanivoracaceae	1	1	0	0	0	0	0	0	0	0	0	1	0	1	0	0	0	0	0	0	0	0	0	0	0	0	0	0	0	0	0	0	0	0	0	0	0	0	0	0	0	0	0	0	0	0	0
6	0.1.23.3.15.1.1	Alcanivorax	0	1	0	0	0	0	0	0	0	0	0	1	0	1	0	0	0	0	0	0	0	0	0	0	0	0	0	0	0	0	0	0	0	0	0	0	0	0	0	0	0	0	0	0	0	0	0
5	0.1.23.3.15.2	Hahellaceae	1	1	0	0	0	0	0	0	0	0	0	0	0	0	0	0	0	0	0	0	0	0	0	0	0	0	0	0	0	0	0	0	0	0	0	0	0	0	0	0	0	0	0	0	0	0	0
6	0.1.23.3.15.2.1	Hahella	0	1	0	0	0	0	0	0	0	0	0	0	0	0	0	0	0	0	0	0	0	0	0	0	0	0	0	0	0	0	0	0	0	0	0	0	0	0	0	0	0	0	0	0	0	0	0
5	0.1.23.3.15.3	Halomonadaceae	2	3	0	0	0	0	0	0	0	0	0	0	0	0	0	0	0	0	0	0	0	0	0	1	0	0	0	0	0	0	0	3	0	0	0	0	0	0	0	2	0	0	1	0	0	1	0
6	0.1.23.3.15.3.1	Halomonadaceae_unclassified	0	1	0	0	0	0	0	0	0	0	0	0	0	0	0	0	0	0	0	0	0	0	0	0	0	0	0	0	0	0	0	1	0	0	0	0	0	0	0	0	0	0	0	0	0	0	0
6	0.1.23.3.15.3.2	Halomonas	0	2	0	0	0	0	0	0	0	0	0	0	0	0	0	0	0	0	0	0	0	0	0	1	0	0	0	0	0	0	0	2	0	0	0	0	0	0	0	2	0	0	1	0	0	1	0
5	0.1.23.3.15.4	Pseudohongiellaceae	1	2	0	0	0	0	0	0	0	0	0	1	0	1	0	1	0	0	0	0	0	0	0	0	0	0	0	0	0	0	0	0	0	0	0	0	0	0	0	0	0	0	0	0	0	0	0
6	0.1.23.3.15.4.1	Pseudohongiella	0	2	0	0	0	0	0	0	0	0	0	1	0	1	0	1	0	0	0	0	0	0	0	0	0	0	0	0	0	0	0	0	0	0	0	0	0	0	0	0	0	0	0	0	0	0	0
5	0.1.23.3.15.5	Saccharospirillaceae	1	1	0	0	0	0	0	0	0	0	0	0	0	0	0	0	0	0	0	0	0	0	0	0	0	0	0	0	0	0	0	0	0	0	0	0	0	0	0	1	0	0	0	0	0	0	0
6	0.1.23.3.15.5.1	Oceanobacter	0	1	0	0	0	0	0	0	0	0	0	0	0	0	0	0	0	0	0	0	0	0	0	0	0	0	0	0	0	0	0	0	0	0	0	0	0	0	0	1	0	0	0	0	0	0	0
4	0.1.23.3.16	Pasteurellales	1	1447	16	9	136	9	7	21	7	6	7	69	0	48	7	7	18	35	5	4	22	2	6	0	14	8	23	10	4	6	2	33	2	2	0	0	3	0	7	3	5	10	10	0	3	0	4
5	0.1.23.3.16.1	Pasteurellaceae	4	1447	16	9	136	9	7	21	7	6	7	69	0	48	7	7	18	35	5	4	22	2	6	0	14	8	23	10	4	6	2	33	2	2	0	0	3	0	7	3	5	10	10	0	3	0	4
6	0.1.23.3.16.1.1	Avibacterium	0	2	0	0	0	0	0	0	0	0	0	0	0	0	0	0	0	0	0	0	0	0	0	0	0	0	0	0	0	0	0	0	0	0	0	0	0	0	0	0	0	0	0	0	0	0	0
6	0.1.23.3.16.1.2	Cricetibacter	0	1	0	0	0	0	0	0	0	0	0	0	0	0	0	0	0	0	0	0	0	0	0	0	0	0	0	0	0	0	0	0	0	0	0	0	0	0	0	0	0	0	0	0	0	0	0
6	0.1.23.3.16.1.3	Gallibacterium	0	891	11	9	86	6	5	18	6	5	7	50	0	38	6	6	15	28	5	3	19	2	6	0	12	6	18	6	4	6	2	25	2	2	0	0	3	0	7	2	5	8	9	0	3	0	4
6	0.1.23.3.16.1.4	Pasteurellaceae_unclassified	0	553	5	0	50	3	2	3	1	1	0	19	0	10	1	1	3	7	0	1	3	0	0	0	2	2	5	4	0	0	0	8	0	0	0	0	0	0	0	1	0	2	1	0	0	0	0
4	0.1.23.3.17	Pseudomonadales	3	120	1	4	1	0	3	8	2	1	0	15	0	11	8	26	0	19	16	0	3	0	1	2	1	2	6	8	0	0	0	15	1	0	2	0	2	2	2	22	2	7	5	0	1	1	0
5	0.1.23.3.17.1	Moraxellaceae	6	54	1	1	0	0	0	2	2	1	0	7	0	5	1	10	0	16	5	0	1	0	1	0	1	2	3	3	0	0	0	5	0	0	0	0	0	0	0	13	0	2	2	0	1	0	0
6	0.1.23.3.17.1.1	Acinetobacter	0	45	1	1	0	0	0	1	2	1	0	6	0	4	1	9	0	14	4	0	1	0	1	0	1	1	3	2	0	0	0	3	0	0	0	0	0	0	0	8	0	2	1	0	1	0	0
6	0.1.23.3.17.1.2	Alkanindiges	0	1	0	0	0	0	0	0	0	0	0	0	0	0	0	0	0	0	0	0	0	0	0	0	0	0	0	0	0	0	0	0	0	0	0	0	0	0	0	1	0	0	0	0	0	0	0
6	0.1.23.3.17.1.3	Enhydrobacter	0	1	0	0	0	0	0	0	0	0	0	0	0	1	0	0	0	0	0	0	0	0	0	0	0	0	0	0	0	0	0	0	0	0	0	0	0	0	0	0	0	0	0	0	0	0	0
6	0.1.23.3.17.1.4	Moraxella	0	1	0	0	0	0	0	0	0	0	0	0	0	0	0	0	0	0	0	0	0	0	0	0	0	0	0	0	0	0	0	0	0	0	0	0	0	0	0	0	0	0	0	0	0	0	0
6	0.1.23.3.17.1.5	Moraxellaceae_unclassified	0	4	0	0	0	0	0	1	0	0	0	1	0	0	0	0	0	0	1	0	0	0	0	0	0	0	0	0	0	0	0	1	0	0	0	0	0	0	0	2	0	0	0	0	0	0	0
6	0.1.23.3.17.1.6	Psychrobacter	0	2	0	0	0	0	0	0	0	0	0	0	0	0	0	1	0	2	0	0	0	0	0	0	0	1	0	1	0	0	0	1	0	0	0	0	0	0	0	2	0	0	1	0	0	0	0
5	0.1.23.3.17.2	Pseudomonadaceae	2	64	0	3	1	0	3	5	0	0	0	8	0	6	7	16	0	3	10	0	2	0	0	2	0	0	3	5	0	0	0	10	1	0	2	0	2	2	2	9	2	5	3	0	0	1	0
6	0.1.23.3.17.2.1	Pseudomonadaceae_unclassified	0	13	0	0	0	0	1	0	0	0	0	2	0	1	0	0	0	0	1	0	0	0	0	0	0	0	0	0	0	0	0	2	0	0	0	0	0	0	0	0	0	0	0	0	0	0	0
6	0.1.23.3.17.2.2	Pseudomonas	0	51	0	3	1	0	2	5	0	0	0	6	0	5	7	16	0	3	9	0	2	0	0	2	0	0	3	5	0	0	0	8	1	0	2	0	2	2	2	9	2	5	3	0	0	1	0
5	0.1.23.3.17.3	Pseudomonadales_unclassified	1	2	0	0	0	0	0	1	0	0	0	0	0	0	0	0	0	0	1	0	0	0	0	0	0	0	0	0	0	0	0	0	0	0	0	0	0	0	0	0	0	0	0	0	0	0	0
6	0.1.23.3.17.3.1	Pseudomonadales_unclassified	0	2	0	0	0	0	0	1	0	0	0	0	0	0	0	0	0	0	1	0	0	0	0	0	0	0	0	0	0	0	0	0	0	0	0	0	0	0	0	0	0	0	0	0	0	0	0
4	0.1.23.3.18	R7C24	1	2	0	0	0	0	0	0	0	0	0	0	0	0	0	0	0	0	0	0	0	0	0	0	0	0	0	0	0	0	0	0	0	0	0	0	0	0	0	2	0	0	0	0	0	0	0
5	0.1.23.3.18.1	R7C24_fa	1	2	0	0	0	0	0	0	0	0	0	0	0	0	0	0	0	0	0	0	0	0	0	0	0	0	0	0	0	0	0	0	0	0	0	0	0	0	0	2	0	0	0	0	0	0	0
6	0.1.23.3.18.1.1	R7C24_ge	0	2	0	0	0	0	0	0	0	0	0	0	0	0	0	0	0	0	0	0	0	0	0	0	0	0	0	0	0	0	0	0	0	0	0	0	0	0	0	2	0	0	0	0	0	0	0
4	0.1.23.3.19	Salinisphaerales	2	8	0	0	0	0	0	0	0	0	0	0	0	0	1	0	0	0	0	0	0	0	0	0	0	0	1	0	0	0	0	3	0	0	0	0	0	0	0	5	0	0	0	0	0	0	0
5	0.1.23.3.19.1	Salinisphaeraceae	1	2	0	0	0	0	0	0	0	0	0	0	0	0	0	0	0	0	0	0	0	0	0	0	0	0	1	0	0	0	0	2	0	0	0	0	0	0	0	1	0	0	0	0	0	0	0
6	0.1.23.3.19.1.1	Salinisphaera	0	2	0	0	0	0	0	0	0	0	0	0	0	0	0	0	0	0	0	0	0	0	0	0	0	0	1	0	0	0	0	2	0	0	0	0	0	0	0	1	0	0	0	0	0	0	0
5	0.1.23.3.19.2	Solimonadaceae	3	6	0	0	0	0	0	0	0	0	0	0	0	0	1	0	0	0	0	0	0	0	0	0	0	0	0	0	0	0	0	1	0	0	0	0	0	0	0	4	0	0	0	0	0	0	0
6	0.1.23.3.19.2.1	Hydrocarboniphaga	0	1	0	0	0	0	0	0	0	0	0	0	0	0	0	0	0	0	0	0	0	0	0	0	0	0	0	0	0	0	0	1	0	0	0	0	0	0	0	1	0	0	0	0	0	0	0
6	0.1.23.3.19.2.2	Solimonadaceae_unclassified	0	1	0	0	0	0	0	0	0	0	0	0	0	0	0	0	0	0	0	0	0	0	0	0	0	0	0	0	0	0	0	0	0	0	0	0	0	0	0	0	0	0	0	0	0	0	0
6	0.1.23.3.19.2.3	Solimonas	0	4	0	0	0	0	0	0	0	0	0	0	0	0	1	0	0	0	0	0	0	0	0	0	0	0	0	0	0	0	0	0	0	0	0	0	0	0	0	3	0	0	0	0	0	0	0
4	0.1.23.3.20	Steroidobacterales	2	7	0	0	0	0	0	0	0	0	0	0	0	0	0	0	0	0	0	0	0	0	0	0	0	0	0	0	0	0	0	0	0	0	0	0	0	0	0	1	0	0	0	0	0	0	0
5	0.1.23.3.20.1	Steroidobacteraceae	3	4	0	0	0	0	0	0	0	0	0	0	0	0	0	0	0	0	0	0	0	0	0	0	0	0	0	0	0	0	0	0	0	0	0	0	0	0	0	1	0	0	0	0	0	0	0
6	0.1.23.3.20.1.1	Steroidobacter	0	2	0	0	0	0	0	0	0	0	0	0	0	0	0	0	0	0	0	0	0	0	0	0	0	0	0	0	0	0	0	0	0	0	0	0	0	0	0	0	0	0	0	0	0	0	0
6	0.1.23.3.20.1.2	Steroidobacteraceae_unclassified	0	1	0	0	0	0	0	0	0	0	0	0	0	0	0	0	0	0	0	0	0	0	0	0	0	0	0	0	0	0	0	0	0	0	0	0	0	0	0	0	0	0	0	0	0	0	0
6	0.1.23.3.20.1.3	uncultured	0	1	0	0	0	0	0	0	0	0	0	0	0	0	0	0	0	0	0	0	0	0	0	0	0	0	0	0	0	0	0	0	0	0	0	0	0	0	0	1	0	0	0	0	0	0	0
5	0.1.23.3.20.2	Woeseiaceae	1	3	0	0	0	0	0	0	0	0	0	0	0	0	0	0	0	0	0	0	0	0	0	0	0	0	0	0	0	0	0	0	0	0	0	0	0	0	0	0	0	0	0	0	0	0	0
6	0.1.23.3.20.2.1	Woeseia	0	3	0	0	0	0	0	0	0	0	0	0	0	0	0	0	0	0	0	0	0	0	0	0	0	0	0	0	0	0	0	0	0	0	0	0	0	0	0	0	0	0	0	0	0	0	0
4	0.1.23.3.21	Vibrionales	1	2	0	0	0	0	0	0	0	0	0	0	0	0	0	0	0	0	0	0	0	0	0	0	0	0	0	0	0	0	0	0	0	0	0	0	0	1	0	0	0	0	0	0	0	0	0
5	0.1.23.3.21.1	Vibrionaceae	1	2	0	0	0	0	0	0	0	0	0	0	0	0	0	0	0	0	0	0	0	0	0	0	0	0	0	0	0	0	0	0	0	0	0	0	0	1	0	0	0	0	0	0	0	0	0
6	0.1.23.3.21.1.1	Vibrio	0	2	0	0	0	0	0	0	0	0	0	0	0	0	0	0	0	0	0	0	0	0	0	0	0	0	0	0	0	0	0	0	0	0	0	0	0	1	0	0	0	0	0	0	0	0	0
4	0.1.23.3.22	Xanthomonadales	3	63	0	2	0	0	2	1	0	0	0	6	0	5	5	12	2	3	5	0	0	0	0	0	0	2	4	4	1	0	0	6	0	0	0	0	1	0	1	22	0	2	2	0	0	1	0
5	0.1.23.3.22.1	Rhodanobacteraceae	4	15	0	1	0	0	0	1	0	0	0	0	0	0	1	0	0	0	2	0	0	0	0	0	0	1	1	0	0	0	0	6	0	0	0	0	1	0	0	7	0	0	0	0	0	0	0
6	0.1.23.3.22.1.1	Dyella	0	1	0	0	0	0	0	0	0	0	0	0	0	0	0	0	0	0	1	0	0	0	0	0	0	0	0	0	0	0	0	0	0	0	0	0	0	0	0	0	0	0	0	0	0	0	0
6	0.1.23.3.22.1.2	Fulvimonas	0	3	0	0	0	0	0	0	0	0	0	0	0	0	0	0	0	0	0	0	0	0	0	0	0	0	0	0	0	0	0	0	0	0	0	0	0	0	0	2	0	0	0	0	0	0	0
6	0.1.23.3.22.1.3	Luteibacter	0	5	0	1	0	0	0	1	0	0	0	0	0	0	1	0	0	0	1	0	0	0	0	0	0	1	1	0	0	0	0	3	0	0	0	0	1	0	0	3	0	0	0	0	0	0	0
6	0.1.23.3.22.1.4	Rhodanobacteraceae_unclassified	0	6	0	0	0	0	0	0	0	0	0	0	0	0	0	0	0	0	0	0	0	0	0	0	0	0	0	0	0	0	0	3	0	0	0	0	0	0	0	2	0	0	0	0	0	0	0
5	0.1.23.3.22.2	Xanthomonadaceae	10	47	0	1	0	0	2	0	0	0	0	6	0	5	4	12	2	3	3	0	0	0	0	0	0	1	3	4	1	0	0	0	0	0	0	0	0	0	1	14	0	2	2	0	0	1	0
6	0.1.23.3.22.2.1	Arenimonas	0	1	0	0	0	0	0	0	0	0	0	0	0	0	0	0	0	0	0	0	0	0	0	0	0	0	0	0	0	0	0	0	0	0	0	0	0	0	0	0	0	1	0	0	0	0	0
6	0.1.23.3.22.2.2	Luteimonas	0	3	0	0	0	0	0	0	0	0	0	1	0	1	0	1	1	1	0	0	0	0	0	0	0	0	0	1	0	0	0	0	0	0	0	0	0	0	0	2	0	0	0	0	0	0	0
6	0.1.23.3.22.2.3	Lysobacter	0	7	0	0	0	0	0	0	0	0	0	0	0	0	1	0	0	0	0	0	0	0	0	0	0	0	1	1	1	0	0	0	0	0	0	0	0	0	1	3	0	0	1	0	0	0	0
6	0.1.23.3.22.2.4	Pseudoxanthomonas	0	6	0	1	0	0	0	0	0	0	0	0	0	0	1	0	0	0	2	0	0	0	0	0	0	0	1	0	0	0	0	0	0	0	0	0	0	0	0	3	0	0	0	0	0	0	0
6	0.1.23.3.22.2.5	SN8	0	1	0	0	0	0	0	0	0	0	0	0	0	0	0	0	0	0	1	0	0	0	0	0	0	0	0	0	0	0	0	0	0	0	0	0	0	0	0	0	0	0	0	0	0	0	0
6	0.1.23.3.22.2.6	Stenotrophomonas	0	5	0	0	0	0	1	0	0	0	0	2	0	2	1	5	1	1	0	0	0	0	0	0	0	0	0	1	0	0	0	0	0	0	0	0	0	0	0	1	0	1	0	0	0	1	0
6	0.1.23.3.22.2.7	Thermomonas	0	1	0	0	0	0	0	0	0	0	0	0	0	0	0	0	0	0	0	0	0	0	0	0	0	0	0	0	0	0	0	0	0	0	0	0	0	0	0	1	0	0	0	0	0	0	0
6	0.1.23.3.22.2.8	Xanthomonadaceae_ge	0	1	0	0	0	0	0	0	0	0	0	0	0	0	0	0	0	0	0	0	0	0	0	0	0	0	0	0	0	0	0	0	0	0	0	0	0	0	0	0	0	0	0	0	0	0	0
6	0.1.23.3.22.2.9	Xanthomonadaceae_unclassified	0	21	0	0	0	0	1	0	0	0	0	3	0	1	1	6	0	1	0	0	0	0	0	0	0	1	1	1	0	0	0	0	0	0	0	0	0	0	0	4	0	0	1	0	0	0	0
6	0.1.23.3.22.2.10	Xylella	0	1	0	0	0	0	0	0	0	0	0	0	0	1	0	0	0	0	0	0	0	0	0	0	0	0	0	0	0	0	0	0	0	0	0	0	0	0	0	0	0	0	0	0	0	0	0
5	0.1.23.3.22.3	Xanthomonadales_unclassified	1	1	0	0	0	0	0	0	0	0	0	0	0	0	0	0	0	0	0	0	0	0	0	0	0	0	0	0	0	0	0	0	0	0	0	0	0	0	0	1	0	0	0	0	0	0	0
6	0.1.23.3.22.3.1	Xanthomonadales_unclassified	0	1	0	0	0	0	0	0	0	0	0	0	0	0	0	0	0	0	0	0	0	0	0	0	0	0	0	0	0	0	0	0	0	0	0	0	0	0	0	1	0	0	0	0	0	0	0
3	0.1.23.4	Proteobacteria_unclassified	1	386	0	0	0	0	0	1	0	0	1	0	0	0	0	0	0	1	0	1	0	0	0	0	0	0	0	0	0	0	0	0	0	0	0	0	0	0	0	0	0	0	0	0	0	0	0
4	0.1.23.4.1	Proteobacteria_unclassified	1	386	0	0	0	0	0	1	0	0	1	0	0	0	0	0	0	1	0	1	0	0	0	0	0	0	0	0	0	0	0	0	0	0	0	0	0	0	0	0	0	0	0	0	0	0	0
5	0.1.23.4.1.1	Proteobacteria_unclassified	1	386	0	0	0	0	0	1	0	0	1	0	0	0	0	0	0	1	0	1	0	0	0	0	0	0	0	0	0	0	0	0	0	0	0	0	0	0	0	0	0	0	0	0	0	0	0
6	0.1.23.4.1.1.1	Proteobacteria_unclassified	0	386	0	0	0	0	0	1	0	0	1	0	0	0	0	0	0	1	0	1	0	0	0	0	0	0	0	0	0	0	0	0	0	0	0	0	0	0	0	0	0	0	0	0	0	0	0
2	0.1.24	Spirochaetes	3	675	0	0	0	0	0	0	0	0	0	0	0	0	0	0	0	0	1	0	0	0	0	0	0	0	0	0	0	0	0	1	0	0	0	0	0	0	0	1	0	0	0	0	0	0	0
3	0.1.24.1	Brachyspirae	1	99	0	0	0	0	0	0	0	0	0	0	0	0	0	0	0	0	0	0	0	0	0	0	0	0	0	0	0	0	0	0	0	0	0	0	0	0	0	0	0	0	0	0	0	0	0
4	0.1.24.1.1	Brachyspirales	1	99	0	0	0	0	0	0	0	0	0	0	0	0	0	0	0	0	0	0	0	0	0	0	0	0	0	0	0	0	0	0	0	0	0	0	0	0	0	0	0	0	0	0	0	0	0
5	0.1.24.1.1.1	Brachyspiraceae	1	99	0	0	0	0	0	0	0	0	0	0	0	0	0	0	0	0	0	0	0	0	0	0	0	0	0	0	0	0	0	0	0	0	0	0	0	0	0	0	0	0	0	0	0	0	0
6	0.1.24.1.1.1.1	Brachyspira	0	99	0	0	0	0	0	0	0	0	0	0	0	0	0	0	0	0	0	0	0	0	0	0	0	0	0	0	0	0	0	0	0	0	0	0	0	0	0	0	0	0	0	0	0	0	0
3	0.1.24.2	Spirochaetes_unclassified	1	30	0	0	0	0	0	0	0	0	0	0	0	0	0	0	0	0	0	0	0	0	0	0	0	0	0	0	0	0	0	0	0	0	0	0	0	0	0	0	0	0	0	0	0	0	0
4	0.1.24.2.1	Spirochaetes_unclassified	1	30	0	0	0	0	0	0	0	0	0	0	0	0	0	0	0	0	0	0	0	0	0	0	0	0	0	0	0	0	0	0	0	0	0	0	0	0	0	0	0	0	0	0	0	0	0
5	0.1.24.2.1.1	Spirochaetes_unclassified	1	30	0	0	0	0	0	0	0	0	0	0	0	0	0	0	0	0	0	0	0	0	0	0	0	0	0	0	0	0	0	0	0	0	0	0	0	0	0	0	0	0	0	0	0	0	0
6	0.1.24.2.1.1.1	Spirochaetes_unclassified	0	30	0	0	0	0	0	0	0	0	0	0	0	0	0	0	0	0	0	0	0	0	0	0	0	0	0	0	0	0	0	0	0	0	0	0	0	0	0	0	0	0	0	0	0	0	0
3	0.1.24.3	Spirochaetia	2	546	0	0	0	0	0	0	0	0	0	0	0	0	0	0	0	0	1	0	0	0	0	0	0	0	0	0	0	0	0	1	0	0	0	0	0	0	0	1	0	0	0	0	0	0	0
4	0.1.24.3.1	Spirochaetales	1	545	0	0	0	0	0	0	0	0	0	0	0	0	0	0	0	0	1	0	0	0	0	0	0	0	0	0	0	0	0	1	0	0	0	0	0	0	0	1	0	0	0	0	0	0	0
5	0.1.24.3.1.1	Spirochaetaceae	3	545	0	0	0	0	0	0	0	0	0	0	0	0	0	0	0	0	1	0	0	0	0	0	0	0	0	0	0	0	0	1	0	0	0	0	0	0	0	1	0	0	0	0	0	0	0
6	0.1.24.3.1.1.1	Sphaerochaeta	0	216	0	0	0	0	0	0	0	0	0	0	0	0	0	0	0	0	1	0	0	0	0	0	0	0	0	0	0	0	0	1	0	0	0	0	0	0	0	0	0	0	0	0	0	0	0
6	0.1.24.3.1.1.2	Spirochaetaceae_unclassified	0	143	0	0	0	0	0	0	0	0	0	0	0	0	0	0	0	0	0	0	0	0	0	0	0	0	0	0	0	0	0	0	0	0	0	0	0	0	0	1	0	0	0	0	0	0	0
6	0.1.24.3.1.1.3	Treponema_2	0	186	0	0	0	0	0	0	0	0	0	0	0	0	0	0	0	0	0	0	0	0	0	0	0	0	0	0	0	0	0	0	0	0	0	0	0	0	0	0	0	0	0	0	0	0	0
4	0.1.24.3.2	Spirochaetia_unclassified	1	1	0	0	0	0	0	0	0	0	0	0	0	0	0	0	0	0	0	0	0	0	0	0	0	0	0	0	0	0	0	0	0	0	0	0	0	0	0	0	0	0	0	0	0	0	0
5	0.1.24.3.2.1	Spirochaetia_unclassified	1	1	0	0	0	0	0	0	0	0	0	0	0	0	0	0	0	0	0	0	0	0	0	0	0	0	0	0	0	0	0	0	0	0	0	0	0	0	0	0	0	0	0	0	0	0	0
6	0.1.24.3.2.1.1	Spirochaetia_unclassified	0	1	0	0	0	0	0	0	0	0	0	0	0	0	0	0	0	0	0	0	0	0	0	0	0	0	0	0	0	0	0	0	0	0	0	0	0	0	0	0	0	0	0	0	0	0	0
2	0.1.25	Synergistetes	1	974	1	2	1	2	1	0	1	0	2	0	0	1	1	1	1	1	1	1	0	0	1	0	2	3	1	1	2	0	3	1	2	1	0	1	1	1	1	2	1	0	1	0	1	0	2
3	0.1.25.1	Synergistia	1	974	1	2	1	2	1	0	1	0	2	0	0	1	1	1	1	1	1	1	0	0	1	0	2	3	1	1	2	0	3	1	2	1	0	1	1	1	1	2	1	0	1	0	1	0	2
4	0.1.25.1.1	Synergistales	1	974	1	2	1	2	1	0	1	0	2	0	0	1	1	1	1	1	1	1	0	0	1	0	2	3	1	1	2	0	3	1	2	1	0	1	1	1	1	2	1	0	1	0	1	0	2
5	0.1.25.1.1.1	Synergistaceae	2	974	1	2	1	2	1	0	1	0	2	0	0	1	1	1	1	1	1	1	0	0	1	0	2	3	1	1	2	0	3	1	2	1	0	1	1	1	1	2	1	0	1	0	1	0	2
6	0.1.25.1.1.1.1	Synergistaceae_unclassified	0	1	0	0	0	0	0	0	0	0	0	0	0	0	0	0	0	0	0	0	0	0	0	0	0	0	0	0	0	0	0	0	0	0	0	0	0	0	0	0	0	0	0	0	0	0	0
6	0.1.25.1.1.1.2	Synergistes	0	973	1	2	1	2	1	0	1	0	2	0	0	1	1	1	1	1	1	1	0	0	1	0	2	3	1	1	2	0	3	1	2	1	0	1	1	1	1	2	1	0	1	0	1	0	2
2	0.1.26	Tenericutes	1	1000	13	12	6	7	2	17	9	49	16	13	0	9	58	15	10	10	38	44	6	17	10	0	9	25	6	6	31	23	26	10	28	19	0	36	33	36	12	16	3	7	26	35	27	2	32
3	0.1.26.1	Mollicutes	6	1000	13	12	6	7	2	17	9	49	16	13	0	9	58	15	10	10	38	44	6	17	10	0	9	25	6	6	31	23	26	10	28	19	0	36	33	36	12	16	3	7	26	35	27	2	32
4	0.1.26.1.1	Acholeplasmatales	1	2	0	0	0	0	0	0	0	0	0	1	0	0	0	2	0	0	0	0	0	0	0	0	0	0	0	0	0	0	0	0	0	0	0	0	0	0	0	0	0	0	0	0	0	0	0
5	0.1.26.1.1.1	Acholeplasmataceae	1	2	0	0	0	0	0	0	0	0	0	1	0	0	0	2	0	0	0	0	0	0	0	0	0	0	0	0	0	0	0	0	0	0	0	0	0	0	0	0	0	0	0	0	0	0	0
6	0.1.26.1.1.1.1	Acholeplasma	0	2	0	0	0	0	0	0	0	0	0	1	0	0	0	2	0	0	0	0	0	0	0	0	0	0	0	0	0	0	0	0	0	0	0	0	0	0	0	0	0	0	0	0	0	0	0
4	0.1.26.1.2	Anaeroplasmatales	1	6	0	0	0	0	0	0	0	0	0	0	0	0	0	0	0	1	0	0	0	0	0	0	0	0	0	0	0	0	0	0	0	0	0	0	0	0	0	0	0	0	0	0	0	0	0
5	0.1.26.1.2.1	Anaeroplasmataceae	1	6	0	0	0	0	0	0	0	0	0	0	0	0	0	0	0	1	0	0	0	0	0	0	0	0	0	0	0	0	0	0	0	0	0	0	0	0	0	0	0	0	0	0	0	0	0
6	0.1.26.1.2.1.1	Anaeroplasma	0	6	0	0	0	0	0	0	0	0	0	0	0	0	0	0	0	1	0	0	0	0	0	0	0	0	0	0	0	0	0	0	0	0	0	0	0	0	0	0	0	0	0	0	0	0	0
4	0.1.26.1.3	Izimaplasmatales	1	10	0	0	0	0	0	0	0	0	0	0	0	0	0	0	0	0	0	0	0	0	0	0	0	0	0	0	0	0	0	0	0	0	0	0	0	0	0	0	0	0	0	0	0	0	0
5	0.1.26.1.3.1	Izimaplasmatales_fa	1	10	0	0	0	0	0	0	0	0	0	0	0	0	0	0	0	0	0	0	0	0	0	0	0	0	0	0	0	0	0	0	0	0	0	0	0	0	0	0	0	0	0	0	0	0	0
6	0.1.26.1.3.1.1	Izimaplasmatales_ge	0	10	0	0	0	0	0	0	0	0	0	0	0	0	0	0	0	0	0	0	0	0	0	0	0	0	0	0	0	0	0	0	0	0	0	0	0	0	0	0	0	0	0	0	0	0	0
4	0.1.26.1.4	Mollicutes_RF39	1	680	4	1	4	4	1	16	5	40	11	7	0	3	29	4	3	3	3	41	3	17	8	0	7	25	6	5	31	22	26	10	28	19	0	36	32	36	12	16	2	7	25	35	27	2	32
5	0.1.26.1.4.1	Mollicutes_RF39_fa	1	680	4	1	4	4	1	16	5	40	11	7	0	3	29	4	3	3	3	41	3	17	8	0	7	25	6	5	31	22	26	10	28	19	0	36	32	36	12	16	2	7	25	35	27	2	32
6	0.1.26.1.4.1.1	Mollicutes_RF39_ge	0	680	4	1	4	4	1	16	5	40	11	7	0	3	29	4	3	3	3	41	3	17	8	0	7	25	6	5	31	22	26	10	28	19	0	36	32	36	12	16	2	7	25	35	27	2	32
4	0.1.26.1.5	Mollicutes_unclassified	1	7	0	0	0	0	0	0	0	1	0	0	0	0	0	0	0	0	0	0	0	0	0	0	0	0	0	0	0	0	0	0	0	0	0	0	0	0	0	0	0	0	0	0	0	0	0
5	0.1.26.1.5.1	Mollicutes_unclassified	1	7	0	0	0	0	0	0	0	1	0	0	0	0	0	0	0	0	0	0	0	0	0	0	0	0	0	0	0	0	0	0	0	0	0	0	0	0	0	0	0	0	0	0	0	0	0
6	0.1.26.1.5.1.1	Mollicutes_unclassified	0	7	0	0	0	0	0	0	0	1	0	0	0	0	0	0	0	0	0	0	0	0	0	0	0	0	0	0	0	0	0	0	0	0	0	0	0	0	0	0	0	0	0	0	0	0	0
4	0.1.26.1.6	Mycoplasmatales	1	295	9	11	2	3	1	1	4	8	5	5	0	6	29	9	7	6	35	3	3	0	2	0	2	0	0	1	0	1	0	0	0	0	0	0	1	0	0	0	1	0	1	0	0	0	0
5	0.1.26.1.6.1	Mycoplasmataceae	4	295	9	11	2	3	1	1	4	8	5	5	0	6	29	9	7	6	35	3	3	0	2	0	2	0	0	1	0	1	0	0	0	0	0	0	1	0	0	0	1	0	1	0	0	0	0
6	0.1.26.1.6.1.1	Candidatus_Bacilloplasma	0	4	0	0	0	0	0	0	0	0	0	0	0	0	0	0	0	0	0	0	0	0	0	0	0	0	0	0	0	0	0	0	0	0	0	0	0	0	0	0	0	0	0	0	0	0	0
6	0.1.26.1.6.1.2	Mycoplasma	0	1	0	0	0	0	0	0	0	0	0	0	0	0	0	0	0	0	0	0	0	0	0	0	0	0	0	0	0	0	0	0	0	0	0	0	0	0	0	0	0	0	0	0	0	0	0
6	0.1.26.1.6.1.3	Mycoplasmataceae_unclassified	0	12	0	0	0	0	0	0	0	0	0	0	0	0	0	0	0	0	0	0	0	0	0	0	0	0	0	0	0	0	0	0	0	0	0	0	0	0	0	0	0	0	0	0	0	0	0
6	0.1.26.1.6.1.4	Ureaplasma	0	278	9	11	2	3	1	1	4	8	5	5	0	6	29	9	7	6	35	3	3	0	2	0	2	0	0	1	0	1	0	0	0	0	0	0	1	0	0	0	1	0	1	0	0	0	0
2	0.1.27	Thermotogae	1	1	0	0	0	0	0	0	0	0	0	0	0	0	0	0	0	0	0	0	0	0	0	0	0	0	0	0	0	0	0	0	0	0	0	0	0	0	0	0	0	0	0	0	0	0	0
3	0.1.27.1	Thermotogae	1	1	0	0	0	0	0	0	0	0	0	0	0	0	0	0	0	0	0	0	0	0	0	0	0	0	0	0	0	0	0	0	0	0	0	0	0	0	0	0	0	0	0	0	0	0	0
4	0.1.27.1.1	Thermotogales	1	1	0	0	0	0	0	0	0	0	0	0	0	0	0	0	0	0	0	0	0	0	0	0	0	0	0	0	0	0	0	0	0	0	0	0	0	0	0	0	0	0	0	0	0	0	0
5	0.1.27.1.1.1	Fervidobacteriaceae	1	1	0	0	0	0	0	0	0	0	0	0	0	0	0	0	0	0	0	0	0	0	0	0	0	0	0	0	0	0	0	0	0	0	0	0	0	0	0	0	0	0	0	0	0	0	0
6	0.1.27.1.1.1.1	Fervidobacterium	0	1	0	0	0	0	0	0	0	0	0	0	0	0	0	0	0	0	0	0	0	0	0	0	0	0	0	0	0	0	0	0	0	0	0	0	0	0	0	0	0	0	0	0	0	0	0
2	0.1.28	Verrucomicrobia	1	676	0	0	0	0	0	1	0	0	1	1	0	0	1	5	0	2	1	0	3	2	0	0	2	5	1	1	5	4	2	1	4	3	0	3	3	6	3	8	0	3	1	2	6	1	4
3	0.1.28.1	Verrucomicrobiae	5	676	0	0	0	0	0	1	0	0	1	1	0	0	1	5	0	2	1	0	3	2	0	0	2	5	1	1	5	4	2	1	4	3	0	3	3	6	3	8	0	3	1	2	6	1	4
4	0.1.28.1.1	Chthoniobacterales	3	7	0	0	0	0	0	0	0	0	1	1	0	0	0	1	0	1	0	0	1	0	0	0	0	0	0	0	0	0	0	0	0	0	0	0	0	0	0	1	0	1	0	0	0	0	0
5	0.1.28.1.1.1	Chthoniobacteraceae	2	2	0	0	0	0	0	0	0	0	0	0	0	0	0	1	0	1	0	0	0	0	0	0	0	0	0	0	0	0	0	0	0	0	0	0	0	0	0	1	0	0	0	0	0	0	0
6	0.1.28.1.1.1.1	Chthoniobacter	0	1	0	0	0	0	0	0	0	0	0	0	0	0	0	0	0	0	0	0	0	0	0	0	0	0	0	0	0	0	0	0	0	0	0	0	0	0	0	1	0	0	0	0	0	0	0
6	0.1.28.1.1.1.2	LD29	0	1	0	0	0	0	0	0	0	0	0	0	0	0	0	1	0	1	0	0	0	0	0	0	0	0	0	0	0	0	0	0	0	0	0	0	0	0	0	0	0	0	0	0	0	0	0
5	0.1.28.1.1.2	Chthoniobacterales_unclassified	1	1	0	0	0	0	0	0	0	0	0	0	0	0	0	0	0	0	0	0	0	0	0	0	0	0	0	0	0	0	0	0	0	0	0	0	0	0	0	0	0	0	0	0	0	0	0
6	0.1.28.1.1.2.1	Chthoniobacterales_unclassified	0	1	0	0	0	0	0	0	0	0	0	0	0	0	0	0	0	0	0	0	0	0	0	0	0	0	0	0	0	0	0	0	0	0	0	0	0	0	0	0	0	0	0	0	0	0	0
5	0.1.28.1.1.3	Xiphinematobacteraceae	1	4	0	0	0	0	0	0	0	0	1	1	0	0	0	0	0	0	0	0	1	0	0	0	0	0	0	0	0	0	0	0	0	0	0	0	0	0	0	0	0	1	0	0	0	0	0
6	0.1.28.1.1.3.1	Candidatus_Xiphinematobacter	0	4	0	0	0	0	0	0	0	0	1	1	0	0	0	0	0	0	0	0	1	0	0	0	0	0	0	0	0	0	0	0	0	0	0	0	0	0	0	0	0	1	0	0	0	0	0
4	0.1.28.1.2	Methylacidiphilales	1	3	0	0	0	0	0	1	0	0	0	0	0	0	0	0	0	0	0	0	0	1	0	0	0	0	0	0	0	0	0	0	0	0	0	0	0	0	0	3	0	0	0	0	0	0	0
5	0.1.28.1.2.1	Methylacidiphilaceae	1	3	0	0	0	0	0	1	0	0	0	0	0	0	0	0	0	0	0	0	0	1	0	0	0	0	0	0	0	0	0	0	0	0	0	0	0	0	0	3	0	0	0	0	0	0	0
6	0.1.28.1.2.1.1	uncultured	0	3	0	0	0	0	0	1	0	0	0	0	0	0	0	0	0	0	0	0	0	1	0	0	0	0	0	0	0	0	0	0	0	0	0	0	0	0	0	3	0	0	0	0	0	0	0
4	0.1.28.1.3	Opitutales	4	544	0	0	0	0	0	0	0	0	0	0	0	0	0	1	0	0	1	0	1	1	0	0	0	4	1	1	5	2	2	0	4	3	0	3	3	6	3	3	0	1	1	1	6	1	4
5	0.1.28.1.3.1	Opitutaceae	3	3	0	0	0	0	0	0	0	0	0	0	0	0	0	1	0	0	0	0	0	0	0	0	0	0	0	0	0	0	0	0	0	0	0	0	0	0	0	2	0	0	0	0	0	0	0
6	0.1.28.1.3.1.1	IMCC26134	0	1	0	0	0	0	0	0	0	0	0	0	0	0	0	1	0	0	0	0	0	0	0	0	0	0	0	0	0	0	0	0	0	0	0	0	0	0	0	0	0	0	0	0	0	0	0
6	0.1.28.1.3.1.2	Lacunisphaera	0	1	0	0	0	0	0	0	0	0	0	0	0	0	0	0	0	0	0	0	0	0	0	0	0	0	0	0	0	0	0	0	0	0	0	0	0	0	0	1	0	0	0	0	0	0	0
6	0.1.28.1.3.1.3	uncultured	0	1	0	0	0	0	0	0	0	0	0	0	0	0	0	0	0	0	0	0	0	0	0	0	0	0	0	0	0	0	0	0	0	0	0	0	0	0	0	1	0	0	0	0	0	0	0
5	0.1.28.1.3.2	Opitutales_unclassified	1	4	0	0	0	0	0	0	0	0	0	0	0	0	0	0	0	0	0	0	0	0	0	0	0	0	0	0	0	0	0	0	0	0	0	0	0	0	0	0	0	0	0	0	0	0	0
6	0.1.28.1.3.2.1	Opitutales_unclassified	0	4	0	0	0	0	0	0	0	0	0	0	0	0	0	0	0	0	0	0	0	0	0	0	0	0	0	0	0	0	0	0	0	0	0	0	0	0	0	0	0	0	0	0	0	0	0
5	0.1.28.1.3.3	Puniceicoccaceae	4	536	0	0	0	0	0	0	0	0	0	0	0	0	0	0	0	0	1	0	1	1	0	0	0	4	1	0	5	2	2	0	4	3	0	3	3	6	3	1	0	1	1	1	6	1	4
6	0.1.28.1.3.3.1	Cerasicoccus	0	21	0	0	0	0	0	0	0	0	0	0	0	0	0	0	0	0	0	0	0	0	0	0	0	0	0	0	0	0	0	0	0	0	0	0	0	0	0	0	0	0	0	0	0	0	0
6	0.1.28.1.3.3.2	Pelagicoccus	0	1	0	0	0	0	0	0	0	0	0	0	0	0	0	0	0	0	0	0	0	0	0	0	0	0	1	0	0	0	0	0	0	0	0	0	0	0	0	0	0	0	0	0	0	0	0
6	0.1.28.1.3.3.3	Puniceicoccaceae_unclassified	0	125	0	0	0	0	0	0	0	0	0	0	0	0	0	0	0	0	0	0	0	0	0	0	0	0	0	0	0	0	0	0	0	0	0	0	0	0	0	0	0	0	0	0	0	0	0
6	0.1.28.1.3.3.4	uncultured	0	389	0	0	0	0	0	0	0	0	0	0	0	0	0	0	0	0	1	0	1	1	0	0	0	4	0	0	5	2	2	0	4	3	0	3	3	6	3	1	0	1	1	1	6	1	4
5	0.1.28.1.3.4	uncultured	1	1	0	0	0	0	0	0	0	0	0	0	0	0	0	0	0	0	0	0	0	0	0	0	0	0	0	1	0	0	0	0	0	0	0	0	0	0	0	0	0	0	0	0	0	0	0
6	0.1.28.1.3.4.1	uncultured_ge	0	1	0	0	0	0	0	0	0	0	0	0	0	0	0	0	0	0	0	0	0	0	0	0	0	0	0	1	0	0	0	0	0	0	0	0	0	0	0	0	0	0	0	0	0	0	0
4	0.1.28.1.4	Verrucomicrobiae_unclassified	1	44	0	0	0	0	0	0	0	0	0	0	0	0	0	0	0	0	0	0	0	0	0	0	0	0	0	0	0	0	0	0	0	0	0	0	0	0	0	0	0	0	0	0	0	0	0
5	0.1.28.1.4.1	Verrucomicrobiae_unclassified	1	44	0	0	0	0	0	0	0	0	0	0	0	0	0	0	0	0	0	0	0	0	0	0	0	0	0	0	0	0	0	0	0	0	0	0	0	0	0	0	0	0	0	0	0	0	0
6	0.1.28.1.4.1.1	Verrucomicrobiae_unclassified	0	44	0	0	0	0	0	0	0	0	0	0	0	0	0	0	0	0	0	0	0	0	0	0	0	0	0	0	0	0	0	0	0	0	0	0	0	0	0	0	0	0	0	0	0	0	0
4	0.1.28.1.5	Verrucomicrobiales	4	78	0	0	0	0	0	0	0	0	0	0	0	0	1	3	0	1	0	0	1	0	0	0	2	1	0	0	0	2	0	1	0	0	0	0	0	0	0	1	0	1	0	1	0	0	0
5	0.1.28.1.5.1	Akkermansiaceae	1	66	0	0	0	0	0	0	0	0	0	0	0	0	0	0	0	0	0	0	1	0	0	0	1	1	0	0	0	2	0	1	0	0	0	0	0	0	0	0	0	1	0	1	0	0	0
6	0.1.28.1.5.1.1	Akkermansia	0	66	0	0	0	0	0	0	0	0	0	0	0	0	0	0	0	0	0	0	1	0	0	0	1	1	0	0	0	2	0	1	0	0	0	0	0	0	0	0	0	1	0	1	0	0	0
5	0.1.28.1.5.2	Rubritaleaceae	2	4	0	0	0	0	0	0	0	0	0	0	0	0	1	2	0	0	0	0	0	0	0	0	0	0	0	0	0	0	0	0	0	0	0	0	0	0	0	1	0	0	0	0	0	0	0
6	0.1.28.1.5.2.1	Luteolibacter	0	3	0	0	0	0	0	0	0	0	0	0	0	0	1	1	0	0	0	0	0	0	0	0	0	0	0	0	0	0	0	0	0	0	0	0	0	0	0	1	0	0	0	0	0	0	0
6	0.1.28.1.5.2.2	Rubritaleaceae_unclassified	0	1	0	0	0	0	0	0	0	0	0	0	0	0	0	1	0	0	0	0	0	0	0	0	0	0	0	0	0	0	0	0	0	0	0	0	0	0	0	0	0	0	0	0	0	0	0
5	0.1.28.1.5.3	Verrucomicrobiaceae	3	5	0	0	0	0	0	0	0	0	0	0	0	0	0	1	0	1	0	0	0	0	0	0	1	0	0	0	0	0	0	0	0	0	0	0	0	0	0	0	0	0	0	0	0	0	0
6	0.1.28.1.5.3.1	Prosthecobacter	0	1	0	0	0	0	0	0	0	0	0	0	0	0	0	0	0	0	0	0	0	0	0	0	0	0	0	0	0	0	0	0	0	0	0	0	0	0	0	0	0	0	0	0	0	0	0
6	0.1.28.1.5.3.2	Verrucomicrobium	0	2	0	0	0	0	0	0	0	0	0	0	0	0	0	1	0	1	0	0	0	0	0	0	1	0	0	0	0	0	0	0	0	0	0	0	0	0	0	0	0	0	0	0	0	0	0
6	0.1.28.1.5.3.3	uncultured	0	2	0	0	0	0	0	0	0	0	0	0	0	0	0	0	0	0	0	0	0	0	0	0	0	0	0	0	0	0	0	0	0	0	0	0	0	0	0	0	0	0	0	0	0	0	0
5	0.1.28.1.5.4	Verrucomicrobiales_unclassified	1	3	0	0	0	0	0	0	0	0	0	0	0	0	0	0	0	0	0	0	0	0	0	0	0	0	0	0	0	0	0	0	0	0	0	0	0	0	0	0	0	0	0	0	0	0	0
6	0.1.28.1.5.4.1	Verrucomicrobiales_unclassified	0	3	0	0	0	0	0	0	0	0	0	0	0	0	0	0	0	0	0	0	0	0	0	0	0	0	0	0	0	0	0	0	0	0	0	0	0	0	0	0	0	0	0	0	0	0	0
2	0.1.29	WPS-2	1	2	0	0	0	0	0	0	0	0	0	0	0	0	0	0	0	0	0	0	0	0	0	0	0	0	0	0	0	0	0	0	0	0	0	0	0	0	0	0	0	0	0	0	0	0	0
3	0.1.29.1	WPS-2_cl	1	2	0	0	0	0	0	0	0	0	0	0	0	0	0	0	0	0	0	0	0	0	0	0	0	0	0	0	0	0	0	0	0	0	0	0	0	0	0	0	0	0	0	0	0	0	0
4	0.1.29.1.1	WPS-2_or	1	2	0	0	0	0	0	0	0	0	0	0	0	0	0	0	0	0	0	0	0	0	0	0	0	0	0	0	0	0	0	0	0	0	0	0	0	0	0	0	0	0	0	0	0	0	0
5	0.1.29.1.1.1	WPS-2_fa	1	2	0	0	0	0	0	0	0	0	0	0	0	0	0	0	0	0	0	0	0	0	0	0	0	0	0	0	0	0	0	0	0	0	0	0	0	0	0	0	0	0	0	0	0	0	0
6	0.1.29.1.1.1.1	WPS-2_ge	0	2	0	0	0	0	0	0	0	0	0	0	0	0	0	0	0	0	0	0	0	0	0	0	0	0	0	0	0	0	0	0	0	0	0	0	0	0	0	0	0	0	0	0	0	0	0
[truncated: 395 more columns]
