# Supplementary material for: Functional enrichment of gut microbiome by early supplementation of Bacillus based probiotic in cage free hens: a field study
Source: Anim Microbiome. 2021 Jul 27;3:50. doi: 10.1186/s42523-021-00112-5 (PMC8314476; doi:10.1186/s42523-021-00112-5)
Supplement: Supplementary file 5 — Additional file 5. Metadata file required for the OTU Table for further analysis and data visualisation. (CSV 52 kb) [file 42523_2021_112_MOESM5_ESM.csv]

Sample name from Ramaciotti	label	Pair	Primary_group	Sample collection	Include	Probiotic_day_treatment	Treatment	Rear_vs_prod	Overall	Weekwise	Lay condition	Lay_condition_Probiotic	Prelay_vs_earlylay
KHA8139A1_L001_ds.683f9733480b4275935974112633bb65	D1S01	1	Control	Day01	1	D01C	C	Rear_C	1	1	non-lay	non-lay_C	0
KHA8139A2_L001_ds.0d565e9a1d5f49b3adea2879961b9027	D1S02	2	Control	Day01	1	D01C	C	Rear_C	1	1	non-lay	non-lay_C	0
KHA8139A3_L001_ds.25f318dc709640f282377491185e768b	D1S03	3	Control	Day01	1	D01C	C	Rear_C	1	1	non-lay	non-lay_C	0
KHA8139A4_L001_ds.96b7406a659c4b9caa37dc2b871a12f5	D1S04	4	Control	Day01	1	D01C	C	Rear_C	1	1	non-lay	non-lay_C	0
KHA8139A5_L001_ds.11584415fd9c4612aa4300e678061bcd	D1S05	5	Control	Day01	1	D01C	C	Rear_C	1	1	non-lay	non-lay_C	0
KHA8139A6_L001_ds.98ff169618294938a50a7b79adb2aff6	D1S06	6	Control	Day01	1	D01C	C	Rear_C	1	1	non-lay	non-lay_C	0
KHA8139A7_L001_ds.9cc12f8d3a374e03b28e36bbbe9ba0d9	D1S07	7	Control	Day01	1	D01C	C	Rear_C	1	1	non-lay	non-lay_C	0
KHA8139A8_L001_ds.88158613f46c49f1a0d1e46fae1d300a	D1S08	8	Control	Day01	1	D01C	C	Rear_C	1	1	non-lay	non-lay_C	0
kha8139a9_l001_ds.60a477a735a94050a71bbf1fffc0edd4	D1S09	9	Control	Day01	1	D01C	C	Rear_C	1	1	non-lay	non-lay_C	0
KHA8139A10_L001_ds.1fba9b4afc354362b8c77895162922bc	D1S10	10	Control	Day01	1	D01C	C	Rear_C	1	1	non-lay	non-lay_C	0
KHA8139A11_L001_ds.f350b051ae394e258f187730d1c11789	D1S11	11	Control	Day01	1	D01C	C	Rear_C	1	1	non-lay	non-lay_C	0
KHA8139A12_L001_ds.35309561c1cd40d382fd68408c16a694	D1S12	12	Control	Day01	1	D01C	C	Rear_C	1	1	non-lay	non-lay_C	0
KHA8139A13_L001_ds.aa12420d2a0f4ec6aeb01b6209bb9eea	D1S13	13	Control	Day01	1	D01C	C	Rear_C	1	1	non-lay	non-lay_C	0
KHA8139A14_L001_ds.3d2f00426d2547e196e30aae9823b165	D1S14	14	Control	Day01	1	D01C	C	Rear_C	1	1	non-lay	non-lay_C	0
KHA8139A15_L001_ds.bc2aa0f2d0054be5ad6034822b682c86	D1S15	15	Control	Day01	1	D01C	C	Rear_C	1	1	non-lay	non-lay_C	0
KHA8139A16_L001_ds.bf0e4b74ed7c452a996d6256aff33f4e	D1S16	16	Control	Day01	1	D01C	C	Rear_C	1	1	non-lay	non-lay_C	0
KHA8139A17_L001_ds.6b66d16770604661bce049f98e89f38c	D1S17	17	Control	Day01	1	D01C	C	Rear_C	1	1	non-lay	non-lay_C	0
KHA8139A18_L001_ds.202be540e43147c3b83ed317c68210c6	D1S18	18	Control	Day01	1	D01C	C	Rear_C	1	1	non-lay	non-lay_C	0
KHA8139A19_L001_ds.334a9793b9ff464bb73c6098eec313f4	D1S19	19	Control	Day01	1	D01C	C	Rear_C	1	1	non-lay	non-lay_C	0
KHA8139A20_L001_ds.043a4245a0e44c1aab2d437bc7d2bbc2	D1S20	20	Control	Day01	1	D01C	C	Rear_C	1	1	non-lay	non-lay_C	0
KHA8139A21_L001_ds.ee9d15061d094ea59e121e6b57695574	D1S21	21	Probiotic	Day01	1	D01P	P	Rear_P	1	1	non-lay	non-lay_P	0
KHA8139A22_L001_ds.b96051bcf26a48e088eeb96c194f2bce	D1S22	22	Probiotic	Day01	1	D01P	P	Rear_P	1	1	non-lay	non-lay_P	0
KHA8139A23_L001_ds.2fd55e1176c44afca1cd45debffb6016	D1S23	23	Probiotic	Day01	1	D01P	P	Rear_P	1	1	non-lay	non-lay_P	0
KHA8139A24_L001_ds.90a274cad38e45e4bce27e5149ca42c0	D1S24	24	Probiotic	Day01	1	D01P	P	Rear_P	1	1	non-lay	non-lay_P	0
KHA8139A25_L001_ds.0f41507353534a56bde6e5711b6d0757	D1S25	25	Probiotic	Day01	1	D01P	P	Rear_P	1	1	non-lay	non-lay_P	0
KHA8139A26_L001_ds.81f6ba54213a4df1997abb9c1cd71fd5	D1S26	26	Probiotic	Day01	1	D01P	P	Rear_P	0	1	non-lay	non-lay_P	0
KHA8139A27_L001_ds.82745c33e90849dd9736e0ed2475001f	D1S27	27	Probiotic	Day01	1	D01P	P	Rear_P	1	1	non-lay	non-lay_P	0
KHA8139A28_L001_ds.0646b1ed14664963aad090b2f4cc34d0	D1S28	28	Probiotic	Day01	1	D01P	P	Rear_P	1	1	non-lay	non-lay_P	0
KHA8139A29_L001_ds.96af83fba3e1456b93a79249f162cce3	D1S29	29	Probiotic	Day01	1	D01P	P	Rear_P	1	1	non-lay	non-lay_P	0
kha8139a30_l001_ds.da59be404c3941f897ad40381edeb1f3	D1S30	30	Probiotic	Day01	1	D01P	P	Rear_P	1	1	non-lay	non-lay_P	0
KHA8139A31_L001_ds.5b32dde9cc8d4249b6084e7a9ed97172	D1S31	31	Probiotic	Day01	1	D01P	P	Rear_P	1	1	non-lay	non-lay_P	0
KHA8139A32_L001_ds.509b854006c1441d82a961f80913d09f	D1S32	32	Probiotic	Day01	1	D01P	P	Rear_P	1	1	non-lay	non-lay_P	0
KHA8139A33_L001_ds.5373d35c2c2b467c99e7ded8e2fe1aff	D1S33	33	Probiotic	Day01	1	D01P	P	Rear_P	1	1	non-lay	non-lay_P	0
KHA8139A34_L001_ds.8de139daf67d448dbf6f80ed2227c2e8	D1S34	34	Probiotic	Day01	1	D01P	P	Rear_P	1	1	non-lay	non-lay_P	0
KHA8139A35_L001_ds.994a9c77b7d844d890d4cbc238cd3def	D1S35	35	Probiotic	Day01	1	D01P	P	Rear_P	1	1	non-lay	non-lay_P	0
KHA8139A36_L001_ds.2941eecdec804970a25dbf8bdcaea9c8	D1S36	36	Probiotic	Day01	1	D01P	P	Rear_P	1	1	non-lay	non-lay_P	0
KHA8139A37_L001_ds.29525b15c91e4c93b40c1d310df1bd33	D1S37	37	Probiotic	Day01	1	D01P	P	Rear_P	1	1	non-lay	non-lay_P	0
KHA8139A38_L001_ds.a0f94fa1f1e2445db2bc9c1f9b6ff31d	D1S38	38	Probiotic	Day01	1	D01P	P	Rear_P	1	1	non-lay	non-lay_P	0
KHA8139A39_L001_ds.b6e62e4dc46e48b8a8c4a1ef66d7b501	D1S39	39	Probiotic	Day01	1	D01P	P	Rear_P	1	1	non-lay	non-lay_P	0
KHA8139A40_L001_ds.c024e14b5d4649b1a091b8a71c915449	D1S40	40	Probiotic	Day01	1	D01P	P	Rear_P	1	1	non-lay	non-lay_P	0
KHA8139A41_L001_ds.521f58fb344948529964a6c3d8c36b20	D5S01	41	Control	Day05	1	D05C	C	Rear_C	1	5	non-lay	non-lay_C	0
KHA8139A42_L001_ds.58b0993fb59e4c7697f99b064fecbe12	D5S02	42	Control	Day05	1	D05C	C	Rear_C	1	5	non-lay	non-lay_C	0
KHA8139A43_L001_ds.100bd85a8d3a4162bd2ea7e0d49a3cba	D5S03	43	Control	Day05	1	D05C	C	Rear_C	1	5	non-lay	non-lay_C	0
KHA8139A44_L001_ds.4e2e20f06b3c4edc8600cdf8abef847d	D5S04	44	Control	Day05	1	D05C	C	Rear_C	1	5	non-lay	non-lay_C	0
KHA8139A45_L001_ds.1dcccd19037c488cba35e88355a83cf7	D5S05	45	Control	Day05	1	D05C	C	Rear_C	1	5	non-lay	non-lay_C	0
KHA8139A46_L001_ds.f3698000cad14b66a4a75df7d9e696a0	D5S06	46	Control	Day05	1	D05C	C	Rear_C	1	5	non-lay	non-lay_C	0
KHA8139A47_L001_ds.24c10b69d22448009ad72ed003fb45a1	D5S07	47	Control	Day05	1	D05C	C	Rear_C	1	5	non-lay	non-lay_C	0
KHA8139A48_L001_ds.6e765055043a41978f5f36d02e2e26d5	D5S08	48	Control	Day05	1	D05C	C	Rear_C	1	5	non-lay	non-lay_C	0
KHA8139A49_L001_ds.4c958ae894c74f3cb086dc56941b8677	D5S09	49	Control	Day05	1	D05C	C	Rear_C	1	5	non-lay	non-lay_C	0
KHA8139A50_L001_ds.431f927d9b2b4e71b46e52239b749a5c	D5S10	50	Control	Day05	1	D05C	C	Rear_C	1	5	non-lay	non-lay_C	0
KHA8139A51_L001_ds.23d4b0b098284a22b23ab726d65cb655	D5S11	51	Control	Day05	1	D05C	C	Rear_C	1	5	non-lay	non-lay_C	0
KHA8139A52_L001_ds.61d80d6ffb7040cab680a9e6cf9e8a50	D5S12	52	Control	Day05	1	D05C	C	Rear_C	1	5	non-lay	non-lay_C	0
KHA8139A53_L001_ds.684e46a63263431e869fc14cec0c5eeb	D5S13	53	Control	Day05	1	D05C	C	Rear_C	1	5	non-lay	non-lay_C	0
KHA8139A54_L001_ds.d17417154e1f48409c3ba0ec13fea3d1	D5S14	54	Control	Day05	1	D05C	C	Rear_C	1	5	non-lay	non-lay_C	0
KHA8139A55_L001_ds.dd5949aeaaf54795973eed7813a6c369	D5S15	55	Control	Day05	1	D05C	C	Rear_C	1	5	non-lay	non-lay_C	0
KHA8139A56_L001_ds.5ad1460d6b2f4745b203e4602a52fa12	D5S16	56	Control	Day05	1	D05C	C	Rear_C	1	5	non-lay	non-lay_C	0
KHA8139A57_L001_ds.bc7b59163a1b4abe893f0c3ee3051e03	D5S17	57	Control	Day05	1	D05C	C	Rear_C	1	5	non-lay	non-lay_C	0
KHA8139A58_L001_ds.f3274690ffcb4225857895843ebcf8da	D5S18	58	Control	Day05	1	D05C	C	Rear_C	1	5	non-lay	non-lay_C	0
KHA8139A59_L001_ds.cc0e198a5ad342fba6657806b355b0ce	D5S19	59	Control	Day05	1	D05C	C	Rear_C	1	5	non-lay	non-lay_C	0
KHA8139A60_L001_ds.488bd98bdbdc49a1bb78aeea8c126d6e	D5S20	60	Control	Day05	1	D05C	C	Rear_C	1	5	non-lay	non-lay_C	0
KHA8139A61_L001_ds.9d1ddbe7d84f403fa81104b81b2097d3	D5S21	61	Probiotic	Day05	1	D05P	P	Rear_P	1	5	non-lay	non-lay_P	0
KHA8139A62_L001_ds.43b12d519b1149e69553f5a8e00ae2ce	D5S22	62	Probiotic	Day05	1	D05P	P	Rear_P	1	5	non-lay	non-lay_P	0
KHA8139A63_L001_ds.d2210ee3f2c644009a4b5f4cc20ab4ee	D5S23	63	Probiotic	Day05	1	D05P	P	Rear_P	1	5	non-lay	non-lay_P	0
KHA8139A64_L001_ds.87af4051e69144369716e779badfa53d	D5S24	64	Probiotic	Day05	1	D05P	P	Rear_P	1	5	non-lay	non-lay_P	0
KHA8139A65_L001_ds.f9ec6bbc05fb4418ac55be8e59ec3cd7	D5S25	65	Probiotic	Day05	1	D05P	P	Rear_P	1	5	non-lay	non-lay_P	0
KHA8139A66_L001_ds.0afa781608d546b0b0c1d9b68d37823d	D5S26	66	Probiotic	Day05	1	D05P	P	Rear_P	1	5	non-lay	non-lay_P	0
KHA8139A67_L001_ds.9098ed8a5091409a845ed18c88e08859	D5S27	67	Probiotic	Day05	1	D05P	P	Rear_P	1	5	non-lay	non-lay_P	0
KHA8139A68_L001_ds.a8edd2b1375b48e798e05b75030d5a2e	D5S28	68	Probiotic	Day05	1	D05P	P	Rear_P	1	5	non-lay	non-lay_P	0
KHA8139A69_L001_ds.976822a7da9f48fc850d61f54490f38c	D5S29	69	Probiotic	Day05	1	D05P	P	Rear_P	1	5	non-lay	non-lay_P	0
KHA8139A70_L001_ds.89d955f82f8540e4aafde641fbf7cff9	D5S30	70	Probiotic	Day05	1	D05P	P	Rear_P	1	5	non-lay	non-lay_P	0
KHA8139A71_L001_ds.28562425ae9f4e369a67b05c4b3f59c6	D5S31	71	Probiotic	Day05	1	D05P	P	Rear_P	1	5	non-lay	non-lay_P	0
KHA8139A72_L001_ds.7dcf5b38bd7a457ca1abddd4e7b3c573	D5S32	72	Probiotic	Day05	1	D05P	P	Rear_P	1	5	non-lay	non-lay_P	0
KHA8139A73_L001_ds.3744f07fde4f4da29c55efca68fda331	D5S33	73	Probiotic	Day05	1	D05P	P	Rear_P	1	5	non-lay	non-lay_P	0
KHA8139A74_L001_ds.77cc4689c3614077ac74dee9d78b1d92	D5S34	74	Probiotic	Day05	1	D05P	P	Rear_P	1	5	non-lay	non-lay_P	0
KHA8139A75_L001_ds.292e5aab2ff9449f83102a1ae5a31607	D5S35	75	Probiotic	Day05	1	D05P	P	Rear_P	1	5	non-lay	non-lay_P	0
KHA8139A76_L001_ds.4d55689bccf742eb8ffdd002a6ce2efa	D5S36	76	Probiotic	Day05	1	D05P	P	Rear_P	1	5	non-lay	non-lay_P	0
KHA8139A77_L001_ds.2e09ba2fe8ab460289445dadbbcc1b7a	D5S37	77	Probiotic	Day05	1	D05P	P	Rear_P	1	5	non-lay	non-lay_P	0
KHA8139A78_L001_ds.8dc060e893864e82b1f01956b0a37681	D5S38	78	Probiotic	Day05	1	D05P	P	Rear_P	1	5	non-lay	non-lay_P	0
KHA8139A79_L001_ds.e4515c483b164a339cbf404fb0b8eca2	D5S39	79	Probiotic	Day05	1	D05P	P	Rear_P	1	5	non-lay	non-lay_P	0
KHA8139A80_L001_ds.52c2e4bb368342c3bd8971df3e6b961d	D5S40	80	Probiotic	Day05	1	D05P	P	Rear_P	1	5	non-lay	non-lay_P	0
KHA8139A81_L001_ds.010bec8a1b864a15af280a62fa80220b	D21S01	81	Control	Day21	1	D21C	C	Rear_C	1	21	non-lay	non-lay_C	0
KHA8139A82_L001_ds.9dc40dd6aa6b4bb5b2588bfb4215be48	D21S02	82	Control	Day21	1	D21C	C	Rear_C	1	21	non-lay	non-lay_C	0
KHA8139A83_L001_ds.063c438f8d3e4876a143f117ede588b1	D21S03	83	Control	Day21	1	D21C	C	Rear_C	1	21	non-lay	non-lay_C	0
KHA8139A84_L001_ds.b111239a656248c48b05dfec34f20f0c	D21S04	84	Control	Day21	1	D21C	C	Rear_C	1	21	non-lay	non-lay_C	0
KHA8139A85_L001_ds.acba7c484f96408fa0846286c0af1ff5	D21S05	85	Control	Day21	1	D21C	C	Rear_C	1	21	non-lay	non-lay_C	0
KHA8139A86_L001_ds.780388f2979040af9baff7ee6c83620a	D21S06	86	Control	Day21	1	D21C	C	Rear_C	1	21	non-lay	non-lay_C	0
KHA8139A87_L001_ds.6318804df2114a07a2b9b106f8eb373a	D21S07	87	Control	Day21	1	D21C	C	Rear_C	1	21	non-lay	non-lay_C	0
KHA8139A88_L001_ds.9dbbbf345ca74e57863e8e010d8339eb	D21S08	88	Control	Day21	1	D21C	C	Rear_C	1	21	non-lay	non-lay_C	0
KHA8139A89_L001_ds.adf5eab7fe934606957b7fa55a796d78	D21S09	89	Control	Day21	1	D21C	C	Rear_C	1	21	non-lay	non-lay_C	0
KHA8139A90_L001_ds.945f1753fb374905b0e07ec30ea3b641	D21S10	90	Control	Day21	1	D21C	C	Rear_C	1	21	non-lay	non-lay_C	0
KHA8139A91_L001_ds.a4928bb0149d41f799c09f65c5b1d8a5	D21S11	91	Control	Day21	1	D21C	C	Rear_C	1	21	non-lay	non-lay_C	0
KHA8139A92_L001_ds.1bcd8619919841dbbdc2f42d34071646	D21S12	92	Control	Day21	1	D21C	C	Rear_C	1	21	non-lay	non-lay_C	0
KHA8139A93_L001_ds.42949c81ab1c4b44af2be4f05a728f87	D21S13	93	Control	Day21	1	D21C	C	Rear_C	1	21	non-lay	non-lay_C	0
KHA8139A94_L001_ds.22de2c3f1968460598cd4f5fdbbfb988	D21S14	94	Control	Day21	1	D21C	C	Rear_C	1	21	non-lay	non-lay_C	0
KHA8139A95_L001_ds.8744be9e2c0a40a6a2607bca32423045	D21S15	95	Control	Day21	1	D21C	C	Rear_C	1	21	non-lay	non-lay_C	0
KHA8139A96_L001_ds.a186af551f094e9da14140aa5672304e	D21S16	96	Control	Day21	1	D21C	C	Rear_C	1	21	non-lay	non-lay_C	0
KHA8139A97_L001_ds.fb90c35012c84c9f9487c3d20b0974fc	D21S17	97	Control	Day21	1	D21C	C	Rear_C	1	21	non-lay	non-lay_C	0
KHA8139A98_L001_ds.a06c52547dab4afab568315e45d8f43a	D21S18	98	Control	Day21	1	D21C	C	Rear_C	1	21	non-lay	non-lay_C	0
KHA8139A99_L001_ds.cc622bf08f6f497492a2e1a0ae6a4e2e	D21S19	99	Control	Day21	1	D21C	C	Rear_C	1	21	non-lay	non-lay_C	0
KHA8139A100_L001_ds.6a41fbcd22bc44cc9d2a6e227a380aa4	D21S20	100	Control	Day21	1	D21C	C	Rear_C	1	21	non-lay	non-lay_C	0
KHA8139A101_L001_ds.85af0c6cf24f4340a269efb4ba93a93a	D21S21	101	Probiotic	Day21	1	D21P	P	Rear_P	1	21	non-lay	non-lay_P	0
KHA8139A102_L001_ds.8936a1a0b33c4b87ba823c6596ed8aa6	D21S22	102	Probiotic	Day21	1	D21P	P	Rear_P	1	21	non-lay	non-lay_P	0
KHA8139A103_L001_ds.05005b4fcf30464f808db992047c265e	D21S23	103	Probiotic	Day21	1	D21P	P	Rear_P	1	21	non-lay	non-lay_P	0
KHA8139A104_L001_ds.c68fd60565ba4b76b938c06c6b8ddc87	D21S24	104	Probiotic	Day21	1	D21P	P	Rear_P	1	21	non-lay	non-lay_P	0
KHA8139A105_L001_ds.e84ba85b88654fbf908f11c23e654f40	D21S25	105	Probiotic	Day21	1	D21P	P	Rear_P	1	21	non-lay	non-lay_P	0
KHA8139A106_L001_ds.42a7f67fb0f146849e743b1ebf8d3a12	D21S26	106	Probiotic	Day21	1	D21P	P	Rear_P	1	21	non-lay	non-lay_P	0
KHA8139A107_L001_ds.1b372457ed39429a9be6d944fb8fd880	D21S27	107	Probiotic	Day21	1	D21P	P	Rear_P	1	21	non-lay	non-lay_P	0
KHA8139A108_L001_ds.e8e5f48cf3fb4f648d9605a60e8d4cb2	D21S28	108	Probiotic	Day21	1	D21P	P	Rear_P	1	21	non-lay	non-lay_P	0
KHA8139A109_L001_ds.c0a58079fa494ec9bc546c3c8b2b0855	D21S29	109	Probiotic	Day21	1	D21P	P	Rear_P	1	21	non-lay	non-lay_P	0
KHA8139A110_L001_ds.06a4d0ce872645d1aa6f3e998fae3c6f	D21S30	110	Probiotic	Day21	1	D21P	P	Rear_P	1	21	non-lay	non-lay_P	0
KHA8139A111_L001_ds.58eab175d01e4cb09ff71b784b5b94ed	D21S31	111	Probiotic	Day21	1	D21P	P	Rear_P	1	21	non-lay	non-lay_P	0
KHA8139A112_L001_ds.8ed70c282a4d407b823744c5b5e21546	D21S32	112	Probiotic	Day21	1	D21P	P	Rear_P	1	21	non-lay	non-lay_P	0
KHA8139A113_L001_ds.b31edca5bcf54ec9b7f201c1b6b6d5a4	D21S33	113	Probiotic	Day21	1	D21P	P	Rear_P	1	21	non-lay	non-lay_P	0
KHA8139A114_L001_ds.e082080545ce401e96ca5b7b73d3d90e	D21S34	114	Probiotic	Day21	1	D21P	P	Rear_P	1	21	non-lay	non-lay_P	0
KHA8139A115_L001_ds.b55cc35d334b47c9bd23a714111c3208	D21S35	115	Probiotic	Day21	1	D21P	P	Rear_P	1	21	non-lay	non-lay_P	0
KHA8139A116_L001_ds.c63d209f4d7c4181882cee897508de01	D21S36	116	Probiotic	Day21	1	D21P	P	Rear_P	1	21	non-lay	non-lay_P	0
KHA8139A117_L001_ds.3d185f0b6d5840518a214d2e717de21a	D21S37	117	Probiotic	Day21	1	D21P	P	Rear_P	1	21	non-lay	non-lay_P	0
KHA8139A118_L001_ds.f3ef98f956054579a6136570ec20335d	D21S38	118	Probiotic	Day21	1	D21P	P	Rear_P	1	21	non-lay	non-lay_P	0
KHA8139A119_L001_ds.3886c25556a9483a8413426ba3ea09b7	D21S39	119	Probiotic	Day21	1	D21P	P	Rear_P	1	21	non-lay	non-lay_P	0
KHA8139A120_L001_ds.b0134ba2d6b046bb8fcf58032953c6d9	D21S40	120	Probiotic	Day21	1	D21P	P	Rear_P	1	21	non-lay	non-lay_P	0
KHA8139A121_L001_ds.a467ac6eeb4d4fcb993ed266176f6035	W06S01	121	Control	Week06	1	W06C	C	Rear_C	1	6	non-lay	non-lay_C	0
KHA8139A122_L001_ds.504fa30bf0984f56afa33a02c4f9335e	W06S02	122	Control	Week06	1	W06C	C	Rear_C	1	6	non-lay	non-lay_C	0
KHA8139A123_L001_ds.415d9e5f6ad3464ca3122e3bdc5789fe	W06S03	123	Control	Week06	1	W06C	C	Rear_C	1	6	non-lay	non-lay_C	0
KHA8139A124_L001_ds.622798b107bc4588a161716736de0fa6	W06S04	124	Control	Week06	1	W06C	C	Rear_C	1	6	non-lay	non-lay_C	0
KHA8139A125_L001_ds.d0dac59e80b64d698253673a4810f504	W06S05	125	Control	Week06	1	W06C	C	Rear_C	1	6	non-lay	non-lay_C	0
KHA8139A126_L001_ds.f00d813732eb47b38bade4d90d103f65	W06S06	126	Control	Week06	1	W06C	C	Rear_C	1	6	non-lay	non-lay_C	0
KHA8139A127_L001_ds.f9a9334d9c074ebaa2cab7aea58ebd2d	W06S07	127	Control	Week06	1	W06C	C	Rear_C	1	6	non-lay	non-lay_C	0
KHA8139A128_L001_ds.a26aee8d094e4a95b6dcd8855c4889eb	W06S08	128	Control	Week06	1	W06C	C	Rear_C	1	6	non-lay	non-lay_C	0
KHA8139A129_L001_ds.006411503d554529b87181f6797f2706	W06S09	129	Control	Week06	1	W06C	C	Rear_C	1	6	non-lay	non-lay_C	0
KHA8139A130_L001_ds.1efc34eaaf854c8dbfe4c8d5289cf98b	W06S10	130	Control	Week06	1	W06C	C	Rear_C	1	6	non-lay	non-lay_C	0
KHA8139A131_L001_ds.dd1f3b19afca4c858034caef7f9f3307	W06S11	131	Control	Week06	1	W06C	C	Rear_C	1	6	non-lay	non-lay_C	0
KHA8139A132_L001_ds.d8bd986aad6045d393c8e4d05bdc4dc4	W06S12	132	Control	Week06	1	W06C	C	Rear_C	1	6	non-lay	non-lay_C	0
KHA8139A133_L001_ds.07458a60495f40d79554fbc60ee3d6ef	W06S13	133	Control	Week06	1	W06C	C	Rear_C	1	6	non-lay	non-lay_C	0
KHA8139A134_L001_ds.90d98cc2568648d2b17072464d7d04c3	W06S14	134	Control	Week06	1	W06C	C	Rear_C	1	6	non-lay	non-lay_C	0
KHA8139A135_L001_ds.7eacdc7ad8444475909c5351ea8d103c	W06S15	135	Control	Week06	1	W06C	C	Rear_C	1	6	non-lay	non-lay_C	0
KHA8139A136_L001_ds.318e595f3b6647228b686ef79b207af8	W06S16	136	Control	Week06	1	W06C	C	Rear_C	1	6	non-lay	non-lay_C	0
KHA8139A137_L001_ds.ab26af7c541d46b1afac6fcf92914c96	W06S17	137	Control	Week06	1	W06C	C	Rear_C	1	6	non-lay	non-lay_C	0
KHA8139A138_L001_ds.5bd6acf0b1354e8ebd3dbbd3765c5bfc	W06S18	138	Control	Week06	1	W06C	C	Rear_C	1	6	non-lay	non-lay_C	0
KHA8139A139_L001_ds.09947d86fc8145848bfb32ea16ac0ccd	W06S19	139	Control	Week06	1	W06C	C	Rear_C	1	6	non-lay	non-lay_C	0
KHA8139A140_L001_ds.629894fa4b9d40b081f0cec5eb0ea422	W06S20	140	Control	Week06	1	W06C	C	Rear_C	1	6	non-lay	non-lay_C	0
KHA8139A141_L001_ds.8168ac5496ea45139abee6a4549c6684	W06S21	141	Probiotic	Week06	1	W06P	P	Rear_P	1	6	non-lay	non-lay_P	0
KHA8139A142_L001_ds.281c0f248dd34136929cbea455b1a725	W06S22	142	Probiotic	Week06	1	W06P	P	Rear_P	1	6	non-lay	non-lay_P	0
KHA8139A143_L001_ds.13f04142b4584ad69918787231703b1a	W06S23	143	Probiotic	Week06	1	W06P	P	Rear_P	1	6	non-lay	non-lay_P	0
KHA8139A144_L001_ds.15db2787ca48417d9f065f4c7ffd9c8f	W06S24	144	Probiotic	Week06	1	W06P	P	Rear_P	1	6	non-lay	non-lay_P	0
KHA8139A145_L001_ds.3c6535e62ad846c6b5c26120e23cd3b6	W06S25	145	Probiotic	Week06	1	W06P	P	Rear_P	1	6	non-lay	non-lay_P	0
KHA8139A146_L001_ds.0123c8ef77564de883b4e9660e0f782c	W06S26	146	Probiotic	Week06	1	W06P	P	Rear_P	1	6	non-lay	non-lay_P	0
KHA8139A147_L001_ds.b1c6658d8bc84274999010ba0b9df581	W06S27	147	Probiotic	Week06	1	W06P	P	Rear_P	1	6	non-lay	non-lay_P	0
KHA8139A148_L001_ds.3ae22f5abf0240be9d84c67a335a1c4c	W06S28	148	Probiotic	Week06	1	W06P	P	Rear_P	1	6	non-lay	non-lay_P	0
KHA8139A149_L001_ds.1d03fd35c1244c57bb7eb69863640cb7	W06S29	149	Probiotic	Week06	1	W06P	P	Rear_P	1	6	non-lay	non-lay_P	0
KHA8139A150_L001_ds.d388bd62b58446c59bd3c54a4922a99b	W06S30	150	Probiotic	Week06	1	W06P	P	Rear_P	1	6	non-lay	non-lay_P	0
KHA8139A151_L001_ds.49ee0fbb31904bb6b947116a32f12498	W06S31	151	Probiotic	Week06	1	W06P	P	Rear_P	1	6	non-lay	non-lay_P	0
KHA8139A152_L001_ds.c9da830a35f748fba7bc2627cbc49fc3	W06S32	152	Probiotic	Week06	1	W06P	P	Rear_P	1	6	non-lay	non-lay_P	0
KHA8139A153_L001_ds.2ee452cfcb864a70aa5cd3b20a8ca292	W06S33	153	Probiotic	Week06	1	W06P	P	Rear_P	1	6	non-lay	non-lay_P	0
KHA8139A154_L001_ds.cd10f95b62e94edfa4aeac26433b0d2d	W06S34	154	Probiotic	Week06	1	W06P	P	Rear_P	1	6	non-lay	non-lay_P	0
KHA8139A155_L001_ds.1666455bda2f404ba1810bd3bd63f1d8	W06S35	155	Probiotic	Week06	1	W06P	P	Rear_P	1	6	non-lay	non-lay_P	0
KHA8139A156_L001_ds.fcd36b7b5baa48798883833a32f49c0e	W06S36	156	Probiotic	Week06	1	W06P	P	Rear_P	1	6	non-lay	non-lay_P	0
KHA8139A157_L001_ds.3e9a2e4b17bc42828f638676d7a98423	W06S37	157	Probiotic	Week06	1	W06P	P	Rear_P	1	6	non-lay	non-lay_P	0
KHA8139A158_L001_ds.478e9c9edd984f44b727aeb831e1854f	W06S38	158	Probiotic	Week06	1	W06P	P	Rear_P	1	6	non-lay	non-lay_P	0
KHA8139A159_L001_ds.9480019dcd774aa7aea1032d95cf4937	W06S39	159	Probiotic	Week06	1	W06P	P	Rear_P	1	6	non-lay	non-lay_P	0
KHA8139A160_L001_ds.2f4d109789e44912919b33b65a58cac0	W06S40	160	Probiotic	Week06	1	W06P	P	Rear_P	1	6	non-lay	non-lay_P	0
KHA8139A161_L001_ds.9b0f01d29fed412daf0dfcdee5df14f6	W12S01	161	Control	Week12	1	W12C	C	Rear_C	1	12	Pre-lay	non-lay_C	1
KHA8139A162_L001_ds.cb4cbde82aff46008ba12938a4867933	W12S02	162	Control	Week12	1	W12C	C	Rear_C	1	12	Pre-lay	non-lay_C	1
KHA8139A163_L001_ds.ed3bc91ad5ad4ee7a5df937b1d355fd6	W12S03	163	Control	Week12	1	W12C	C	Rear_C	1	12	Pre-lay	non-lay_C	1
KHA8139A164_L001_ds.c27d3d221df340bf84400337efdcaa12	W12S04	164	Control	Week12	1	W12C	C	Rear_C	1	12	Pre-lay	non-lay_C	1
KHA8139A165_L001_ds.61c956bdd6c34270992b5f9a87dadb9e	W12S05	165	Control	Week12	1	W12C	C	Rear_C	1	12	Pre-lay	non-lay_C	1
KHA8139A166_L001_ds.a0ce4df9f89b4ac19d927b590ce51828	W12S06	166	Control	Week12	1	W12C	C	Rear_C	1	12	Pre-lay	non-lay_C	1
KHA8139A167_L001_ds.ca449b110b7c445da35ad53e3cc8726b	W12S07	167	Control	Week12	1	W12C	C	Rear_C	1	12	Pre-lay	non-lay_C	1
KHA8139A168_L001_ds.452807bd955a464890599ef129f4d86c	W12S08	168	Control	Week12	1	W12C	C	Rear_C	1	12	Pre-lay	non-lay_C	1
KHA8139A169_L001_ds.8507a01e8b03421c92c08334dcb23f79	W12S09	169	Control	Week12	1	W12C	C	Rear_C	1	12	Pre-lay	non-lay_C	1
KHA8139A170_L001_ds.7a5a1eacb8364964826f944868c25b31	W12S10	170	Control	Week12	1	W12C	C	Rear_C	1	12	Pre-lay	non-lay_C	1
KHA8139A171_L001_ds.48dbf92573574ade9965afb0638ac6da	W12S11	171	Control	Week12	1	W12C	C	Rear_C	1	12	Pre-lay	non-lay_C	1
KHA8139A172_L001_ds.d9db8b3a31c149708d5f7649e575ec77	W12S12	172	Control	Week12	1	W12C	C	Rear_C	1	12	Pre-lay	non-lay_C	1
KHA8139A173_L001_ds.954f1a3bd0f74a679b388ae30dd2c1ec	W12S13	173	Control	Week12	1	W12C	C	Rear_C	1	12	Pre-lay	non-lay_C	1
KHA8139A174_L001_ds.643900539fd941f6a066f60421ed2b96	W12S14	174	Control	Week12	1	W12C	C	Rear_C	1	12	Pre-lay	non-lay_C	1
KHA8139A175_L001_ds.6e6bacdc046143c9ba55c6cd72c5bfd3	W12S15	175	Control	Week12	1	W12C	C	Rear_C	1	12	Pre-lay	non-lay_C	1
KHA8139A176_L001_ds.2320e123a77846dab8534a8807b02d2e	W12S16	176	Control	Week12	1	W12C	C	Rear_C	1	12	Pre-lay	non-lay_C	1
KHA8139A177_L001_ds.2cfc53d5070b483683c7a13439b82740	W12S17	177	Control	Week12	1	W12C	C	Rear_C	1	12	Pre-lay	non-lay_C	1
KHA8139A178_L001_ds.46c2d287c5d54745923d19703bb5b60a	W12S18	178	Control	Week12	1	W12C	C	Rear_C	1	12	Pre-lay	non-lay_C	1
KHA8139A179_L001_ds.84ddf1d8e38d4108a02ca578c687d978	W12S19	179	Control	Week12	1	W12C	C	Rear_C	1	12	Pre-lay	non-lay_C	1
KHA8139A180_L001_ds.46636482a287438cb6374ad0c65d2234	W12S20	180	Control	Week12	1	W12C	C	Rear_C	1	12	Pre-lay	non-lay_C	1
KHA8139A181_L001_ds.8bb3c5334aeb4a98880fb419f62a92be	W12S21	181	Probiotic	Week12	1	W12P	P	Rear_P	1	12	Pre-lay	non-lay_P	1
KHA8139A182_L001_ds.642c600e955d4328bad30577cff5ae1a	W12S22	182	Probiotic	Week12	1	W12P	P	Rear_P	1	12	Pre-lay	non-lay_P	1
KHA8139A183_L001_ds.f83e3518cbec4bc3bca743af0be35a54	W12S23	183	Probiotic	Week12	1	W12P	P	Rear_P	1	12	Pre-lay	non-lay_P	1
KHA8139A184_L001_ds.a4bc575285bf4062b5e9679a1bc5d8cc	W12S24	184	Probiotic	Week12	1	W12P	P	Rear_P	1	12	Pre-lay	non-lay_P	1
KHA8139A185_L001_ds.082c6ccb7a034bb3adafb5296ff65bb5	W12S25	185	Probiotic	Week12	1	W12P	P	Rear_P	1	12	Pre-lay	non-lay_P	1
KHA8139A186_L001_ds.06e20bc56985452ab917a8b34e6523a1	W12S26	186	Probiotic	Week12	1	W12P	P	Rear_P	1	12	Pre-lay	non-lay_P	1
KHA8139A187_L001_ds.c0260b7fa05e4142a1fa3bce8f08dbaa	W12S27	187	Probiotic	Week12	1	W12P	P	Rear_P	1	12	Pre-lay	non-lay_P	1
KHA8139A188_L001_ds.cc2c71a4f37d4ead894dc55b8f8fbd8f	W12S28	188	Probiotic	Week12	1	W12P	P	Rear_P	1	12	Pre-lay	non-lay_P	1
KHA8139A189_L001_ds.09c663e4ca1a497db1d3c1e4f35956ed	W12S29	189	Probiotic	Week12	1	W12P	P	Rear_P	1	12	Pre-lay	non-lay_P	1
KHA8139A190_L001_ds.2979ef0c0faf4a8fb7e66bbc40aafc31	W12S30	190	Probiotic	Week12	1	W12P	P	Rear_P	1	12	Pre-lay	non-lay_P	1
KHA8139A191_L001_ds.22b61475446249bbaa2ee6358cd67611	W12S31	191	Probiotic	Week12	1	W12P	P	Rear_P	1	12	Pre-lay	non-lay_P	1
KHA8139A192_L001_ds.9837c521569a4c8389ebd8f6f9aaa166	W12S32	192	Probiotic	Week12	1	W12P	P	Rear_P	1	12	Pre-lay	non-lay_P	1
KHA8139A193_L001_ds.7c839f374d6948b88085b635e2a8b031	W12S33	193	Probiotic	Week12	1	W12P	P	Rear_P	1	12	Pre-lay	non-lay_P	1
KHA8139A194_L001_ds.6fddf65d5562483babc9d533939c487d	W12S34	194	Probiotic	Week12	1	W12P	P	Rear_P	1	12	Pre-lay	non-lay_P	1
KHA8139A195_L001_ds.3e95926d77504543801254857e99c60e	W12S35	195	Probiotic	Week12	1	W12P	P	Rear_P	1	12	Pre-lay	non-lay_P	1
KHA8139A196_L001_ds.e96e5061cad346b7a6d5073b655cc6a0	W12S36	196	Probiotic	Week12	1	W12P	P	Rear_P	1	12	Pre-lay	non-lay_P	1
KHA8139A197_L001_ds.f87f4369086c40eda9a07868aff593f3	W12S37	197	Probiotic	Week12	1	W12P	P	Rear_P	1	12	Pre-lay	non-lay_P	1
KHA8139A198_L001_ds.0a6e629c2d774c41bff61a2050321d01	W12S38	198	Probiotic	Week12	1	W12P	P	Rear_P	1	12	Pre-lay	non-lay_P	1
KHA8139A199_L001_ds.c9b2b79eac3e478ab1d343cd80dfd229	W12S39	199	Probiotic	Week12	1	W12P	P	Rear_P	1	12	Pre-lay	non-lay_P	1
KHA8139A200_L001_ds.0938517b6d38436d9458565ae806c80d	W12S40	200	Probiotic	Week12	1	W12P	P	Rear_P	1	12	Pre-lay	non-lay_P	1
KHA8139A201_L001_ds.e82fd8450a0c4185aa2151deea1d7236	W16.1S01	201	Control	Wk16.1	1	W16.1C	C	Prod_C	1	16.1	non-lay	non-lay_C	1
KHA8139A202_L001_ds.2aca2b14b8d04beebf59373c0da0d074	W16.1S02	202	Control	Wk16.1	1	W16.1C	C	Prod_C	1	16.1	non-lay	non-lay_C	1
KHA8139A203_L001_ds.c4db0fdcecc74365baffc8c508b9acd8	W16.1S03	203	Control	Wk16.1	1	W16.1C	C	Prod_C	1	16.1	non-lay	non-lay_C	1
KHA8139A204_L001_ds.aa6a4f647d3b47f882d5df05e1f193d0	W16.1S04	204	Control	Wk16.1	1	W16.1C	C	Prod_C	1	16.1	non-lay	non-lay_C	1
KHA8139A205_L001_ds.693fdea46f8f4c1e8861b91b1315e863	W16.1S05	205	Control	Wk16.1	1	W16.1C	C	Prod_C	1	16.1	non-lay	non-lay_C	1
KHA8139A206_L001_ds.2fa18bc94fb84606a0c307e299a744c5	W16.1S06	206	Control	Wk16.1	1	W16.1C	C	Prod_C	1	16.1	non-lay	non-lay_C	1
KHA8139A207_L001_ds.55079107a33d43778b59c9ba474a48db	W16.1S07	207	Control	Wk16.1	1	W16.1C	C	Prod_C	1	16.1	non-lay	non-lay_C	1
KHA8139A208_L001_ds.9d3cd65c7fb3494cadb407130b8396a2	W16.1S08	208	Control	Wk16.1	1	W16.1C	C	Prod_C	1	16.1	non-lay	non-lay_C	1
KHA8139A209_L001_ds.f166fbcb98584276a80503b38e539ed7	W16.1S09	209	Control	Wk16.1	1	W16.1C	C	Prod_C	1	16.1	non-lay	non-lay_C	1
KHA8139A210_L001_ds.3c99c73e16a64381a4e4583a7443a214	W16.1S10	210	Control	Wk16.1	1	W16.1C	C	Prod_C	1	16.1	non-lay	non-lay_C	1
KHA8139A211_L001_ds.a2fcd52260e2440cbcb0685f824f266b	W16.1S11	211	Control	Wk16.1	1	W16.1C	C	Prod_C	1	16.1	non-lay	non-lay_C	1
KHA8139A212_L001_ds.4ea794e8e88d485eb350c6a41dfb8f60	W16.1S12	212	Control	Wk16.1	1	W16.1C	C	Prod_C	1	16.1	non-lay	non-lay_C	1
KHA8139A213_L001_ds.dc5676a3ddae4f50b103948f0530e424	W16.1S13	213	Control	Wk16.1	1	W16.1C	C	Prod_C	1	16.1	non-lay	non-lay_C	1
KHA8139A214_L001_ds.449f172d66c34be1ac63194c5284c26d	W16.1S14	214	Control	Wk16.1	1	W16.1C	C	Prod_C	1	16.1	non-lay	non-lay_C	1
KHA8139A215_L001_ds.92949eef38644c1085c96357308f7d2d	W16.1S15	215	Control	Wk16.1	1	W16.1C	C	Prod_C	1	16.1	non-lay	non-lay_C	1
KHA8139A216_L001_ds.eff36b7a09084ae6944deaed3dd3235b	W16.1S16	216	Control	Wk16.1	1	W16.1C	C	Prod_C	1	16.1	non-lay	non-lay_C	1
KHA8139A217_L001_ds.32a69fea4dd041bcad2d5c37b00ff024	W16.1S17	217	Control	Wk16.1	1	W16.1C	C	Prod_C	1	16.1	non-lay	non-lay_C	1
KHA8139A218_L001_ds.8ddd5f518b5f40d79b45e134df1ffb23	W16.1S18	218	Control	Wk16.1	1	W16.1C	C	Prod_C	1	16.1	non-lay	non-lay_C	1
KHA8139A219_L001_ds.7de317b7a5d847df98b977e0115f683a	W16.1S19	219	Control	Wk16.1	1	W16.1C	C	Prod_C	1	16.1	non-lay	non-lay_C	1
KHA8139A220_L001_ds.bfb025ccf2c848ce8a3e01534dece175	W16.1S20	220	Control	Wk16.1	1	W16.1C	C	Prod_C	1	16.1	non-lay	non-lay_C	1
KHA8139A221_L001_ds.c004d15dae8f4fd5a8f0320e33967620	W16.1S21	221	Probiotic	Wk16.1	1	W16.1P	P	Prod_P	1	16.1	non-lay	non-lay_P	1
KHA8139A222_L001_ds.fed8925bf35d4decad3123efe69a9ea2	W16.1S22	222	Probiotic	Wk16.1	1	W16.1P	P	Prod_P	1	16.1	non-lay	non-lay_P	1
KHA8139A223_L001_ds.e5a23cd1f6e549dfa1799d1dbf29f144	W16.1S23	223	Probiotic	Wk16.1	1	W16.1P	P	Prod_P	1	16.1	non-lay	non-lay_P	1
KHA8139A224_L001_ds.bdb0272aa4c2470ab1e7bb1856221e3b	W16.1S24	224	Probiotic	Wk16.1	1	W16.1P	P	Prod_P	1	16.1	non-lay	non-lay_P	1
KHA8139A225_L001_ds.a99491b49e7346fc977a48d416f1a184	W16.1S25	225	Probiotic	Wk16.1	1	W16.1P	P	Prod_P	1	16.1	non-lay	non-lay_P	1
KHA8139A226_L001_ds.fc050bb635db457ba82092d986f5cb75	W16.1S26	226	Probiotic	Wk16.1	1	W16.1P	P	Prod_P	1	16.1	non-lay	non-lay_P	1
KHA8139A227_L001_ds.c9625618e6754f189f130d024de2e5eb	W16.1S27	227	Probiotic	Wk16.1	1	W16.1P	P	Prod_P	1	16.1	non-lay	non-lay_P	1
KHA8139A228_L001_ds.455c8e26151947bf99cff516fbd55525	W16.1S28	228	Probiotic	Wk16.1	1	W16.1P	P	Prod_P	1	16.1	non-lay	non-lay_P	1
KHA8139A229_L001_ds.bead946f6311458895c885af716772c7	W16.1S29	229	Probiotic	Wk16.1	1	W16.1P	P	Prod_P	1	16.1	non-lay	non-lay_P	1
KHA8139A230_L001_ds.85c90d1c53d14a24b6e95b33c0dd8231	W16.1S30	230	Probiotic	Wk16.1	1	W16.1P	P	Prod_P	1	16.1	non-lay	non-lay_P	1
KHA8139A231_L001_ds.aa1a7ee2358b4bf7a175372cf91a7e2c	W16.1S31	231	Probiotic	Wk16.1	1	W16.1P	P	Prod_P	1	16.1	non-lay	non-lay_P	1
KHA8139A232_L001_ds.ac58228990994acdbbf11876870d4903	W16.1S32	232	Probiotic	Wk16.1	1	W16.1P	P	Prod_P	1	16.1	non-lay	non-lay_P	1
KHA8139A233_L001_ds.971283264d1d42c8ab214d33090ef4ac	W16.1S33	233	Probiotic	Wk16.1	1	W16.1P	P	Prod_P	1	16.1	non-lay	non-lay_P	1
KHA8139A234_L001_ds.53200c55e12243aa83e9e56a8b210bef	W16.1S34	234	Probiotic	Wk16.1	1	W16.1P	P	Prod_P	1	16.1	non-lay	non-lay_P	1
KHA8139A235_L001_ds.a303be6ba640443d8e2b2f84ec2d3b2a	W16.1S35	235	Probiotic	Wk16.1	1	W16.1P	P	Prod_P	1	16.1	non-lay	non-lay_P	1
KHA8139A236_L001_ds.f2779d1fde1e463d94390c2c41471f5b	W16.1S36	236	Probiotic	Wk16.1	1	W16.1P	P	Prod_P	1	16.1	non-lay	non-lay_P	1
KHA8139A237_L001_ds.6c180af691ad4552bfdc825e802f62af	W16.1S37	237	Probiotic	Wk16.1	1	W16.1P	P	Prod_P	1	16.1	non-lay	non-lay_P	1
KHA8139A238_L001_ds.4a8be1fc345744e18744b79ccba696bd	W16.1S38	238	Probiotic	Wk16.1	1	W16.1P	P	Prod_P	1	16.1	non-lay	non-lay_P	1
KHA8139A239_L001_ds.1222406db5f648c5ace056155e2ac160	W16.1S39	239	Probiotic	Wk16.1	1	W16.1P	P	Prod_P	1	16.1	non-lay	non-lay_P	1
KHA8139A240_L001_ds.23a6dddb9f0e434dbca2862957a2a643	W16.1S40	240	Probiotic	Wk16.1	1	W16.1P	P	Prod_P	1	16.1	non-lay	non-lay_P	1
KHA8139A241_L001_ds.dd7c0e102b99411882bdb6d8bbd09d87	W16.5S01	241	Control	Wk16.5	1	W16.5C	C	Prod_C	1	16.5	non-lay	non-lay_C	1
KHA8139A242_L001_ds.6d2d7e63ec6b4f8ab2cd9fd814da42ab	W16.5S02	242	Control	Wk16.5	1	W16.5C	C	Prod_C	1	16.5	non-lay	non-lay_C	1
KHA8139A243_L001_ds.6fe6abbeab4f424a897addc4a3cd06f8	W16.5S03	243	Control	Wk16.5	1	W16.5C	C	Prod_C	1	16.5	non-lay	non-lay_C	1
KHA8139A244_L001_ds.e59e71d933974924abb8addf98f506df	W16.5S04	244	Control	Wk16.5	1	W16.5C	C	Prod_C	1	16.5	non-lay	non-lay_C	1
KHA8139A245_L001_ds.05c15e2a63a44a20ad6599fde996f462	W16.5S05	245	Control	Wk16.5	1	W16.5C	C	Prod_C	1	16.5	non-lay	non-lay_C	1
KHA8139A246_L001_ds.219e971e38e442c988fb1e9587503455	W16.5S06	246	Control	Wk16.5	1	W16.5C	C	Prod_C	1	16.5	non-lay	non-lay_C	1
KHA8139A247_L001_ds.72cd37175359456db5f2dbd5d1509204	W16.5S07	247	Control	Wk16.5	1	W16.5C	C	Prod_C	1	16.5	non-lay	non-lay_C	1
KHA8139A248_L001_ds.eb1b30584ec341d3a8705e8c34ab8be7	W16.5S08	248	Control	Wk16.5	1	W16.5C	C	Prod_C	1	16.5	non-lay	non-lay_C	1
KHA8139A249_L001_ds.42e05181e1814d3388dce95de4a0f342	W16.5S09	249	Control	Wk16.5	1	W16.5C	C	Prod_C	1	16.5	non-lay	non-lay_C	1
KHA8139A250_L001_ds.ea6c34e6c3084b25b1766341408a42bf	W16.5S10	250	Control	Wk16.5	1	W16.5C	C	Prod_C	1	16.5	non-lay	non-lay_C	1
KHA8139A251_L001_ds.b3ffc8506d894f2ab26424d2cf9aedb7	W16.5S11	251	Control	Wk16.5	1	W16.5C	C	Prod_C	1	16.5	non-lay	non-lay_C	1
KHA8139A252_L001_ds.ddb187e169344c29b382c9896ca7909f	W16.5S12	252	Control	Wk16.5	1	W16.5C	C	Prod_C	1	16.5	non-lay	non-lay_C	1
KHA8139A253_L001_ds.03f9a7b11d6b46b0a8507e55af09aa65	W16.5S13	253	Control	Wk16.5	1	W16.5C	C	Prod_C	1	16.5	non-lay	non-lay_C	1
KHA8139A254_L001_ds.2b2b0ef1d7ba4403ac7f4890e8a8d458	W16.5S14	254	Control	Wk16.5	1	W16.5C	C	Prod_C	1	16.5	non-lay	non-lay_C	1
KHA8139A255_L001_ds.a1e3d599d1a54aa68bf277f32a8154ad	W16.5S15	255	Control	Wk16.5	1	W16.5C	C	Prod_C	1	16.5	non-lay	non-lay_C	1
KHA8139A256_L001_ds.78f2b6fd46034641bbf2301f3bdfe5a6	W16.5S16	256	Control	Wk16.5	1	W16.5C	C	Prod_C	1	16.5	non-lay	non-lay_C	1
KHA8139A257_L001_ds.8e34c8e4ff514ed08f80beea2a343cc9	W16.5S17	257	Control	Wk16.5	1	W16.5C	C	Prod_C	1	16.5	non-lay	non-lay_C	1
KHA8139A258_L001_ds.45f245726ec84bc18fd9bb691f4d0dd6	W16.5S18	258	Control	Wk16.5	1	W16.5C	C	Prod_C	1	16.5	non-lay	non-lay_C	1
KHA8139A259_L001_ds.e6f31b82a7ec40d49b4d30e6bab1e04d	W16.5S19	259	Control	Wk16.5	1	W16.5C	C	Prod_C	1	16.5	non-lay	non-lay_C	1
KHA8139A260_L001_ds.4b92e28d50ba45deb0c29204ccd5952f	W16.5S20	260	Control	Wk16.5	1	W16.5C	C	Prod_C	1	16.5	non-lay	non-lay_C	1
KHA8139A261_L001_ds.5fd74d4091684f4db34003ceb3eba617	W16.5S21	261	Probiotic	Wk16.5	1	W16.5P	P	Prod_P	1	16.5	non-lay	non-lay_P	1
KHA8139A262_L001_ds.554d0c9bf6d3463385bd41bacbeff0c7	W16.5S22	262	Probiotic	Wk16.5	1	W16.5P	P	Prod_P	1	16.5	non-lay	non-lay_P	1
KHA8139A263_L001_ds.a29a1022c2b84db68f3ff0817f39093f	W16.5S23	263	Probiotic	Wk16.5	1	W16.5P	P	Prod_P	1	16.5	non-lay	non-lay_P	1
KHA8139A264_L001_ds.8612be04146d4667827da2b446bec237	W16.5S24	264	Probiotic	Wk16.5	1	W16.5P	P	Prod_P	1	16.5	non-lay	non-lay_P	1
KHA8139A265_L001_ds.fb756a74d6c042399c9420e3f6b9f25a	W16.5S25	265	Probiotic	Wk16.5	1	W16.5P	P	Prod_P	1	16.5	non-lay	non-lay_P	1
KHA8139A266_L001_ds.016eff47f304475299b2cd2e8df097f3	W16.5S26	266	Probiotic	Wk16.5	1	W16.5P	P	Prod_P	1	16.5	non-lay	non-lay_P	1
KHA8139A267_L001_ds.a75b5f25727945cdb08d6042a6f32f57	W16.5S27	267	Probiotic	Wk16.5	1	W16.5P	P	Prod_P	1	16.5	non-lay	non-lay_P	1
KHA8139A268_L001_ds.88a8d8ea75cf48c79ecec3440c38d46f	W16.5S28	268	Probiotic	Wk16.5	1	W16.5P	P	Prod_P	1	16.5	non-lay	non-lay_P	1
KHA8139A269_L001_ds.0f23b63d7b7c4abd9fb721fa3a14ef36	W16.5S29	269	Probiotic	Wk16.5	1	W16.5P	P	Prod_P	1	16.5	non-lay	non-lay_P	1
KHA8139A270_L001_ds.2c1073950bf943c0a7a0a41309d01312	W16.5S30	270	Probiotic	Wk16.5	1	W16.5P	P	Prod_P	1	16.5	non-lay	non-lay_P	1
KHA8139A271_L001_ds.bc6ec6fad9f84dccac2b20e515e56fdc	W16.5S31	271	Probiotic	Wk16.5	1	W16.5P	P	Prod_P	1	16.5	non-lay	non-lay_P	1
KHA8139A272_L001_ds.a564eb260b0a41bc8e5c75060ccb8c21	W16.5S32	272	Probiotic	Wk16.5	1	W16.5P	P	Prod_P	1	16.5	non-lay	non-lay_P	1
KHA8139A273_L001_ds.48106153a1e7419aa5bc28cc4316bcd4	W16.5S33	273	Probiotic	Wk16.5	1	W16.5P	P	Prod_P	1	16.5	non-lay	non-lay_P	1
KHA8139A274_L001_ds.837ce898215e4759986ca7e2a71a1ce9	W16.5S34	274	Probiotic	Wk16.5	1	W16.5P	P	Prod_P	1	16.5	non-lay	non-lay_P	1
KHA8139A275_L001_ds.5f1c66ccf70c48ecbd4f7ed04b896573	W16.5S35	275	Probiotic	Wk16.5	1	W16.5P	P	Prod_P	1	16.5	non-lay	non-lay_P	1
KHA8139A276_L001_ds.a72528117b54468ea3b9ce73988811fa	W16.5S36	276	Probiotic	Wk16.5	1	W16.5P	P	Prod_P	1	16.5	non-lay	non-lay_P	1
KHA8139A277_L001_ds.bea6d8e19f464a949efce2de2f02ab3d	W16.5S37	277	Probiotic	Wk16.5	1	W16.5P	P	Prod_P	1	16.5	non-lay	non-lay_P	1
KHA8139A278_L001_ds.b2d87f34dd3e4d1d9e71923fd61372b8	W16.5S38	278	Probiotic	Wk16.5	1	W16.5P	P	Prod_P	1	16.5	non-lay	non-lay_P	1
KHA8139A279_L001_ds.306912569d884bbd84074bd11e5cafc8	W16.5S39	279	Probiotic	Wk16.5	1	W16.5P	P	Prod_P	1	16.5	non-lay	non-lay_P	1
KHA8139A280_L001_ds.d0b940aeb6e64bee97a8d3a2e21fe1ff	W16.5S40	280	Probiotic	Wk16.5	1	W16.5P	P	Prod_P	1	16.5	non-lay	non-lay_P	1
KHA8139A281_L001_ds.6bd67d7a23d1471e9cf8541e3c7574cd	W18S01	281	Control	Week18	1	W18C	C	Prod_C	1	18	Pre-lay	Pre-lay_C	1
KHA8139A282_L001_ds.9bc6787fcd7b4da6957a96da7a45efff	W18S02	282	Control	Week18	1	W18C	C	Prod_C	1	18	Pre-lay	Pre-lay_C	1
KHA8139A283_L001_ds.6caf550906c74cc7953e3b92134b5621	W18S03	283	Control	Week18	1	W18C	C	Prod_C	1	18	Pre-lay	Pre-lay_C	1
KHA8139A284_L001_ds.5536973a1d89487a9ac817166b4bfc98	W18S04	284	Control	Week18	1	W18C	C	Prod_C	1	18	Pre-lay	Pre-lay_C	1
KHA8139A285_L001_ds.f9c3adf889d041d6a18d02941c44a8c9	W18S05	285	Control	Week18	1	W18C	C	Prod_C	1	18	Pre-lay	Pre-lay_C	1
KHA8139A286_L001_ds.06a42dfa967a46c295713cd147cdd914	W18S06	286	Control	Week18	1	W18C	C	Prod_C	1	18	Pre-lay	Pre-lay_C	1
KHA8139A287_L001_ds.16865ede30ac4a6c80d65a0537a55c24	W18S07	287	Control	Week18	1	W18C	C	Prod_C	1	18	Pre-lay	Pre-lay_C	1
KHA8139A288_L001_ds.a5b3a0a0a4df41ffa92347427af3807d	W18S08	288	Control	Week18	1	W18C	C	Prod_C	1	18	Pre-lay	Pre-lay_C	1
KHA8139A289_L001_ds.f547b360f6af4d5d8aa528b493b53352	W18S09	289	Control	Week18	1	W18C	C	Prod_C	1	18	Pre-lay	Pre-lay_C	1
KHA8139A290_L001_ds.c3956a1ae57548d1902ce7bc26e6d515	W18S10	290	Control	Week18	1	W18C	C	Prod_C	1	18	Pre-lay	Pre-lay_C	1
KHA8139A291_L001_ds.10b306ac97bf4b6ca8e8eea0620ace8a	W18S11	291	Control	Week18	1	W18C	C	Prod_C	1	18	Pre-lay	Pre-lay_C	1
KHA8139A292_L001_ds.10ecec8bab364b16aa0027bc5e380c37	W18S12	292	Control	Week18	1	W18C	C	Prod_C	1	18	Pre-lay	Pre-lay_C	1
KHA8139A293_L001_ds.0196ec13190d43adbb064108bf182e91	W18S13	293	Control	Week18	1	W18C	C	Prod_C	1	18	Pre-lay	Pre-lay_C	1
KHA8139A294_L001_ds.e8da326a3bd84a33904fafa923aef178	W18S14	294	Control	Week18	1	W18C	C	Prod_C	1	18	Pre-lay	Pre-lay_C	1
KHA8139A295_L001_ds.9c1a0bebea704abdb68ba0b078eb113f	W18S15	295	Control	Week18	1	W18C	C	Prod_C	1	18	Pre-lay	Pre-lay_C	1
KHA8139A296_L001_ds.11c0b2a498aa4d9eb99a895ac963229e	W18S16	296	Control	Week18	1	W18C	C	Prod_C	1	18	Pre-lay	Pre-lay_C	1
KHA8139A297_L001_ds.98d2c62aedb24f21843bebe7d40cf94d	W18S17	297	Control	Week18	1	W18C	C	Prod_C	1	18	Pre-lay	Pre-lay_C	1
KHA8139A298_L001_ds.17b0802012f84604b23d6be3a1a7bced	W18S18	298	Control	Week18	1	W18C	C	Prod_C	1	18	Pre-lay	Pre-lay_C	1
KHA8139A299_L001_ds.90c3f79afc7441f1b726ed7ae5e0f97f	W18S19	299	Control	Week18	1	W18C	C	Prod_C	1	18	Pre-lay	Pre-lay_C	1
KHA8139A300_L001_ds.8f74e27f4fcd4ade961efe2317b23670	W18S20	300	Control	Week18	1	W18C	C	Prod_C	1	18	Pre-lay	Pre-lay_C	1
KHA8139A301_L001_ds.b78de3027ce2496b93f4bbef9ae285aa	W18S21	301	Probiotic	Week18	1	W18P	P	Prod_P	1	18	Pre-lay	Pre-lay_P	1
KHA8139A302_L001_ds.085795166e224e0aa5307e0f779527bc	W18S22	302	Probiotic	Week18	1	W18P	P	Prod_P	1	18	Pre-lay	Pre-lay_P	1
KHA8139A303_L001_ds.35bde32ea4004ac5b24aff883f4309be	W18S23	303	Probiotic	Week18	1	W18P	P	Prod_P	1	18	Pre-lay	Pre-lay_P	1
KHA8139A304_L001_ds.79892cf4e71a46a098e7bb8fc845e043	W18S24	304	Probiotic	Week18	1	W18P	P	Prod_P	1	18	Pre-lay	Pre-lay_P	1
KHA8139A305_L001_ds.6f9be4f1ec6d4917b335abf957f54a79	W18S25	305	Probiotic	Week18	1	W18P	P	Prod_P	1	18	Pre-lay	Pre-lay_P	1
KHA8139A306_L001_ds.c202e9b59d0a46efb155613d5d3933be	W18S26	306	Probiotic	Week18	1	W18P	P	Prod_P	1	18	Pre-lay	Pre-lay_P	1
KHA8139A307_L001_ds.b76a79d9ce8f429ebb522f6d72b9ed14	W18S27	307	Probiotic	Week18	1	W18P	P	Prod_P	1	18	Pre-lay	Pre-lay_P	1
KHA8139A308_L001_ds.612fbc6c94f0420b8ae3f90eadf7cb75	W18S28	308	Probiotic	Week18	1	W18P	P	Prod_P	1	18	Pre-lay	Pre-lay_P	1
KHA8139A309_L001_ds.a8ed40cc594c409cb83d368ac1a3b325	W18S29	309	Probiotic	Week18	1	W18P	P	Prod_P	1	18	Pre-lay	Pre-lay_P	1
KHA8139A310_L001_ds.f47b196758fe4b9ca466d0012eeffc43	W18S30	310	Probiotic	Week18	1	W18P	P	Prod_P	1	18	Pre-lay	Pre-lay_P	1
KHA8139A311_L001_ds.a4d1dd88f3924d818505a43d9fdaf5e4	W18S31	311	Probiotic	Week18	1	W18P	P	Prod_P	1	18	Pre-lay	Pre-lay_P	1
KHA8139A312_L001_ds.94cce634d04f48f09c298386a8794599	W18S32	312	Probiotic	Week18	1	W18P	P	Prod_P	1	18	Pre-lay	Pre-lay_P	1
KHA8139A313_L001_ds.098748ef04cd4b49aa8cc00d51676bc4	W18S33	313	Probiotic	Week18	1	W18P	P	Prod_P	1	18	Pre-lay	Pre-lay_P	1
KHA8139A314_L001_ds.d8bcb30f391c4153b306cf6014c3019a	W18S34	314	Probiotic	Week18	1	W18P	P	Prod_P	1	18	Pre-lay	Pre-lay_P	1
KHA8139A315_L001_ds.80610ddaabfa462d97beef6b39ad120a	W18S35	315	Probiotic	Week18	1	W18P	P	Prod_P	1	18	Pre-lay	Pre-lay_P	1
KHA8139A316_L001_ds.4af4a8f305df4a4297ee42b101e01388	W18S36	316	Probiotic	Week18	1	W18P	P	Prod_P	1	18	Pre-lay	Pre-lay_P	1
KHA8139A317_L001_ds.64a271a235a9418c8ac3f4f32c28e6a9	W18S37	317	Probiotic	Week18	1	W18P	P	Prod_P	1	18	Pre-lay	Pre-lay_P	1
KHA8139A318_L001_ds.e3e1880dc0da421da83463f149a28357	W18S38	318	Probiotic	Week18	1	W18P	P	Prod_P	1	18	Pre-lay	Pre-lay_P	1
KHA8139A319_L001_ds.b922c0c1fa8c4c59a73e1ca4b0e97d83	W18S39	319	Probiotic	Week18	1	W18P	P	Prod_P	1	18	Pre-lay	Pre-lay_P	1
KHA8139A320_L001_ds.0bd7fc5258404979a36c24c50a23f1b6	W18S40	320	Probiotic	Week18	1	W18P	P	Prod_P	1	18	Pre-lay	Pre-lay_P	1
KHA8139A321_L001_ds.58a8b6c6a006495696430d08ed7700c0	W24S01	321	Control	Week24	1	W24C	C	Prod_C	1	24	Early-lay	Early-lay_C	0
KHA8139A322_L001_ds.9ab18ee681f54ee89c969a7955a791d1	W24S02	322	Control	Week24	1	W24C	C	Prod_C	1	24	Early-lay	Early-lay_C	0
KHA8139A323_L001_ds.39fc3d64c19e4c5b8aab5436be2af9f8	W24S03	323	Control	Week24	1	W24C	C	Prod_C	1	24	Early-lay	Early-lay_C	0
KHA8139A324_L001_ds.30125c011e4342b48fa15c840bc33bfe	W24S04	324	Control	Week24	1	W24C	C	Prod_C	1	24	Early-lay	Early-lay_C	0
KHA8139A325_L001_ds.8b6523fa7372429e90a68571676ae84a	W24S05	325	Control	Week24	1	W24C	C	Prod_C	1	24	Early-lay	Early-lay_C	0
KHA8139A326_L001_ds.c21b4a2712c24f5aa0dc32fe0815ed6f	W24S06	326	Control	Week24	1	W24C	C	Prod_C	1	24	Early-lay	Early-lay_C	0
KHA8139A327_L001_ds.25443b8535a44a849d710dd9399f8c7a	W24S07	327	Control	Week24	1	W24C	C	Prod_C	1	24	Early-lay	Early-lay_C	0
KHA8139A328_L001_ds.eb4ad1a684164267af9d5fccfa4f013e	W24S08	328	Control	Week24	1	W24C	C	Prod_C	1	24	Early-lay	Early-lay_C	0
KHA8139A329_L001_ds.309f2c28057b4fe1ab5e3b577be19196	W24S09	329	Control	Week24	1	W24C	C	Prod_C	1	24	Early-lay	Early-lay_C	0
KHA8139A330_L001_ds.80a9829ae5094d7c80f39d5311960a33	W24S10	330	Control	Week24	1	W24C	C	Prod_C	1	24	Early-lay	Early-lay_C	0
KHA8139A331_L001_ds.48e3843b8f6544b389b23c5c80b7db68	W24S11	331	Control	Week24	1	W24C	C	Prod_C	1	24	Early-lay	Early-lay_C	0
KHA8139A332_L001_ds.380df5ab9a424e6f917e3bcb6b352c08	W24S12	332	Control	Week24	1	W24C	C	Prod_C	1	24	Early-lay	Early-lay_C	0
KHA8139A333_L001_ds.b0192ffa3d8b4e799d85c97440cdbab0	W24S13	333	Control	Week24	1	W24C	C	Prod_C	1	24	Early-lay	Early-lay_C	0
KHA8139A334_L001_ds.73eef70e59fc4eac8f44eab03937fe05	W24S14	334	Control	Week24	1	W24C	C	Prod_C	1	24	Early-lay	Early-lay_C	0
KHA8139A335_L001_ds.af5ef48b1a2842ceaac36a8eb3245dcb	W24S15	335	Control	Week24	1	W24C	C	Prod_C	1	24	Early-lay	Early-lay_C	0
KHA8139A336_L001_ds.aa6544cc6b3f43309e9e7578d1d8b96a	W24S16	336	Control	Week24	1	W24C	C	Prod_C	1	24	Early-lay	Early-lay_C	0
KHA8139A337_L001_ds.b82fea6afb004e148553db67abea317c	W24S17	337	Control	Week24	1	W24C	C	Prod_C	1	24	Early-lay	Early-lay_C	0
KHA8139A338_L001_ds.01a4f6855413486ba22d6506b6155ea9	W24S18	338	Control	Week24	1	W24C	C	Prod_C	1	24	Early-lay	Early-lay_C	0
KHA8139A339_L001_ds.57f1e0903d334fdca9776d1dfabedb3e	W24S19	339	Control	Week24	1	W24C	C	Prod_C	1	24	Early-lay	Early-lay_C	0
KHA8139A340_L001_ds.504f0ddb416a4233915e941ba2dfcb19	W24S20	340	Control	Week24	1	W24C	C	Prod_C	1	24	Early-lay	Early-lay_C	0
KHA8139A341_L001_ds.122e359ca1ad4851af4368d109b962fd	W24S21	341	Probiotic	Week24	1	W24P	P	Prod_P	1	24	Early-lay	Early-lay_P	0
KHA8139A342_L001_ds.06a44e08170641a1912f6315cf8fc3b4	W24S22	342	Probiotic	Week24	1	W24P	P	Prod_P	1	24	Early-lay	Early-lay_P	0
KHA8139A343_L001_ds.c96bf12fe5e94e62b6f9f324846a9cf7	W24S23	343	Probiotic	Week24	1	W24P	P	Prod_P	1	24	Early-lay	Early-lay_P	0
KHA8139A344_L001_ds.859eeec6209f4513b57cc3a3ba3c408b	W24S24	344	Probiotic	Week24	1	W24P	P	Prod_P	1	24	Early-lay	Early-lay_P	0
KHA8139A345_L001_ds.fe85aea0d2d94d3d8a685baf321e66cb	W24S25	345	Probiotic	Week24	1	W24P	P	Prod_P	1	24	Early-lay	Early-lay_P	0
KHA8139A346_L001_ds.fa8d877e772a496bad84624d43e3879d	W24S26	346	Probiotic	Week24	1	W24P	P	Prod_P	1	24	Early-lay	Early-lay_P	0
KHA8139A347_L001_ds.afb7ddcafe6847ea8c12e8450c06d8ce	W24S27	347	Probiotic	Week24	1	W24P	P	Prod_P	1	24	Early-lay	Early-lay_P	0
KHA8139A348_L001_ds.5240c827e1584b30a2a474039f4bd11c	W24S28	348	Probiotic	Week24	1	W24P	P	Prod_P	1	24	Early-lay	Early-lay_P	0
KHA8139A349_L001_ds.b581fb681a894813bb5e53b4905fb96c	W24S29	349	Probiotic	Week24	1	W24P	P	Prod_P	1	24	Early-lay	Early-lay_P	0
KHA8139A350_L001_ds.d1d6edd758ed4fec8204fd581f4b353f	W24S30	350	Probiotic	Week24	1	W24P	P	Prod_P	1	24	Early-lay	Early-lay_P	0
KHA8139A351_L001_ds.bd6ce975a3a344d9b5fef531f37e84b0	W24S31	351	Probiotic	Week24	1	W24P	P	Prod_P	1	24	Early-lay	Early-lay_P	0
KHA8139A352_L001_ds.e4b59e30fd5d4a15bd905c49ddf250a0	W24S32	352	Probiotic	Week24	1	W24P	P	Prod_P	1	24	Early-lay	Early-lay_P	0
KHA8139A353_L001_ds.47b62cfa4c9145678c81e014f31d8eac	W24S33	353	Probiotic	Week24	1	W24P	P	Prod_P	1	24	Early-lay	Early-lay_P	0
KHA8139A354_L001_ds.2b1af4ab97e944bfa61c208a3fd59299	W24S34	354	Probiotic	Week24	1	W24P	P	Prod_P	1	24	Early-lay	Early-lay_P	0
KHA8139A355_L001_ds.72d7ef63b9b840b1bb20327cb707a473	W24S35	355	Probiotic	Week24	1	W24P	P	Prod_P	1	24	Early-lay	Early-lay_P	0
KHA8139A356_L001_ds.6f7be4306f1d402b907a9694f44c9b2f	W24S36	356	Probiotic	Week24	1	W24P	P	Prod_P	1	24	Early-lay	Early-lay_P	0
KHA8139A357_L001_ds.b4803da9e4ee49b4922c6182b6ad1e1f	W24S37	357	Probiotic	Week24	1	W24P	P	Prod_P	1	24	Early-lay	Early-lay_P	0
KHA8139A358_L001_ds.ddb73a7f8d8f48748b8d35d009b73c3c	W24S38	358	Probiotic	Week24	1	W24P	P	Prod_P	1	24	Early-lay	Early-lay_P	0
KHA8139A359_L001_ds.be891bb5bdc145c4b7aea85a74a6c1b7	W24S39	359	Probiotic	Week24	1	W24P	P	Prod_P	1	24	Early-lay	Early-lay_P	0
KHA8139A360_L001_ds.3889df2355244b8abd4b4ac3fab8dc17	W24S40	360	Probiotic	Week24	1	W24P	P	Prod_P	1	24	Early-lay	Early-lay_P	0
KHA8139A361_L001_ds.a5c84ab4ac0f4974815eb6ba00943779	W30S01	361	Control	Week30	1	W30C	C	Prod_C	1	30	Early-lay	Early-lay_C	0
KHA8139A362_L001_ds.516eff43ba0e4729bd972965821f022a	W30S02	362	Control	Week30	1	W30C	C	Prod_C	1	30	Early-lay	Early-lay_C	0
KHA8139A363_L001_ds.4251c9a6cbd041b288d6f46b8bbaefe0	W30S03	363	Control	Week30	1	W30C	C	Prod_C	1	30	Early-lay	Early-lay_C	0
KHA8139A364_L001_ds.0af7a48a24cf4d0eacf35dbc9afa292b	W30S04	364	Control	Week30	1	W30C	C	Prod_C	1	30	Early-lay	Early-lay_C	0
KHA8139A365_L001_ds.5b7972d4a09746119fecf866c5c77db4	W30S05	365	Control	Week30	1	W30C	C	Prod_C	1	30	Early-lay	Early-lay_C	0
KHA8139A366_L001_ds.8f163a1623da4a5ba127b9fa37c78cea	W30S06	366	Control	Week30	1	W30C	C	Prod_C	1	30	Early-lay	Early-lay_C	0
KHA8139A367_L001_ds.e4fc1123397a49e58c0059bd1a6106de	W30S07	367	Control	Week30	1	W30C	C	Prod_C	1	30	Early-lay	Early-lay_C	0
KHA8139A368_L001_ds.e210b749541946deb3b45e2d2abf43c7	W30S08	368	Control	Week30	1	W30C	C	Prod_C	1	30	Early-lay	Early-lay_C	0
KHA8139A369_L001_ds.d56c31697a1b42608fd300dc86687f99	W30S09	369	Control	Week30	1	W30C	C	Prod_C	1	30	Early-lay	Early-lay_C	0
KHA8139A370_L001_ds.3acb663051594d7c834061719281a941	W30S10	370	Control	Week30	1	W30C	C	Prod_C	1	30	Early-lay	Early-lay_C	0
KHA8139A371_L001_ds.5370807442c64d4fb28dd33b692420ef	W30S11	371	Control	Week30	1	W30C	C	Prod_C	1	30	Early-lay	Early-lay_C	0
KHA8139A372_L001_ds.14f23a5d3ead41e88a23ec71fc5964e9	W30S12	372	Control	Week30	1	W30C	C	Prod_C	1	30	Early-lay	Early-lay_C	0
KHA8139A373_L001_ds.2616a9ecb0914d31a73fdae58a830528	W30S13	373	Control	Week30	1	W30C	C	Prod_C	1	30	Early-lay	Early-lay_C	0
KHA8139A374_L001_ds.57f303ea990f459ba759e41ab9f9f3eb	W30S14	374	Control	Week30	1	W30C	C	Prod_C	1	30	Early-lay	Early-lay_C	0
KHA8139A375_L001_ds.b50d330505be4098a15db2826dd0c7c1	W30S15	375	Control	Week30	1	W30C	C	Prod_C	1	30	Early-lay	Early-lay_C	0
KHA8139A376_L001_ds.e5c6a6b252064f67be1d0e92210f6ac3	W30S16	376	Control	Week30	1	W30C	C	Prod_C	1	30	Early-lay	Early-lay_C	0
KHA8139A377_L001_ds.a0bd52d6948e46aa8d23df54d96b78a5	W30S17	377	Control	Week30	1	W30C	C	Prod_C	1	30	Early-lay	Early-lay_C	0
KHA8139A378_L001_ds.1a03b954dad7404da16a902507c6b9b7	W30S18	378	Control	Week30	1	W30C	C	Prod_C	1	30	Early-lay	Early-lay_C	0
KHA8139A379_L001_ds.50a32a5909c84bea90e1b461f8300fd8	W30S19	379	Control	Week30	1	W30C	C	Prod_C	1	30	Early-lay	Early-lay_C	0
KHA8139A380_L001_ds.016d785ec5b14f09b4304612cf0b79cc	W30S20	380	Control	Week30	1	W30C	C	Prod_C	1	30	Early-lay	Early-lay_C	0
KHA8139A381_L001_ds.4c1fc4146b414395b94b205baa5f5bc9	W30S21	381	Probiotic	Week30	1	W30P	P	Prod_P	1	30	Early-lay	Early-lay_P	0
KHA8139A382_L001_ds.fa5c58cd85c6453e8e07bbd8aef754df	W30S22	382	Probiotic	Week30	1	W30P	P	Prod_P	1	30	Early-lay	Early-lay_P	0
KHA8139A383_L001_ds.20d6053725e44a04a24e2194e69590de	W30S23	383	Probiotic	Week30	1	W30P	P	Prod_P	1	30	Early-lay	Early-lay_P	0
KHA8139A384_L001_ds.725c3c882bd943e2b3d4acc1f0880c3f	W30S24	384	Probiotic	Week30	1	W30P	P	Prod_P	1	30	Early-lay	Early-lay_P	0
KHA8139A385_L001_ds.aeeda88a43994f60b90466251cf5b5a7	W30S25	385	Probiotic	Week30	1	W30P	P	Prod_P	1	30	Early-lay	Early-lay_P	0
KHA8139A386_L001_ds.b0c4314db50b4fd68504d49e947bdc54	W30S26	386	Probiotic	Week30	1	W30P	P	Prod_P	1	30	Early-lay	Early-lay_P	0
KHA8139A387_L001_ds.328dff174f574ed1b07fa2baeca6f335	W30S27	387	Probiotic	Week30	1	W30P	P	Prod_P	1	30	Early-lay	Early-lay_P	0
KHA8139A388_L001_ds.59b95836df1c4724ab143911f068f323	W30S28	388	Probiotic	Week30	1	W30P	P	Prod_P	1	30	Early-lay	Early-lay_P	0
KHA8139A389_L001_ds.54dc104e26af4636a7d77e17d5b96d41	W30S29	389	Probiotic	Week30	1	W30P	P	Prod_P	1	30	Early-lay	Early-lay_P	0
KHA8139A390_L001_ds.1a40d6f50f824288b64be51ea08180f9	W30S30	390	Probiotic	Week30	1	W30P	P	Prod_P	1	30	Early-lay	Early-lay_P	0
KHA8139A391_L001_ds.1ce64b916b5e4e20b1d21ee6f28226ba	W30S31	391	Probiotic	Week30	1	W30P	P	Prod_P	1	30	Early-lay	Early-lay_P	0
KHA8139A392_L001_ds.6ee2ef2646574f108fcb2b30a0c7ba2c	W30S32	392	Probiotic	Week30	1	W30P	P	Prod_P	1	30	Early-lay	Early-lay_P	0
KHA8139A393_L001_ds.ef2a9a3b27c74f3ba8cd77a13e9d3f58	W30S33	393	Probiotic	Week30	1	W30P	P	Prod_P	1	30	Early-lay	Early-lay_P	0
KHA8139A394_L001_ds.86ba3eec17654d82a37431449b1fff5a	W30S34	394	Probiotic	Week30	1	W30P	P	Prod_P	1	30	Early-lay	Early-lay_P	0
KHA8139A395_L001_ds.a84d6a9b45df430ead74547b0819685e	W30S35	395	Probiotic	Week30	1	W30P	P	Prod_P	1	30	Early-lay	Early-lay_P	0
KHA8139A396_L001_ds.8c30cfd7d4d84342bec8b590bc4aa5e7	W30S36	396	Probiotic	Week30	1	W30P	P	Prod_P	1	30	Early-lay	Early-lay_P	0
KHA8139A397_L001_ds.2fe3e93a68b4403292af1042547b64bf	W30S37	397	Probiotic	Week30	1	W30P	P	Prod_P	1	30	Early-lay	Early-lay_P	0
KHA8139A398_L001_ds.680df99155614125b4f86a365c21aee3	W30S38	398	Probiotic	Week30	1	W30P	P	Prod_P	1	30	Early-lay	Early-lay_P	0
KHA8139A399_L001_ds.7b1c9f8d656743dc8781ff6ee07f2e7b	W30S39	399	Probiotic	Week30	1	W30P	P	Prod_P	1	30	Early-lay	Early-lay_P	0
KHA8139A400_L001_ds.4a82f85307c142f092606d0f154c1932	W30S40	400	Probiotic	Week30	1	W30P	P	Prod_P	1	30	Early-lay	Early-lay_P	0
KHA8139A401_L001_ds.464a5ff9b6114021921f6a2b78a6a42d	W36S01	401	Control	Week36	1	W36C	C	Prod_C	1	36	non-lay	non-lay_C	0
KHA8139A402_L001_ds.c3ff783f4c174c3b98811d89fa89f0e4	W36S02	402	Control	Week36	1	W36C	C	Prod_C	1	36	non-lay	non-lay_C	0
KHA8139A403_L001_ds.750675e582ea4dfb82ea37a9c98b22be	W36S03	403	Control	Week36	1	W36C	C	Prod_C	1	36	non-lay	non-lay_C	0
KHA8139A404_L001_ds.a38a509988404f368ea053ff53e0dca5	W36S04	404	Control	Week36	1	W36C	C	Prod_C	1	36	non-lay	non-lay_C	0
KHA8139A405_L001_ds.f4f901c79432417986043897f3cef59f	W36S05	405	Control	Week36	1	W36C	C	Prod_C	1	36	non-lay	non-lay_C	0
KHA8139A406_L001_ds.5e164bb73fef411d8f969ed070d6e643	W36S06	406	Control	Week36	1	W36C	C	Prod_C	1	36	non-lay	non-lay_C	0
KHA8139A407_L001_ds.f283653c94f24dceb7c25e3efad3e7c0	W36S07	407	Control	Week36	1	W36C	C	Prod_C	1	36	non-lay	non-lay_C	0
KHA8139A408_L001_ds.2e64a572f3e2441ba240403b511afbce	W36S08	408	Control	Week36	1	W36C	C	Prod_C	1	36	non-lay	non-lay_C	0
KHA8139A409_L001_ds.2297b542097046b4b819977916daddf6	W36S09	409	Control	Week36	1	W36C	C	Prod_C	1	36	non-lay	non-lay_C	0
KHA8139A410_L001_ds.6569956901374176aa4e230afb95e8dd	W36S10	410	Control	Week36	1	W36C	C	Prod_C	1	36	non-lay	non-lay_C	0
KHA8139A411_L001_ds.316e594ddf3243ef9488e8262740a5d1	W36S11	411	Control	Week36	1	W36C	C	Prod_C	1	36	non-lay	non-lay_C	0
KHA8139A412_L001_ds.8b6529e37dbf4330988f240090453d8e	W36S12	412	Control	Week36	1	W36C	C	Prod_C	1	36	non-lay	non-lay_C	0
KHA8139A413_L001_ds.03bbde1ce5de4914b051457643fca520	W36S13	413	Control	Week36	1	W36C	C	Prod_C	1	36	non-lay	non-lay_C	0
KHA8139A414_L001_ds.7b722546fc2c4aa9a46f877cad92f34e	W36S14	414	Control	Week36	1	W36C	C	Prod_C	1	36	non-lay	non-lay_C	0
KHA8139A415_L001_ds.992f915ba79a49afa78b1f62ecab6278	W36S15	415	Control	Week36	1	W36C	C	Prod_C	1	36	non-lay	non-lay_C	0
KHA8139A416_L001_ds.0d3f2fcfb1c14245816593a08b7319d4	W36S16	416	Control	Week36	1	W36C	C	Prod_C	1	36	non-lay	non-lay_C	0
KHA8139A417_L001_ds.12656d6db4364051884e9bbc8137039f	W36S17	417	Control	Week36	1	W36C	C	Prod_C	1	36	non-lay	non-lay_C	0
KHA8139A418_L001_ds.395d3d3f5fad4b648bd8a9bc3fb65b69	W36S18	418	Control	Week36	1	W36C	C	Prod_C	1	36	non-lay	non-lay_C	0
KHA8139A419_L001_ds.20b783b4b3a0420bae2c2d90f3f55855	W36S19	419	Control	Week36	1	W36C	C	Prod_C	1	36	non-lay	non-lay_C	0
KHA8139A420_L001_ds.8a13bc5e71ed4c01a47a797bb0275110	W36S20	420	Control	Week36	1	W36C	C	Prod_C	1	36	non-lay	non-lay_C	0
KHA8139A421_L001_ds.0cc1d0448e114432b4028b18e5daa406	W36S21	421	Probiotic	Week36	1	W36P	P	Prod_P	1	36	non-lay	non-lay_P	0
KHA8139A422_L001_ds.8bb591bfbed14b1298d919f209b0212d	W36S22	422	Probiotic	Week36	1	W36P	P	Prod_P	1	36	non-lay	non-lay_P	0
KHA8139A423_L001_ds.1511004b9fce44578c5955a47d1bc043	W36S23	423	Probiotic	Week36	1	W36P	P	Prod_P	1	36	non-lay	non-lay_P	0
KHA8139A424_L001_ds.5541e1d2906444d5b305f06025167651	W36S24	424	Probiotic	Week36	1	W36P	P	Prod_P	1	36	non-lay	non-lay_P	0
KHA8139A425_L001_ds.8afcd5d0dbb34c79b80c95a489e766e6	W36S25	425	Probiotic	Week36	1	W36P	P	Prod_P	1	36	non-lay	non-lay_P	0
KHA8139A426_L001_ds.12ae7b69494b4599a83f49234280eb18	W36S26	426	Probiotic	Week36	1	W36P	P	Prod_P	1	36	non-lay	non-lay_P	0
KHA8139A427_L001_ds.ec92300695fc40dfacb92361b820226d	W36S27	427	Probiotic	Week36	1	W36P	P	Prod_P	1	36	non-lay	non-lay_P	0
KHA8139A428_L001_ds.64cfb5c6e8ac4ae58a7679680e4c6d3f	W36S28	428	Probiotic	Week36	1	W36P	P	Prod_P	1	36	non-lay	non-lay_P	0
KHA8139A429_L001_ds.e908a1c1a6e0437691ba544ad047e4e7	W36S29	429	Probiotic	Week36	1	W36P	P	Prod_P	1	36	non-lay	non-lay_P	0
KHA8139A430_L001_ds.895d3b834cf04c509447e64f9ccc2e67	W36S30	430	Probiotic	Week36	1	W36P	P	Prod_P	1	36	non-lay	non-lay_P	0
KHA8139A431_L001_ds.b5d3aed196bc479f8e59ab8973e9706c	W36S31	431	Probiotic	Week36	1	W36P	P	Prod_P	1	36	non-lay	non-lay_P	0
KHA8139A432_L001_ds.f9842b38556e499b93a503d57558f38c	W36S32	432	Probiotic	Week36	1	W36P	P	Prod_P	1	36	non-lay	non-lay_P	0
KHA8139A433_L001_ds.56c7f76d6e664055ad196c730e9bb1dd	W36S33	433	Probiotic	Week36	1	W36P	P	Prod_P	1	36	non-lay	non-lay_P	0
KHA8139A434_L001_ds.ccd536e730eb41efb2884e2b9aec5fb0	W36S34	434	Probiotic	Week36	1	W36P	P	Prod_P	1	36	non-lay	non-lay_P	0
KHA8139A435_L001_ds.b2d2fc15c3cb494f93bcc4ee320b490e	W36S35	435	Probiotic	Week36	1	W36P	P	Prod_P	1	36	non-lay	non-lay_P	0
KHA8139A436_L001_ds.8d338652e24a4df6900f4e7e135c2860	W36S36	436	Probiotic	Week36	1	W36P	P	Prod_P	1	36	non-lay	non-lay_P	0
KHA8139A437_L001_ds.3442afb7f3aa474193e4450068a9906c	W36S37	437	Probiotic	Week36	1	W36P	P	Prod_P	1	36	non-lay	non-lay_P	0
KHA8139A438_L001_ds.e04aa126b565425db5735126bf007ff1	W36S38	438	Probiotic	Week36	1	W36P	P	Prod_P	1	36	non-lay	non-lay_P	0
KHA8139A439_L001_ds.e1d3f3b0fdce4729bc8c3583acd0aad6	W36S39	439	Probiotic	Week36	1	W36P	P	Prod_P	1	36	non-lay	non-lay_P	0
KHA8139A440_L001_ds.b150b7dec0214fdc892579672d66b1d0	W36S40	440	Probiotic	Week36	1	W36P	P	Prod_P	1	36	non-lay	non-lay_P	0
