# Supplementary material for: Functional enrichment of gut microbiome by early supplementation of Bacillus based probiotic in cage free hens: a field study
Source: Anim Microbiome. 2021 Jul 27;3:50. doi: 10.1186/s42523-021-00112-5 (PMC8314476; doi:10.1186/s42523-021-00112-5)
Supplement: Supplementary file 10 — Additional file 10. Details of metabolic pathways included in the functional prediction analysis. (XLS 3419 kb) [file 42523_2021_112_MOESM10_ESM.xls]

## Sheet: pathway_prediction-formatted- w
pathway	KHA8139A100_L001_ds.6a41fbcd22bc44cc9d2a6e227a380aa4	KHA8139A101_L001_ds.85af0c6cf24f4340a269efb4ba93a93a	KHA8139A102_L001_ds.8936a1a0b33c4b87ba823c6596ed8aa6	KHA8139A103_L001_ds.05005b4fcf30464f808db992047c265e	KHA8139A104_L001_ds.c68fd60565ba4b76b938c06c6b8ddc87	KHA8139A105_L001_ds.e84ba85b88654fbf908f11c23e654f40	KHA8139A106_L001_ds.42a7f67fb0f146849e743b1ebf8d3a12	KHA8139A107_L001_ds.1b372457ed39429a9be6d944fb8fd880	KHA8139A108_L001_ds.e8e5f48cf3fb4f648d9605a60e8d4cb2	KHA8139A109_L001_ds.c0a58079fa494ec9bc546c3c8b2b0855	KHA8139A10_L001_ds.1fba9b4afc354362b8c77895162922bc	KHA8139A110_L001_ds.06a4d0ce872645d1aa6f3e998fae3c6f	KHA8139A111_L001_ds.58eab175d01e4cb09ff71b784b5b94ed	KHA8139A112_L001_ds.8ed70c282a4d407b823744c5b5e21546	KHA8139A113_L001_ds.b31edca5bcf54ec9b7f201c1b6b6d5a4	KHA8139A114_L001_ds.e082080545ce401e96ca5b7b73d3d90e	KHA8139A115_L001_ds.b55cc35d334b47c9bd23a714111c3208	KHA8139A116_L001_ds.c63d209f4d7c4181882cee897508de01	KHA8139A117_L001_ds.3d185f0b6d5840518a214d2e717de21a	KHA8139A118_L001_ds.f3ef98f956054579a6136570ec20335d	KHA8139A119_L001_ds.3886c25556a9483a8413426ba3ea09b7	KHA8139A11_L001_ds.f350b051ae394e258f187730d1c11789	KHA8139A120_L001_ds.b0134ba2d6b046bb8fcf58032953c6d9	KHA8139A121_L001_ds.a467ac6eeb4d4fcb993ed266176f6035	KHA8139A122_L001_ds.504fa30bf0984f56afa33a02c4f9335e	KHA8139A123_L001_ds.415d9e5f6ad3464ca3122e3bdc5789fe	KHA8139A124_L001_ds.622798b107bc4588a161716736de0fa6	KHA8139A125_L001_ds.d0dac59e80b64d698253673a4810f504	KHA8139A126_L001_ds.f00d813732eb47b38bade4d90d103f65	KHA8139A127_L001_ds.f9a9334d9c074ebaa2cab7aea58ebd2d	KHA8139A128_L001_ds.a26aee8d094e4a95b6dcd8855c4889eb	KHA8139A129_L001_ds.006411503d554529b87181f6797f2706	KHA8139A12_L001_ds.35309561c1cd40d382fd68408c16a694	KHA8139A130_L001_ds.1efc34eaaf854c8dbfe4c8d5289cf98b	KHA8139A131_L001_ds.dd1f3b19afca4c858034caef7f9f3307	KHA8139A132_L001_ds.d8bd986aad6045d393c8e4d05bdc4dc4	KHA8139A133_L001_ds.07458a60495f40d79554fbc60ee3d6ef	KHA8139A134_L001_ds.90d98cc2568648d2b17072464d7d04c3	KHA8139A135_L001_ds.7eacdc7ad8444475909c5351ea8d103c	KHA8139A136_L001_ds.318e595f3b6647228b686ef79b207af8	KHA8139A137_L001_ds.ab26af7c541d46b1afac6fcf92914c96	KHA8139A138_L001_ds.5bd6acf0b1354e8ebd3dbbd3765c5bfc	KHA8139A139_L001_ds.09947d86fc8145848bfb32ea16ac0ccd	KHA8139A140_L001_ds.629894fa4b9d40b081f0cec5eb0ea422	KHA8139A141_L001_ds.8168ac5496ea45139abee6a4549c6684	KHA8139A142_L001_ds.281c0f248dd34136929cbea455b1a725	KHA8139A143_L001_ds.13f04142b4584ad69918787231703b1a	KHA8139A144_L001_ds.15db2787ca48417d9f065f4c7ffd9c8f	KHA8139A145_L001_ds.3c6535e62ad846c6b5c26120e23cd3b6
Glycolysis / Gluconeogenesis	0.0186805	0.0136711	0.0146816	0.0140052	0.0140908	0.0129094	0.0155424	0.0119568	0.0134347	0.013498	0.0160937	0.0135306	0.0116548	0.0136521	0.0138066	0.0141128	0.0131093	0.0120784	0.0137166	0.0108642	0.0116216	0.0143502	0.013989	0.0128579	0.0149363	0.0206868	0.0104943	0.0112442	0.0121848	0.0155203	0.0107495	0.0101874	0.0149055	0.0104537	0.0106743	0.0112534	0.0117826	0.014984	0.0162606	0.0173727	0.0189264	0.0112159	0.0111591	0.0110632	0.0139361	0.0109508	0.0109531	0.0102308	0.0117943
Citrate cycle (TCA cycle)	0.00511531	0.00556651	0.00564442	0.0056249	0.00557237	0.0057886	0.00607759	0.00617805	0.00565294	0.00599867	0.00494125	0.00598903	0.00635816	0.0056249	0.00558547	0.00558713	0.00619274	0.00575848	0.0055891	0.00658306	0.00599431	0.00544724	0.00554615	0.00561434	0.0059117	0.00443859	0.00655066	0.00676337	0.0067802	0.00571249	0.00643129	0.00614837	0.00505247	0.00627522	0.00627422	0.00592322	0.00636312	0.00527571	0.00531454	0.00540786	0.00516133	0.00612778	0.00633439	0.00600729	0.00600061	0.00589152	0.00566781	0.0066015	0.00602507
Pentose phosphate pathway	0.00722987	0.00683139	0.00694513	0.00670437	0.00673054	0.00642936	0.00680772	0.0061861	0.00669709	0.00651258	0.00720324	0.00651505	0.006059	0.00670422	0.00678906	0.00671765	0.00652845	0.00623578	0.00688218	0.00567796	0.00617469	0.0069167	0.00680292	0.00661453	0.00668865	0.00734583	0.00594411	0.00591276	0.00602092	0.00665393	0.00597302	0.00637115	0.00694059	0.00623448	0.00629103	0.00640076	0.00673816	0.00711203	0.00700947	0.00704673	0.00716957	0.00631953	0.00616918	0.00661182	0.00681981	0.0060722	0.00634582	0.0057947	0.00620903
Pentose and glucuronate interconversions	0.00484182	0.00508154	0.00470856	0.00550736	0.00547195	0.00417738	0.00323884	0.00377033	0.00578148	0.00511793	0.00459175	0.00515106	0.00278933	0.00579785	0.00553141	0.00560175	0.00500992	0.00393172	0.00483879	0.00259666	0.00374124	0.00573028	0.00552138	0.00411176	0.00337839	0.00498871	0.003474	0.00296416	0.00355899	0.00301139	0.00366954	0.0036503	0.00537979	0.00393159	0.0045635	0.0040829	0.00228849	0.00313101	0.00518148	0.00429445	0.00473697	0.00391214	0.00367685	0.00406045	0.00332162	0.0032609	0.00321699	0.00306886	0.00371962
Fructose and mannose metabolism	0.0165117	0.0137994	0.0138562	0.014683	0.0138157	0.0108304	0.0092613	0.00953317	0.0144934	0.0128799	0.0159669	0.0129712	0.00829516	0.0146305	0.0144903	0.0144532	0.0121664	0.0092284	0.013557	0.00799502	0.00818333	0.0158504	0.0145132	0.0105272	0.0112146	0.0182189	0.00722886	0.0097616	0.0112626	0.0119537	0.00835385	0.00778589	0.01512	0.0080595	0.00843774	0.00843784	0.00804042	0.011145	0.0158331	0.0140228	0.0161335	0.00966062	0.00810318	0.00912936	0.0112496	0.00760152	0.00891683	0.0072823	0.00934803
Galactose metabolism	0.00984017	0.00761388	0.00823199	0.00808489	0.00740311	0.00817184	0.0068261	0.00762846	0.00760363	0.00684784	0.00861309	0.00690608	0.00716626	0.00752278	0.0077255	0.00767083	0.00602452	0.00753432	0.00779767	0.00860627	0.00862212	0.00787263	0.00767009	0.0090677	0.00804684	0.0107564	0.00691303	0.00794462	0.00835223	0.00957086	0.00829648	0.00828613	0.00808987	0.00836669	0.00982554	0.00918308	0.00640608	0.00848585	0.00839629	0.0092547	0.0105818	0.00802842	0.00764649	0.0092892	0.00763211	0.00785641	0.00798173	0.00667488	0.00783057
Ascorbate and aldarate metabolism	0.00297146	0.00264458	0.00254351	0.00308265	0.00305571	0.00178845	0.00128519	0.00169892	0.00316593	0.00287181	0.00339516	0.00290417	0.00135436	0.00323003	0.0029841	0.00307345	0.00271185	0.00173018	0.00258851	0.00109385	0.00132613	0.00344391	0.00312044	0.00164296	0.0016681	0.00310628	0.00108347	0.00100275	0.00121448	0.00153196	0.00119678	0.000943844	0.00340666	0.00117003	0.0012581	0.00113466	0.000580419	0.00190292	0.00297771	0.00242777	0.00289752	0.00142352	0.00119169	0.00128846	0.00162948	0.00112591	0.0011317	0.000860636	0.00133796
Fatty acid biosynthesis	0.00517239	0.00329865	0.00398148	0.00372054	0.00381063	0.00425585	0.00478449	0.00457307	0.00358484	0.00428053	0.00446356	0.00427312	0.00481161	0.00361436	0.00346698	0.00380132	0.0041863	0.00473629	0.00359027	0.00465171	0.00525168	0.00369517	0.00367733	0.00588909	0.0044969	0.00538909	0.00607283	0.0054273	0.00578496	0.00462889	0.00602535	0.00628173	0.00385117	0.00617845	0.00728349	0.00614427	0.00371689	0.00425718	0.00430877	0.00521757	0.00571984	0.00539255	0.00590246	0.0065104	0.00430504	0.0056219	0.0052443	0.00547427	0.00539043
Fatty acid elongation	0	0	0	0	0	9.13611e-07	0	7.72581e-07	0	6.8263e-07	0	5.83299e-07	0	5.88667e-07	0	4.16506e-07	4.61918e-08	6.33846e-07	0	1.15167e-06	1.09435e-06	7.80304e-10	0	1.75994e-06	4.48137e-08	8.62575e-08	1.6418e-06	2.0597e-07	2.11408e-06	5.57035e-08	1.78798e-06	2.71051e-06	0	1.30918e-06	1.48671e-06	8.67676e-07	6.44837e-08	3.23135e-07	0	3.76407e-08	6.8542e-07	8.32e-07	3.03718e-06	4.89218e-06	0	2.85973e-06	1.14576e-05	4.30829e-06	2.41509e-06
Fatty acid degradation	0.00258884	0.00382918	0.00336091	0.00416454	0.00446417	0.00383666	0.00288333	0.00362691	0.00447908	0.00445409	0.00411115	0.00449489	0.00353319	0.00456499	0.00417855	0.00447939	0.00429159	0.00364869	0.00360749	0.00280852	0.00356026	0.00448904	0.00409906	0.00279289	0.00268548	0.00272432	0.0029096	0.00224991	0.00254146	0.00226694	0.00301207	0.00255067	0.00449657	0.00296402	0.00268133	0.00293768	0.00140496	0.00310809	0.00316397	0.0029348	0.0026539	0.00308067	0.00306147	0.0028066	0.00231091	0.00352313	0.00265251	0.00260021	0.003119
Synthesis and degradation of ketone bodies	0.000813905	0.000753551	0.000777333	0.000800343	0.000864999	0.000796284	0.000969907	0.000632928	0.000794559	0.000913514	0.000700143	0.000919532	0.00052373	0.000863189	0.000802721	0.000883094	0.000844596	0.000562345	0.000731447	0.000229639	0.000602078	0.000786433	0.000763685	0.000643145	0.000776348	0.000871769	0.000675714	0.000510469	0.00057136	0.000744582	0.000620201	0.000604677	0.000774933	0.000702343	0.00069928	0.000685888	0.000451904	0.000920733	0.000709861	0.000922529	0.000905423	0.000579933	0.000737111	0.000735769	0.000638775	0.000633969	0.000498792	0.000488312	0.000593327
Cutin, suberine and wax biosynthesis	8.06639e-08	0	0	0	0	0	0	0	0	0	0	0	0	0	0	0	0	0	0	0	0	0	0	2.60731e-07	1.9718e-06	4.91882e-07	0	0	0	8.16985e-07	0	0	0	2.9093e-07	3.30381e-07	3.85634e-07	6.01848e-07	1.19218e-06	0	3.76407e-07	2.74168e-07	0	3.67941e-07	0	4.64571e-08	0	0	0	0
Steroid biosynthesis	1.43566e-05	2.41173e-06	8.71295e-06	1.73892e-06	1.48973e-05	2.06378e-06	7.75751e-05	1.01355e-06	1.24473e-06	1.52462e-05	0	1.49307e-05	9.16585e-06	3.44663e-06	2.87399e-06	9.0504e-06	2.38432e-05	4.25079e-06	3.41476e-06	4.5244e-07	5.24751e-06	6.41741e-08	2.27658e-06	5.00355e-06	2.139e-05	9.59202e-06	1.28999e-06	1.53006e-05	5.19082e-07	4.75558e-06	4.68281e-07	1.00389e-07	5.85894e-08	8.9357e-07	7.80328e-07	2.04524e-06	4.26923e-06	2.53359e-05	1.13678e-06	3.23265e-05	1.93006e-05	9.68025e-06	2.81869e-06	1.48456e-06	6.11077e-06	5.86321e-07	2.72801e-07	6.01223e-07	3.00289e-07
Primary bile acid biosynthesis	0.000383104	8.86911e-05	0.000174333	7.65073e-05	5.89273e-05	0.00019963	0.000313791	0.000174465	4.04272e-05	9.42939e-05	0.000126094	9.44083e-05	0.000255759	4.3174e-05	6.67293e-05	8.18775e-05	4.95851e-05	0.000153388	0.000117146	0.000267794	0.00023947	4.46808e-05	6.24664e-05	0.000311928	0.00028307	0.000481285	0.000210328	0.000166773	0.000171631	0.000358703	0.000260274	0.000253098	5.29392e-05	0.000252327	0.000351178	0.000313351	0.000199473	0.00030463	0.000214812	0.000387586	0.000443802	0.000180857	0.000234858	0.000314321	0.000262588	0.000198796	0.000196516	0.000206304	0.000249798
Secondary bile acid biosynthesis	0.000447097	0.000227261	0.000275783	0.000211059	0.000186257	0.000268065	0.000455829	0.000260734	0.000169124	0.000209288	0.000200563	0.000207478	0.000310523	0.000169073	0.000198192	0.000198488	0.000211946	0.000232667	0.000237022	0.000312779	0.000278551	0.000163385	0.000201337	0.000398738	0.000411217	0.000498863	0.000346755	0.000255059	0.000216787	0.00045838	0.000361505	0.000338569	0.000157039	0.000337178	0.000497721	0.000401443	0.000407922	0.000320225	0.000336396	0.000443194	0.000481483	0.000285926	0.000341387	0.00039397	0.000381543	0.00024131	0.000254486	0.000312966	0.000300382
Ubiquinone and other terpenoid-quinone biosynthesis	0.0019969	0.00334813	0.0030645	0.00318497	0.00321836	0.00266233	0.00234081	0.00267174	0.00341135	0.00326196	0.00262128	0.00325733	0.0024317	0.00343176	0.00338494	0.00326074	0.00339391	0.00244412	0.00312514	0.00284421	0.00216506	0.00333246	0.00327454	0.00182409	0.00250409	0.00155019	0.00238736	0.00258268	0.0022861	0.00207072	0.00218675	0.00163145	0.00305275	0.00177351	0.00208914	0.00205451	0.00316141	0.00191793	0.00276085	0.0019543	0.0015942	0.00213961	0.00211292	0.00151898	0.00277654	0.00202695	0.0020898	0.00236034	0.00202185
Steroid hormone biosynthesis	0.000227021	0.000409437	0.000313951	0.000454115	0.000483753	0.000798053	0.00016444	0.00109291	0.000632759	0.00046138	0.000383059	0.000459794	0.00146266	0.000513321	0.000459602	0.000477426	0.000438487	0.00082576	0.000408247	0.00215367	0.0012133	0.000507714	0.000470485	0.000670814	0.00017222	0.000245923	0.000660886	0.000635984	0.000457024	0.000118536	0.00106671	0.000685603	0.000459252	0.000868319	0.00111076	0.0010182	0.000138716	0.000171755	0.000341985	0.000224492	0.000256065	0.000787148	0.000718711	0.000821245	0.000149917	0.00063261	0.000468501	0.000648316	0.000641628
Oxidative phosphorylation	0.00713276	0.00752978	0.00721428	0.00657325	0.00683732	0.00766194	0.00847448	0.00870705	0.00683743	0.00744574	0.006657	0.00736059	0.00906027	0.00679223	0.00694877	0.00658934	0.00828726	0.00861121	0.00735369	0.00959673	0.00809381	0.00658072	0.00709693	0.00693245	0.00859044	0.00641749	0.00797194	0.00690358	0.00592981	0.00775246	0.00743252	0.00741976	0.00651402	0.00747096	0.00742603	0.00757655	0.0115619	0.00712012	0.00777223	0.00657164	0.00638749	0.0072488	0.00766433	0.00707148	0.0087577	0.00821411	0.00777069	0.0100366	0.00820112
Photosynthesis	0.00210781	0.00167198	0.00184136	0.00133869	0.0013864	0.001868	0.00252854	0.00203897	0.00126895	0.00156284	0.0014765	0.00153828	0.00234462	0.00126704	0.00143007	0.00134942	0.00171594	0.00209081	0.00167665	0.00238583	0.00215185	0.0012071	0.00143227	0.0019146	0.00249082	0.00211572	0.00209731	0.00218015	0.00192386	0.00248882	0.00193959	0.0016018	0.00130996	0.00160839	0.00186977	0.0018907	0.00325219	0.00205571	0.00191668	0.00201173	0.00200013	0.00184592	0.00195348	0.00162192	0.00247076	0.00198245	0.00203184	0.0023274	0.00193224
Photosynthesis - antenna proteins	0	0	0	0	0	0	0	0	0	0	0	0	0	0	0	0	4.61918e-08	0	0	0	0	0	0	0	0	0	0	0	0	0	0	0	0	0	0	0	0	0	0	0	0	0	0	0	0	0	0	0	0
Arginine biosynthesis	0.00356883	0.003956	0.00403486	0.00391321	0.00399633	0.00410149	0.00447757	0.00441822	0.00394604	0.00420015	0.00336518	0.00419293	0.00484574	0.0039467	0.00393547	0.00393163	0.00434144	0.00454329	0.00394952	0.00486906	0.00462325	0.00371998	0.00392082	0.0044267	0.0042855	0.00312743	0.00442056	0.00431937	0.00412781	0.00413833	0.0043817	0.00487059	0.00361445	0.00474515	0.00433384	0.00443832	0.00476623	0.00399039	0.00367114	0.00376158	0.00362649	0.00438615	0.00438987	0.00464828	0.00418989	0.00475422	0.00473769	0.00440237	0.00433623
Purine metabolism	0.0167047	0.016292	0.0163285	0.0153965	0.0153671	0.0162666	0.0185884	0.0162551	0.0149785	0.0153545	0.0161236	0.0152895	0.0170222	0.0149431	0.0155318	0.0152891	0.0158952	0.0163914	0.0165197	0.0172422	0.0163717	0.0150528	0.0154698	0.0162376	0.0179701	0.0168713	0.0161025	0.0165415	0.0157752	0.0181166	0.0157668	0.015949	0.0154188	0.0155551	0.0154929	0.0164322	0.0200437	0.0183757	0.016436	0.0171907	0.0162917	0.0157175	0.0159047	0.0154843	0.0182289	0.0165412	0.0169421	0.017133	0.0162277
Caffeine metabolism	4.03319e-07	2.30136e-07	7.39192e-07	5.05851e-08	2.33014e-06	4.89435e-08	2.70207e-06	1.80269e-07	9.37494e-07	8.5975e-06	9.87122e-09	8.53353e-06	6.90899e-06	7.92427e-07	4.81535e-07	2.73728e-06	6.79723e-06	1.52123e-06	3.49511e-07	0	1.32648e-07	0	1.4383e-07	6.51828e-07	4.33796e-06	1.29291e-06	8.59993e-07	8.2388e-08	0	2.75573e-06	0	0	5.85894e-08	2.9093e-07	3.30381e-07	3.85634e-07	1.11772e-06	5.57978e-06	1.55679e-07	1.36941e-06	1.75925e-06	0	7.35882e-07	0	1.81183e-06	4.76622e-07	0	2.39349e-07	0
Pyrimidine metabolism	0.0130285	0.0122301	0.0125089	0.0113509	0.0112503	0.0127516	0.0142411	0.012893	0.0109419	0.0111023	0.0120217	0.011065	0.0139109	0.0108261	0.0114485	0.0111439	0.0114017	0.0125247	0.0125349	0.0145919	0.0129906	0.0108656	0.0114274	0.0125036	0.0140494	0.0133098	0.0119307	0.0126855	0.0122593	0.0145747	0.0121863	0.0122384	0.0114003	0.0120658	0.0118388	0.0127521	0.0158583	0.0148407	0.0124169	0.0132952	0.0128258	0.0119894	0.0121594	0.012148	0.0142367	0.0126625	0.0127807	0.0132705	0.0125757
Alanine, aspartate and glutamate metabolism	0.00602478	0.00674608	0.00678821	0.00665025	0.00669111	0.00756039	0.00769564	0.00789964	0.00669228	0.00677002	0.00566802	0.00676773	0.00876884	0.00656843	0.00667306	0.00669058	0.00679657	0.00764274	0.00678944	0.00955662	0.00834395	0.00620675	0.00652425	0.00786474	0.00708672	0.0057117	0.00795796	0.00734361	0.00690022	0.00709473	0.00810041	0.0084525	0.00616352	0.0083921	0.00832354	0.00829565	0.0074038	0.0070427	0.00607367	0.00681716	0.00628245	0.00763606	0.00786897	0.00816705	0.00699118	0.00837575	0.00792267	0.00816419	0.00783781
Tetracycline biosynthesis	4.3062e-06	7.20536e-07	2.33349e-06	9.62743e-08	2.00121e-06	2.69842e-05	4.24524e-06	2.75541e-05	3.14062e-06	9.83646e-06	2.93931e-08	9.06374e-06	1.13737e-05	1.55779e-06	5.18208e-07	4.11282e-06	5.06208e-06	9.98195e-06	1.3901e-06	1.4914e-05	3.50022e-05	1.01115e-07	1.05978e-06	5.10462e-05	7.12319e-06	8.86357e-06	5.97933e-05	0.000127902	0.000160175	9.31466e-06	8.18344e-05	5.29607e-05	8.61793e-07	6.29335e-05	0.000113973	8.10849e-05	9.51465e-06	1.11749e-05	2.31144e-06	5.0426e-06	1.43231e-05	5.77048e-05	6.0284e-05	7.8943e-05	2.82923e-06	3.99073e-05	2.06748e-05	1.62009e-05	2.82276e-05
Glycine, serine and threonine metabolism	0.00708279	0.0068773	0.00699519	0.00678345	0.00699201	0.00731524	0.0079178	0.00761611	0.0069089	0.00730311	0.00653136	0.00727231	0.00826806	0.00686985	0.00685911	0.00699406	0.00747499	0.00779269	0.00686074	0.00840161	0.00790616	0.00673619	0.00682151	0.00750695	0.00733643	0.00711356	0.0071951	0.00785709	0.00794984	0.00711821	0.00754845	0.00804442	0.00662264	0.00792437	0.00714553	0.00767727	0.00746762	0.0068759	0.0070422	0.00721053	0.00708617	0.00741573	0.00736742	0.00763938	0.0070887	0.00791232	0.00759476	0.00764839	0.00752484
Monobactam biosynthesis	0.00156371	0.00218425	0.00195887	0.00208867	0.00206912	0.00203181	0.0017714	0.00184803	0.002145	0.00192712	0.00162421	0.00192857	0.00162639	0.00212829	0.00215852	0.00208246	0.00196498	0.00181447	0.00217309	0.00185067	0.00187993	0.0020368	0.00208017	0.00192314	0.00176285	0.00150282	0.00216805	0.001955	0.00166559	0.0016784	0.00201791	0.00205938	0.00191994	0.00201398	0.00224593	0.00215079	0.00204877	0.00207337	0.00184349	0.00166749	0.00145578	0.00202627	0.00202476	0.00192996	0.0018743	0.00197953	0.00208082	0.00196346	0.00189587
Cysteine and methionine metabolism	0.0082917	0.00691761	0.0077591	0.00691101	0.00672938	0.00751523	0.0091475	0.00756174	0.00640999	0.00716885	0.00741901	0.00714588	0.00836376	0.00648853	0.00671845	0.00678976	0.00715229	0.00770644	0.0072122	0.00771461	0.00802668	0.00657448	0.00667502	0.00879697	0.00890649	0.00814215	0.0091788	0.00940046	0.00954586	0.00949413	0.00864761	0.00879338	0.00659355	0.00841363	0.00828503	0.00804079	0.00921701	0.00856665	0.00732349	0.00872723	0.00862277	0.00831357	0.00880905	0.00848288	0.00882521	0.00815402	0.00880002	0.00798364	0.00813473
Valine, leucine and isoleucine degradation	0.0033883	0.00308764	0.00339714	0.00340337	0.00377848	0.00450178	0.00405698	0.00453053	0.0036107	0.00426831	0.00392169	0.00428229	0.00460067	0.00366484	0.00336031	0.003811	0.00396441	0.00474485	0.00320556	0.00440909	0.00532919	0.00363438	0.00334	0.00432477	0.00335075	0.00354481	0.00468887	0.00500836	0.00553708	0.00316066	0.00522721	0.00461838	0.00364151	0.00499643	0.0053328	0.00521691	0.0019985	0.00403749	0.00299005	0.00398295	0.0039671	0.00440545	0.00481728	0.0050082	0.00298548	0.00570575	0.00399308	0.00408294	0.00435968
Geraniol degradation	0.000569704	0.000893543	0.000769136	0.000940513	0.000994736	0.000784044	0.000466455	0.000705117	0.00103429	0.00106075	0.000811834	0.00107029	0.000659133	0.00107432	0.000977137	0.00102838	0.00100942	0.000622131	0.000823322	0.00043133	0.000531865	0.00101981	0.000939219	0.000398669	0.000572254	0.000573915	0.000456407	0.00043232	0.000537281	0.000455499	0.000476365	0.000343109	0.000963362	0.000468869	0.000290842	0.000380345	0.000349291	0.000631101	0.000746468	0.000573984	0.000531566	0.000495094	0.000504402	0.000396461	0.000540485	0.000508724	0.000376763	0.000383588	0.000499993
Valine, leucine and isoleucine biosynthesis	0.00153567	0.00196895	0.00205175	0.00248559	0.00229865	0.00231904	0.00148361	0.00268803	0.00246815	0.00239773	0.00167386	0.00241802	0.00299594	0.00243052	0.00223794	0.00236247	0.00219211	0.00255019	0.00194636	0.00325968	0.00290426	0.0022492	0.00223717	0.00269022	0.00171287	0.00127369	0.00285213	0.00258648	0.00261786	0.00199029	0.00289743	0.00307976	0.00209285	0.00309654	0.00260596	0.00243826	0.000975051	0.00134697	0.00168445	0.00171722	0.00184759	0.00282454	0.00277339	0.00288177	0.00151191	0.00302028	0.00267792	0.00309921	0.00293244
Lysine biosynthesis	0.00507094	0.00400346	0.00457369	0.00346978	0.0035343	0.00452971	0.00631832	0.00430173	0.00312648	0.00371356	0.0033476	0.00368181	0.00494704	0.00313493	0.00353271	0.00346534	0.0038324	0.00447013	0.00440879	0.00483473	0.00475941	0.00294298	0.0034479	0.00505365	0.00578046	0.00519237	0.00506147	0.00512772	0.00471709	0.00611932	0.00466893	0.00534614	0.00306296	0.00492917	0.00486311	0.00531086	0.00678314	0.00695052	0.00419837	0.00548549	0.00516512	0.00473147	0.00497918	0.00508512	0.00582446	0.00495323	0.0055904	0.00547329	0.00513713
Lysine degradation	0.00142938	0.00307196	0.00259683	0.00333793	0.0035927	0.00269144	0.00251015	0.00237241	0.00358771	0.00362715	0.00278195	0.00365063	0.00188492	0.00369369	0.00340247	0.00359718	0.00358432	0.00227029	0.00286526	0.00131096	0.00199006	0.00353199	0.00324673	0.0013082	0.00187862	0.0010986	0.00160693	0.00133282	0.0014102	0.00126142	0.00161762	0.00118801	0.00335538	0.00162532	0.00121284	0.00148702	0.000919437	0.00208683	0.00211436	0.00206716	0.00139114	0.00176138	0.00173352	0.00132722	0.00173721	0.00204427	0.00131499	0.00148167	0.00171058
Penicillin and cephalosporin biosynthesis	6.71764e-05	7.77804e-05	7.54267e-05	3.99011e-05	6.45627e-05	0.00017823	0.000277663	0.000182031	3.58879e-05	7.24128e-05	0.000214096	6.87155e-05	0.000231275	2.53325e-05	4.21094e-05	4.7806e-05	6.57418e-05	0.000167902	9.51224e-05	0.000268888	0.000221466	6.18539e-05	3.89126e-05	0.000193317	0.000168311	9.06923e-05	0.000192205	0.000229159	0.000229764	0.000187717	0.00023003	0.000246126	0.000109495	0.000240902	0.000305959	0.000261139	0.000168234	0.000306645	3.15665e-05	0.000160284	0.000109349	0.000188792	0.000217554	0.000254976	0.000139444	0.000201944	0.000188428	0.000169617	0.000170906
Arginine and proline metabolism	0.00312494	0.00435635	0.00410348	0.00444796	0.00463862	0.00384126	0.00411853	0.0039568	0.004602	0.00481027	0.00457134	0.00480239	0.004185	0.00464567	0.00450215	0.00456636	0.00482365	0.00400778	0.00432802	0.00379547	0.00365185	0.00464837	0.00447893	0.00363404	0.00370609	0.00262113	0.00360786	0.00399177	0.00424498	0.00327898	0.00372777	0.00378723	0.00467031	0.00382989	0.00355036	0.00353477	0.00361723	0.00393572	0.00365375	0.003709	0.00305571	0.00394346	0.00362975	0.00364504	0.0039642	0.00356143	0.00353527	0.00348856	0.00353096
Clavulanic acid biosynthesis	0	0	0	0	0	0	0	0	0	0	0	0	0	0	0	0	0	0	0	0	0	0	0	0	0	0	0	0	0	1.68348e-08	0	0	0	0	0	0	0	0	0	0	0	0	0	0	0	0	0	0	0
Carbapenem biosynthesis	0.000357999	0.000219651	0.000274707	0.000298392	0.000259883	0.000315725	9.0697e-05	0.000369858	0.000286125	0.000256799	0.000394164	0.000258703	0.000445607	0.00027564	0.000258959	0.000279517	0.00019693	0.000310359	0.000236206	0.00051121	0.000428897	0.000305143	0.000276844	0.000406589	0.000223241	0.000405971	0.000396726	0.000416965	0.000441147	0.000302813	0.000435973	0.000276426	0.000347281	0.000325529	0.000377029	0.000293596	0.000100533	0.000143643	0.000305092	0.000313332	0.000388143	0.000356789	0.000368817	0.000327117	0.000236948	0.00031485	0.000301613	0.000416541	0.000373893
Prodigiosin biosynthesis	0.00189409	0.00165568	0.00170862	0.00176769	0.00187686	0.00169365	0.00203317	0.00168906	0.00180402	0.00203298	0.00175418	0.00203007	0.00176791	0.0018528	0.00174504	0.00188399	0.00201294	0.00172919	0.00168299	0.00156818	0.00173501	0.00179658	0.001766	0.00201083	0.00172969	0.00194742	0.00206824	0.00173873	0.00171686	0.00160095	0.00201567	0.00211255	0.00176318	0.00211818	0.00253573	0.00219625	0.00135182	0.00187097	0.00176763	0.00201754	0.00203456	0.00189814	0.00204922	0.00219703	0.00159743	0.00179392	0.00176321	0.00174704	0.00175221
Histidine metabolism	0.00122897	0.00140652	0.00172283	0.00192437	0.00195448	0.00233487	0.00208021	0.0027663	0.00192132	0.00219432	0.00131338	0.00219818	0.00333758	0.00188535	0.00168609	0.00195511	0.00193206	0.00276918	0.00152253	0.00375324	0.00333782	0.00164642	0.00168679	0.00302281	0.00163804	0.000967275	0.00322095	0.0034472	0.0037415	0.00187047	0.00358176	0.00366799	0.00158733	0.00363614	0.00343328	0.00312903	0.000676711	0.00159904	0.0010563	0.00186977	0.00182026	0.00317855	0.0031844	0.00354345	0.00142549	0.00348876	0.00299119	0.00345128	0.00325386
Tyrosine metabolism	0.00216275	0.00315081	0.00289678	0.0033527	0.003416	0.00301142	0.00262979	0.00278949	0.00343674	0.00334219	0.00321168	0.00335948	0.00271756	0.00347358	0.00333264	0.00344711	0.00321724	0.0027852	0.00303566	0.00221081	0.00259825	0.00346607	0.00323826	0.00236531	0.00244969	0.00210981	0.0023553	0.00206582	0.0019758	0.00235039	0.00232731	0.00221528	0.003453	0.00245119	0.0020012	0.00223546	0.00180251	0.00271293	0.00254108	0.00259727	0.0021958	0.0025418	0.00247469	0.00222319	0.00235239	0.0025621	0.00229106	0.00212333	0.00238971
Phenylalanine metabolism	0.00203121	0.00205138	0.00206482	0.00222884	0.00228533	0.00229149	0.00204059	0.00231987	0.002232	0.00255971	0.00232246	0.00256158	0.00245103	0.00229323	0.00214697	0.00231134	0.00241151	0.00240958	0.00205944	0.00197745	0.00244481	0.00225171	0.00215818	0.00222777	0.00219879	0.00212327	0.00228188	0.00233772	0.00274967	0.00225822	0.00236039	0.00211891	0.00226965	0.00226403	0.00229226	0.0022706	0.0017444	0.00240571	0.00203505	0.00213143	0.0021656	0.00220302	0.0023289	0.00232356	0.00196548	0.00251054	0.0021343	0.00213538	0.00230349
Chlorocyclohexane and chlorobenzene degradation	0.000539089	0.000514247	0.000519423	0.000536249	0.000539311	0.000395201	0.000552448	0.000259239	0.00051195	0.000533451	0.000563821	0.000538196	0.000211157	0.000554612	0.000540805	0.000563485	0.000485294	0.00022838	0.000509217	0.00012062	0.000235869	0.000564692	0.000505535	0.000333611	0.000497718	0.000558065	0.000195976	0.000151813	0.000115022	0.000501356	0.000194629	0.000209225	0.000543668	0.000232985	0.00026598	0.000273283	0.000337696	0.000606452	0.00047394	0.000566652	0.000561336	0.000267492	0.000237495	0.000263131	0.000417773	0.000226869	0.000249823	0.000181151	0.000275011
Benzoate degradation	0.00171797	0.00193603	0.00188415	0.00194767	0.00215459	0.00219076	0.00219141	0.00195415	0.00205937	0.0024387	0.00166071	0.00244852	0.00205034	0.00217201	0.00201133	0.00223148	0.00229577	0.00175169	0.00187729	0.00126017	0.00184526	0.00195527	0.00190691	0.00153376	0.00195497	0.00186673	0.00183775	0.00158195	0.00170361	0.00175915	0.00173509	0.00130311	0.00188904	0.00159651	0.00136828	0.00153863	0.00138867	0.00237089	0.00172597	0.00200969	0.00182512	0.00160138	0.00191786	0.00157025	0.00166861	0.00185594	0.00137129	0.00167219	0.00170838
Bisphenol degradation	4.99348e-08	4.18672e-08	1.07799e-07	1.21892e-08	1.22173e-07	6.52579e-08	1.17421e-07	0	0	4.85255e-07	0	7.0638e-07	8.9225e-07	1.26881e-06	0	1.88081e-06	4.29493e-07	2.53538e-07	1.50804e-07	0	0	1.5874e-07	0	7.82193e-07	6.69381e-06	3.15321e-06	3.75269e-07	0	0	4.44643e-06	0	0	1.56238e-07	8.9622e-07	1.21126e-06	1.54253e-06	2.01189e-06	6.61045e-06	2.64098e-08	1.65513e-06	1.09537e-06	2.97808e-08	1.6574e-06	0	3.28037e-07	0	0	0	0
Fluorobenzoate degradation	4.62231e-05	0.00020256	0.000140387	0.000222945	0.000215566	0.000129111	2.08464e-05	0.000101302	0.000246318	0.0002174	0.000160192	0.000215979	6.01699e-05	0.000258785	0.000226372	0.000237119	0.000192494	9.51179e-05	0.000179066	5.62455e-05	7.60423e-05	0.000243403	0.000215379	8.41808e-05	6.84477e-05	3.50683e-05	6.97823e-05	4.95436e-05	4.48713e-05	4.14789e-05	9.59986e-05	5.80781e-05	0.000218015	8.45943e-05	0.000136373	0.000112339	2.84415e-05	8.48492e-05	0.000131496	6.20733e-05	3.46036e-05	0.000110083	7.76343e-05	7.99687e-05	6.4743e-05	4.95596e-05	4.443e-05	3.83096e-05	6.04437e-05
Furfural degradation	1.79253e-07	2.95601e-07	5.79302e-07	1.21892e-08	3.54616e-07	7.34152e-08	1.17625e-06	8.82949e-08	9.48028e-08	3.92408e-06	1.41017e-08	3.8076e-06	7.75526e-07	9.83347e-07	9.9809e-08	8.58245e-07	7.539e-07	1.90154e-07	6.50643e-09	0	1.56336e-07	9.45709e-08	2.27389e-07	1.95548e-07	1.26673e-06	2.32827e-06	0	0	0	3.38171e-06	0	0	1.26278e-07	0	1.57324e-09	3.85634e-07	7.13006e-07	9.78895e-06	2.19618e-07	1.87325e-06	1.3023e-06	0	0	0	1.0131e-06	0	0	0	8.94478e-08
Tryptophan metabolism	0.00108929	0.00190396	0.00168008	0.00204122	0.00233157	0.00142043	0.00188384	0.00129005	0.0022048	0.00252608	0.00202002	0.00253173	0.00138533	0.00232205	0.00208297	0.00228951	0.00250762	0.00140931	0.00178512	0.000729939	0.00102245	0.00224666	0.00203346	0.000940172	0.0014081	0.000966994	0.00104642	0.000827732	0.000836898	0.000975463	0.000924167	0.000873475	0.00221105	0.000973318	0.000782318	0.000918206	0.000771377	0.0017005	0.00144876	0.00143409	0.001073	0.00116024	0.00104657	0.000846815	0.00118354	0.00108986	0.000960965	0.000940686	0.00107985
Phenylalanine, tyrosine and tryptophan biosynthesis	0.00381368	0.00387566	0.00408575	0.00410722	0.00411401	0.00399091	0.00431884	0.00498355	0.0040315	0.00459206	0.00374285	0.00457238	0.00539025	0.00404125	0.00388564	0.00392031	0.00484253	0.00540708	0.0038544	0.00520531	0.00517053	0.0038101	0.0041603	0.00469175	0.00467235	0.00308625	0.00525291	0.0059346	0.00621109	0.00462767	0.00516705	0.00490915	0.00386656	0.00486219	0.00468834	0.00425378	0.00522028	0.00347327	0.00404362	0.00355675	0.00383884	0.00500403	0.00494814	0.00471035	0.00445897	0.00538266	0.00498227	0.00538944	0.00488172
Novobiocin biosynthesis	0.000831261	0.000808749	0.000919302	0.000812633	0.000797981	0.00103539	0.00106135	0.00118432	0.000767086	0.000865886	0.000798646	0.000864851	0.00144327	0.000756295	0.000777929	0.000778431	0.000852302	0.00124541	0.000860493	0.00145428	0.00133795	0.000721516	0.00078525	0.0012089	0.00108273	0.000725901	0.00118078	0.00145845	0.00154101	0.00118669	0.00128385	0.00120708	0.000755855	0.0012021	0.00115172	0.00111907	0.00119335	0.00110632	0.00075473	0.000916418	0.000908993	0.00117901	0.00117625	0.00121601	0.00106467	0.00133857	0.00122678	0.00123201	0.00115702
Staurosporine biosynthesis	2.6888e-08	1.51493e-07	1.04406e-08	0	8.85311e-09	0	0	0	0	1.64351e-07	0	3.2647e-07	7.44263e-07	1.1261e-06	0	6.6112e-08	1.24545e-06	0	1.59417e-08	0	0	3.67335e-08	0	0	4.04558e-07	1.39175e-06	0	0	0	1.04378e-06	0	0	1.75768e-07	0	5.05011e-07	7.71267e-07	0	6.63788e-06	9.72991e-09	1.94885e-07	4.37363e-07	0	0	0	0	0	0	0	0
Phenazine biosynthesis	0.000299501	0.000488061	0.000488251	0.000547438	0.000555013	0.000380077	0.000484966	0.000411012	0.00053036	0.000613979	0.000358853	0.00061342	0.0003232	0.00055693	0.000518368	0.00053108	0.00063353	0.000489844	0.000453944	0.000231349	0.000414687	0.000486685	0.000529247	0.00031567	0.000493474	0.000147539	0.00038179	0.000451522	0.000418598	0.00046003	0.000361354	0.000276882	0.000473177	0.000310367	0.000379295	0.000318473	0.00048059	0.000288866	0.000390273	0.000334255	0.000297963	0.000398035	0.000353125	0.000298793	0.000453125	0.000427776	0.000350135	0.000482901	0.000382488
beta-Alanine metabolism	0.00113493	0.00244797	0.00210884	0.00256482	0.00288148	0.00192665	0.00185845	0.00200114	0.00287295	0.00298713	0.00240498	0.00299677	0.00231228	0.00292787	0.00266588	0.00281176	0.00301291	0.00204589	0.00227297	0.0019967	0.00169903	0.00282292	0.00262808	0.00149575	0.0015251	0.000867378	0.00157396	0.0020357	0.00237704	0.000975265	0.00176739	0.00159902	0.00278905	0.00165542	0.00146564	0.00160048	0.00113283	0.00161673	0.00179207	0.00143796	0.00103448	0.00193768	0.00157614	0.00151807	0.00146915	0.00171119	0.001543	0.00145047	0.00160317
Taurine and hypotaurine metabolism	0.00125299	0.00165022	0.00154403	0.00149267	0.00155945	0.00163355	0.00173761	0.00169862	0.00153871	0.00150931	0.00151537	0.00150433	0.00175744	0.00151527	0.00157233	0.00150247	0.0016254	0.00162211	0.00163336	0.0018287	0.00150968	0.00149264	0.00155604	0.00137357	0.00159815	0.0011139	0.00145038	0.00115377	0.000983629	0.00145847	0.00136876	0.00160996	0.00156291	0.00158808	0.00130055	0.00146788	0.00198958	0.00158278	0.00143486	0.00138644	0.0011416	0.00137768	0.00147228	0.00144074	0.00172474	0.00149818	0.0014926	0.00153887	0.00149777
Phosphonate and phosphinate metabolism	0.000685393	0.000929577	0.000793175	0.00108684	0.0010573	0.000840912	0.000407951	0.000806888	0.00114591	0.000950886	0.000973977	0.000959497	0.000606581	0.00113436	0.00105325	0.00107766	0.000918606	0.000758647	0.000862208	0.000779926	0.000775943	0.00116594	0.00104288	0.000705197	0.000463584	0.000723588	0.000563625	0.000540028	0.000493449	0.000427823	0.000733477	0.000677044	0.00109083	0.000755201	0.000799963	0.000787512	0.000164764	0.000303137	0.000873432	0.000633148	0.000667904	0.000811576	0.000627653	0.000734503	0.000452246	0.000751013	0.000597173	0.000595828	0.000702771
Selenocompound metabolism	0.00305288	0.00330979	0.00325543	0.00349905	0.00345132	0.00325629	0.00299348	0.00315655	0.0035115	0.00336877	0.00372834	0.00337007	0.00306592	0.00350111	0.00344755	0.003508	0.00331282	0.00319798	0.00330639	0.00293215	0.00325473	0.00367994	0.00340631	0.00362081	0.00292206	0.00306596	0.00417403	0.00367749	0.00378121	0.00290278	0.00368226	0.00377422	0.00358102	0.00364758	0.00350657	0.00327354	0.00254844	0.00289776	0.00317835	0.00323638	0.00309109	0.00364014	0.0037911	0.00340104	0.00301506	0.00349335	0.00361563	0.00324106	0.00350622
Cyanoamino acid metabolism	0.00154027	0.00103783	0.00118387	0.000956524	0.000932873	0.00148284	0.0012507	0.00169984	0.000985937	0.000960483	0.0010341	0.000956891	0.00212757	0.000891085	0.000954219	0.000936128	0.000916658	0.00171944	0.00110054	0.00262245	0.00196461	0.000889927	0.000978903	0.0015271	0.00139383	0.00172505	0.00129031	0.0013164	0.00122163	0.00156388	0.00164167	0.00131182	0.000937977	0.00141752	0.00160941	0.00165648	0.00151233	0.00143796	0.00129698	0.00136009	0.00158537	0.00133887	0.0013944	0.0014895	0.00131219	0.00145254	0.00145589	0.00166397	0.00150058
D-Glutamine and D-glutamate metabolism	0.00120965	0.00101557	0.00107678	0.000904816	0.000929968	0.00108981	0.00131555	0.00110371	0.000882866	0.000942357	0.000831104	0.000936426	0.00118352	0.00087381	0.000930527	0.000910454	0.000990313	0.00109328	0.00106845	0.00127014	0.00113259	0.000818791	0.000954565	0.00124477	0.00123716	0.00125912	0.00123971	0.00120368	0.00109691	0.00123932	0.00118638	0.0013299	0.000851003	0.00125432	0.00127384	0.00130447	0.00146619	0.00139393	0.00110968	0.00120788	0.00119694	0.00111134	0.00120722	0.00125146	0.00128532	0.0012785	0.00130111	0.00118628	0.00118546
D-Arginine and D-ornithine metabolism	2.70602e-05	1.50088e-05	2.36926e-05	1.67339e-05	2.63484e-05	0.000104506	0.00010919	0.00010342	1.50935e-05	2.51455e-05	2.10009e-07	2.45542e-05	8.06419e-05	8.15883e-06	1.38589e-05	2.01536e-05	2.8912e-05	9.02941e-05	3.91256e-05	2.13605e-05	0.000113932	6.88502e-07	1.37851e-05	6.46421e-05	3.43678e-05	2.25221e-05	0.000115065	0.000112086	0.000134376	2.09816e-05	0.000103465	5.53093e-05	2.03473e-06	9.26085e-05	2.5477e-05	3.10714e-05	1.55101e-05	0.000109788	7.7565e-06	8.75016e-05	3.5504e-05	5.58311e-05	0.000120894	6.13681e-05	6.58804e-05	0.000106364	3.79962e-05	6.82134e-05	7.00097e-05
D-Alanine metabolism	0.00114433	0.000971292	0.000992597	0.000918918	0.000889768	0.000913929	0.00128831	0.000788876	0.000836981	0.000851755	0.00083207	0.000851119	0.000782701	0.000852039	0.000917049	0.000906673	0.000878617	0.000783113	0.00102682	0.000707136	0.000756246	0.000837553	0.000887092	0.00084762	0.00111615	0.00120857	0.000792783	0.000909035	0.00081216	0.00116075	0.000736284	0.000750461	0.000813763	0.00073215	0.000670479	0.000778078	0.00111427	0.00136349	0.00100864	0.00124558	0.00113493	0.000781855	0.000800321	0.000743862	0.00113457	0.000810779	0.00089333	0.000804818	0.000821206
Glutathione metabolism	0.00239113	0.00304778	0.00279434	0.0030997	0.00297814	0.00241644	0.00217231	0.00210291	0.00310592	0.00285064	0.00253899	0.00286391	0.00165467	0.003186	0.00312699	0.00307838	0.00282076	0.00200513	0.00295056	0.00171248	0.00184988	0.00309819	0.00304516	0.00178747	0.00232478	0.00232991	0.00150198	0.00174571	0.00172058	0.00224777	0.0016599	0.00147269	0.00291089	0.00162628	0.0016623	0.00181228	0.002216	0.00236711	0.00275973	0.00242434	0.00220067	0.00180887	0.00161901	0.00152356	0.00248808	0.0017542	0.00169795	0.00154131	0.00168908
Starch and sucrose metabolism	0.0247032	0.0123449	0.016304	0.0117548	0.0107392	0.0128422	0.0175004	0.0096344	0.00947766	0.0101355	0.0160662	0.0101959	0.00977257	0.0100027	0.0114507	0.0114363	0.00821268	0.0101683	0.0133458	0.00959383	0.010948	0.0113475	0.0111088	0.014751	0.0189385	0.0290609	0.00890728	0.0140528	0.0147219	0.0233869	0.0102545	0.0100548	0.0122103	0.00956317	0.0114141	0.0125101	0.0156341	0.0220326	0.0173526	0.0218997	0.0261628	0.0107107	0.0106042	0.0123542	0.0167986	0.0102537	0.0125189	0.0097761	0.0116972
N-Glycan biosynthesis	1.3115e-05	3.67309e-06	1.17672e-05	3.97214e-06	1.60547e-05	0.000230674	1.79838e-05	0.00035971	4.33931e-05	2.63419e-05	3.01356e-05	2.45906e-05	0.000457056	8.04285e-06	2.69091e-06	1.02814e-05	1.66004e-05	0.000352229	1.78003e-05	0.000719957	0.000452515	4.12812e-06	1.56979e-05	0.000241925	2.43151e-05	2.48739e-05	0.000284356	0.000291883	0.000303982	2.58478e-05	0.000389215	0.00025582	2.41723e-05	0.00030477	0.000405193	0.000378668	5.06886e-05	3.40282e-05	5.85437e-06	2.61599e-05	4.07918e-05	0.000184409	0.000270126	0.000287559	1.95824e-05	0.000435609	0.000286311	0.000352708	0.000280248
Other glycan degradation	0.000893598	0.000560652	0.00063579	0.0005761	0.000718658	0.00232303	0.000778203	0.00297284	0.000938615	0.000593042	0.00106086	0.000586561	0.00328658	0.000573584	0.000559904	0.000595086	0.000528521	0.00278601	0.000730884	0.00525613	0.00422447	0.000672949	0.000724014	0.00311589	0.000664579	0.00106051	0.00286913	0.00273413	0.0025425	0.000659232	0.00425656	0.00308667	0.000851818	0.00358913	0.00606952	0.00441915	0.00081024	0.000907357	0.00069713	0.000866749	0.00128529	0.00291784	0.00307803	0.00397206	0.000550279	0.0029419	0.00208145	0.00217688	0.0022137
Various types of N-glycan biosynthesis	2.56802e-05	6.59852e-06	2.12486e-05	1.25485e-05	3.49732e-05	0.000434828	2.89271e-05	0.000581252	9.01789e-05	2.91372e-05	0.000110727	2.71863e-05	0.000617285	1.20016e-05	5.3578e-06	1.07193e-05	7.95202e-06	0.000522945	3.92389e-05	0.001104	0.000829346	3.20707e-05	3.26268e-05	0.000515109	3.63738e-05	3.41451e-05	0.000603336	0.000693892	0.000569427	4.91347e-05	0.000874855	0.000615843	5.67112e-05	0.000707998	0.00114772	0.000878588	8.74192e-05	3.38734e-05	7.6548e-06	3.87926e-05	0.000109209	0.000610982	0.000606625	0.000743696	2.83845e-05	0.000655874	0.000392929	0.000510892	0.000469558
Other types of O-glycan biosynthesis	8.87303e-07	5.20219e-07	1.55217e-06	2.00512e-07	2.67984e-06	1.74728e-05	3.28291e-06	1.77951e-05	3.01683e-06	9.82645e-06	0	9.77964e-06	1.49571e-05	1.05612e-06	7.00414e-07	3.75579e-06	7.47551e-06	1.05218e-05	5.95718e-07	3.31104e-06	1.49561e-05	6.6064e-08	3.87034e-07	9.64705e-06	5.71647e-06	3.09974e-06	2.28133e-05	4.94328e-06	1.05704e-06	5.34643e-06	1.98665e-05	1.26491e-05	5.85894e-08	1.96387e-05	6.2851e-06	8.86957e-06	2.61742e-06	9.34251e-06	1.84868e-07	2.90294e-06	3.78809e-06	6.84213e-06	2.33643e-05	1.32377e-05	2.78906e-06	1.66818e-05	4.16642e-06	1.60364e-05	1.18071e-05
Mannose type O-glycan biosynthesis	8.87303e-07	4.95429e-07	1.55217e-06	2.00512e-07	2.67098e-06	1.74728e-05	3.17774e-06	1.77951e-05	3.01683e-06	9.81095e-06	0	9.66093e-06	1.49348e-05	1.00277e-06	7.00414e-07	3.71417e-06	7.42148e-06	1.05218e-05	5.95718e-07	3.31104e-06	1.49561e-05	0	3.87034e-07	9.64705e-06	5.67401e-06	3.06661e-06	2.28133e-05	4.94328e-06	1.05704e-06	5.34643e-06	1.98665e-05	1.26491e-05	5.85894e-08	1.96387e-05	6.27724e-06	8.86957e-06	2.61742e-06	8.14669e-06	1.84868e-07	2.89248e-06	3.78809e-06	6.84213e-06	2.33643e-05	1.32377e-05	2.78906e-06	1.66818e-05	4.16642e-06	1.60364e-05	1.18071e-05
Amino sugar and nucleotide sugar metabolism	0.0245874	0.0169047	0.0181056	0.0166724	0.0170479	0.0158529	0.0180367	0.0147139	0.0163494	0.0159621	0.0212062	0.0159728	0.0129234	0.016457	0.0168434	0.0168477	0.0157822	0.0159905	0.0170452	0.0134404	0.0151203	0.0178548	0.0174517	0.0175407	0.0181986	0.0273836	0.0148186	0.0173512	0.0189425	0.0183962	0.0155805	0.0140382	0.0189421	0.0139106	0.0167368	0.0162628	0.0159982	0.0177732	0.0214546	0.021308	0.0244432	0.0157556	0.0149993	0.0153454	0.0177454	0.0151092	0.0159363	0.0141565	0.0160354
Streptomycin biosynthesis	0.00239161	0.00129457	0.00175595	0.00133892	0.00121929	0.002003	0.00197892	0.00189929	0.00113533	0.00132313	0.0015121	0.00131272	0.00188903	0.0011277	0.00123465	0.00131153	0.00107517	0.00227773	0.00150703	0.00216333	0.00262636	0.00114008	0.00124262	0.0028086	0.00209415	0.00269102	0.00249688	0.00240525	0.0023109	0.00255257	0.00275401	0.00258108	0.00122992	0.00257961	0.00365949	0.00319784	0.00189187	0.00235541	0.00171309	0.00243108	0.00274427	0.00233959	0.00252719	0.00293386	0.0020852	0.00271974	0.00246237	0.00227905	0.00228255
Biosynthesis of 12-, 14- and 16-membered macrolides	2.11109e-05	0.000100243	6.64742e-05	0.000110661	0.000103419	5.2761e-05	3.5972e-06	4.13941e-05	0.000119842	8.76289e-05	7.44149e-05	8.86641e-05	1.635e-05	0.000120423	0.000112679	0.000108057	8.76593e-05	3.50318e-05	8.73528e-05	1.66169e-05	1.92037e-05	0.000118972	0.000106626	1.24257e-05	1.82392e-05	8.49628e-06	9.89103e-06	3.62507e-06	2.7634e-06	5.09289e-06	1.05803e-05	6.0922e-06	0.000104688	1.28923e-05	2.63361e-06	8.85856e-06	4.78285e-06	8.31545e-06	6.50692e-05	2.21274e-05	7.51221e-06	3.00154e-05	1.11328e-05	5.45951e-06	2.67195e-05	8.60643e-06	1.42452e-05	7.87801e-06	1.8186e-05
Polyketide sugar unit biosynthesis	0.0011431	0.000577417	0.000742279	0.000587733	0.000475253	0.00112262	0.000697289	0.00103972	0.000505991	0.000480626	0.00063409	0.000475963	0.000962334	0.000479136	0.000548945	0.000566207	0.000315742	0.00118972	0.000694819	0.00134827	0.00148708	0.000496432	0.000522839	0.00194716	0.000871551	0.00139347	0.00211448	0.00155982	0.00129906	0.00115776	0.00204969	0.00203128	0.000501118	0.00195279	0.00293987	0.00223437	0.000857482	0.00104887	0.000807709	0.00114211	0.0013782	0.00157249	0.00190318	0.00210984	0.000914267	0.00182725	0.00172131	0.00132735	0.00136809
Neomycin, kanamycin and gentamicin biosynthesis	0.000803377	0.000488722	0.000620191	0.000506465	0.000499102	0.000570205	0.000692273	0.00053753	0.00044118	0.00050821	0.000544562	0.000506832	0.000497568	0.000451299	0.000474843	0.000492958	0.000456293	0.000675113	0.000538333	0.000452542	0.000678028	0.000439961	0.000497833	0.000650306	0.000709756	0.00085672	0.000523086	0.000572627	0.000589091	0.000819006	0.000545266	0.000537358	0.000503094	0.000538436	0.000520868	0.000619379	0.000605242	0.000781645	0.000613669	0.000778903	0.000860764	0.000554982	0.000553129	0.000559614	0.000700375	0.000673321	0.000592532	0.000481963	0.000592727
Acarbose and validamycin biosynthesis	0.00056598	0.000349818	0.000401123	0.000347709	0.000290898	0.000600097	0.000392341	0.000535521	0.000318112	0.000277181	0.00037406	0.000275427	0.000498324	0.000295861	0.000336459	0.000343034	0.000209255	0.00060964	0.000411011	0.000688314	0.000744328	0.000317926	0.000314008	0.000943577	0.000431283	0.000688635	0.000961825	0.00072604	0.000590923	0.00054499	0.000967858	0.00101662	0.000305297	0.000974395	0.00136752	0.00108451	0.000421326	0.000549966	0.000434056	0.000600603	0.000661905	0.000788973	0.000899186	0.00103518	0.000475742	0.000898293	0.000861762	0.000706252	0.000716401
Glycosaminoglycan degradation	0.000312235	0.000282937	0.000321446	0.000308202	0.000324097	0.00108084	0.000302946	0.00144923	0.000452951	0.000296508	0.000320409	0.000297497	0.00174918	0.000290624	0.000288681	0.000295039	0.000232547	0.00120436	0.000379203	0.00275749	0.00185359	0.000279014	0.000363357	0.00102437	0.000294773	0.000305177	0.00100396	0.00114283	0.000976242	0.000332079	0.00161662	0.0010099	0.000318198	0.00127543	0.00186433	0.00151812	0.000325457	0.000472183	0.000242852	0.000371898	0.000454109	0.00107972	0.00110731	0.00129812	0.00031884	0.00127928	0.000815466	0.000979104	0.000946836
Glycosaminoglycan biosynthesis - chondroitin sulfate / dermatan sulfate	9.87721e-09	0	0	0	0	0	7.3029e-08	0	0	0	0	3.05946e-08	1.03895e-07	3.02864e-09	0	1.25928e-08	9.23836e-08	0	0	0	0	0	0	0	7.07263e-08	5.46535e-08	2.87196e-08	0	0	0	0	0	0	0	0	3.85634e-07	0	1.13239e-07	0	0	0	0	0	0	4.26647e-09	0	0	0	3.28584e-08
Glycosaminoglycan biosynthesis - heparan sulfate / heparin	0	0	0	0	0	0	7.3029e-08	0	0	0	0	2.7257e-08	1.03895e-07	0	0	0	9.23836e-08	0	0	0	0	0	0	0	5.97516e-08	7.80764e-08	0	0	0	6.36612e-08	0	0	0	0	0	3.85634e-07	0	8.87793e-08	0	0	0	0	0	0	0	0	0	0	0
Lipopolysaccharide biosynthesis	0.00187354	0.00472536	0.00367263	0.0044221	0.00441129	0.00381096	0.00206968	0.00449071	0.00501126	0.00443432	0.00293313	0.00441745	0.00397691	0.00488062	0.00475139	0.00437233	0.00499093	0.00427056	0.0042503	0.00512405	0.00360193	0.00456278	0.00474845	0.00253675	0.00288161	0.000881758	0.00394092	0.00444664	0.00471323	0.00185067	0.00372938	0.0028591	0.00408598	0.00299952	0.00333771	0.00318693	0.00475776	0.00108871	0.00385235	0.00144062	0.000944717	0.00350533	0.00336553	0.00244847	0.00358379	0.00369416	0.00363368	0.00413587	0.00360766
Peptidoglycan biosynthesis	0.00761835	0.00465693	0.00556787	0.00452424	0.0044248	0.00544616	0.00776084	0.00550406	0.00391156	0.00448808	0.0053622	0.00446942	0.0065039	0.00390021	0.00425582	0.00437864	0.00449954	0.00557054	0.00529917	0.0063301	0.00598706	0.00401951	0.00446212	0.00673336	0.00701474	0.00836672	0.00569683	0.00597303	0.00567188	0.00777922	0.00584439	0.00645685	0.00441324	0.00617129	0.00578303	0.00613432	0.00677425	0.00857922	0.00593696	0.00780283	0.00802601	0.00585459	0.00597176	0.00646378	0.0068777	0.00613074	0.00631253	0.00616085	0.00616435
Glycerolipid metabolism	0.00431601	0.00348033	0.00364036	0.00340329	0.00345749	0.00341023	0.0049235	0.00293597	0.00319441	0.00334052	0.00368696	0.00333429	0.00320149	0.00324235	0.00339943	0.00354067	0.00331588	0.00282455	0.00357503	0.00294328	0.00287033	0.00335266	0.00327698	0.00359769	0.00398683	0.00478769	0.00279632	0.00345707	0.00367324	0.0041516	0.00303321	0.00361178	0.00339999	0.00341696	0.00308111	0.00349992	0.00341219	0.00451998	0.00370742	0.00466777	0.0044782	0.0032085	0.00313514	0.00358335	0.00365275	0.0028279	0.00330493	0.00294114	0.00318267
Inositol phosphate metabolism	0.0013901	0.000894503	0.00120903	0.00105252	0.00101462	0.000967887	0.00108245	0.000949104	0.000988527	0.00113882	0.00123636	0.00113763	0.000985763	0.0010027	0.000964531	0.00106132	0.000993346	0.00105141	0.000974503	0.000847591	0.00108224	0.00107294	0.00102542	0.00114195	0.00110104	0.00146903	0.000964843	0.000847449	0.000744224	0.00123925	0.000985042	0.000967557	0.00105299	0.000969912	0.00107219	0.0010346	0.000669852	0.00119493	0.00111545	0.00137036	0.0015238	0.000985128	0.00102836	0.00110705	0.00107891	0.00101178	0.00102828	0.000973695	0.000983565
Glycosylphosphatidylinositol (GPI)-anchor biosynthesis	0	0	0	0	0	0	0	0	0	0	0	0	0	0	0	0	0	0	0	0	0	0	0	0	0	0	0	0	0	0	0	0	0	0	0	0	0	0	0	0	0	0	0	0	0	0	0	0	0
Glycerophospholipid metabolism	0.00483947	0.00519777	0.00492441	0.0047288	0.00479582	0.0047922	0.00528336	0.0045077	0.00479066	0.0046048	0.00473894	0.00459563	0.00438171	0.00477985	0.00496389	0.00479386	0.00484236	0.00433072	0.00515458	0.00453635	0.00411803	0.00481081	0.00488694	0.00386053	0.00498955	0.0049276	0.00372343	0.00349586	0.00289763	0.00471463	0.00358024	0.00360011	0.00476614	0.00368354	0.00333536	0.00391561	0.00571472	0.00533025	0.00505152	0.00478037	0.00443148	0.00389472	0.00384036	0.0034757	0.00513337	0.00394243	0.00424742	0.00450044	0.00417331
Ether lipid metabolism	7.89457e-05	0.000243682	0.000178301	0.000236146	0.000231421	0.000174249	9.43064e-05	0.000220777	0.000262986	0.000230115	0.00014911	0.000229957	0.000223587	0.000259394	0.0002452	0.000229083	0.000258436	0.000195647	0.00023003	0.000275435	0.000154535	0.000238925	0.000251872	7.34598e-05	0.000130432	2.40271e-05	0.000124761	9.11596e-05	3.7327e-05	7.68457e-05	0.00010331	7.57902e-05	0.000211261	9.0633e-05	4.72958e-05	7.77309e-05	0.0002127	0.000112345	0.00018829	6.87819e-05	2.34677e-05	0.000124763	0.000104692	4.5125e-05	0.00017252	0.000133645	0.000137411	0.000190058	0.000137537
Lipoarabinomannan (LAM) biosynthesis	5.71785e-06	3.52321e-06	8.22663e-06	1.73471e-06	6.25676e-06	6.78099e-08	1.16525e-05	2.17038e-07	1.11616e-06	2.13313e-05	7.72051e-09	2.24203e-05	9.08529e-06	4.8171e-06	1.68267e-06	1.63432e-05	1.15995e-05	6.10381e-06	1.61367e-06	3.21694e-09	1.59864e-06	1.13506e-07	2.49092e-06	2.78287e-06	2.70053e-05	2.59043e-05	1.65899e-06	1.50222e-05	2.66228e-07	1.59649e-05	5.32732e-08	0	4.45239e-07	3.23602e-06	2.26446e-06	4.29579e-06	9.84466e-06	3.48328e-05	2.32112e-06	1.83573e-05	2.0425e-05	1.19523e-05	3.03821e-06	2.18002e-07	1.47457e-05	1.4201e-08	2.06898e-08	1.56112e-06	9.19464e-08
Arachidonic acid metabolism	0.00020704	0.00024132	0.000207254	0.000248208	0.000249117	0.00025477	0.000181073	0.000304446	0.000269421	0.000257576	0.000149602	0.000256338	0.00024106	0.000267715	0.000247801	0.000250898	0.000287555	0.000329018	0.000218734	0.000354227	0.000313813	0.000239176	0.000264036	0.000200112	0.000198299	0.00020268	0.000225095	0.000171194	0.000130246	0.000160781	0.000240142	0.000191238	0.000212725	0.000219375	0.000285805	0.000270415	0.000230434	8.64754e-05	0.000267252	0.000148925	0.000175287	0.000188263	0.000207337	0.000190906	0.000170732	0.000354683	0.000229688	0.000272658	0.000233888
Linoleic acid metabolism	5.32263e-05	0.000137066	0.00010905	0.00011613	0.000121784	0.000116965	7.62715e-05	0.000175665	0.000139577	0.000140965	7.46544e-05	0.000139499	0.000208817	0.000134847	0.000130097	0.000120182	0.000169708	0.000158949	0.000120501	0.000254981	0.000132182	0.000119522	0.000135188	5.44053e-05	0.000106219	1.36347e-05	0.000114028	6.83075e-05	3.26789e-05	6.55289e-05	8.45189e-05	6.4579e-05	0.000106253	7.3173e-05	3.84933e-05	6.41483e-05	0.00020151	2.39384e-05	0.000120893	2.65001e-05	1.08745e-05	6.83957e-05	8.67918e-05	3.39867e-05	0.000127501	0.000120062	0.000109448	0.000178941	0.000117032
alpha-Linolenic acid metabolism	0.000343361	0.000502666	0.000451008	0.000480685	0.000507129	0.00044978	0.000420876	0.000419156	0.000522635	0.000517191	0.000375682	0.000518774	0.000376563	0.000532627	0.000514723	0.000516984	0.000532618	0.000336694	0.000464394	0.000324351	0.000314	0.000504988	0.000491501	0.000200279	0.000381734	0.000313137	0.00029344	0.000228577	0.000177991	0.000299017	0.00023468	0.000151401	0.000456016	0.000219604	0.000104312	0.000187423	0.000384667	0.000358485	0.000426444	0.000348941	0.000293144	0.000240276	0.000290349	0.000158871	0.000374681	0.000282094	0.000225929	0.000310422	0.000278266
Sphingolipid metabolism	0.000958155	0.00084703	0.00082364	0.000909208	0.000843904	0.00223298	0.000746812	0.00273164	0.00113171	0.0007142	0.000698298	0.000713634	0.00321671	0.000815974	0.000837823	0.00084068	0.000623724	0.00228147	0.000958015	0.00495056	0.00359012	0.00077695	0.000871536	0.0024376	0.000890704	0.00117358	0.00229285	0.00245085	0.00230195	0.00112926	0.00342033	0.00239347	0.000780576	0.00281325	0.00430051	0.00342152	0.00094704	0.00100757	0.000880515	0.000937517	0.00121075	0.0024845	0.0025044	0.00302811	0.00070889	0.00221306	0.00185075	0.00195337	0.00199158
Glycosphingolipid biosynthesis - lacto and neolacto series	0	0	2.50574e-08	2.19405e-08	0	4.29397e-06	0	3.27574e-06	1.46628e-06	2.18442e-08	0	2.18056e-08	2.61814e-06	0	0	0	8.31452e-08	1.28797e-05	2.41042e-07	4.08841e-06	1.01874e-05	0	1.15064e-07	3.12877e-07	0	6.55842e-08	1.68871e-06	9.88655e-07	1.16274e-06	4.45628e-08	3.33757e-06	1.0842e-06	0	3.49116e-06	2.97343e-06	4.16484e-06	1.03174e-07	5.32676e-08	0	3.76407e-08	5.48336e-08	3.54987e-06	2.42841e-06	1.1511e-06	0	2.28779e-06	5.83298e-06	6.60604e-06	5.79622e-06
Glycosphingolipid biosynthesis - globo and isoglobo series	0.00038675	0.000225945	0.000274069	0.000294987	0.000200277	0.000841958	0.000341531	0.000976041	0.000271984	0.000184904	0.000186074	0.000184221	0.00105271	0.000174593	0.000201776	0.000217156	0.000119953	0.000877648	0.000288059	0.00167969	0.00133916	0.000151687	0.000205602	0.000952736	0.000465849	0.000497155	0.000920438	0.00121217	0.00116678	0.000730665	0.00135783	0.00106058	0.000164451	0.00115585	0.0016798	0.00141143	0.000422464	0.000457105	0.000274539	0.000416409	0.000546341	0.00101535	0.0010175	0.00128065	0.000322158	0.00104659	0.000868162	0.000822182	0.000846326
Glycosphingolipid biosynthesis - ganglio series	2.56802e-05	6.59852e-06	2.12486e-05	1.25119e-05	3.49732e-05	0.000434749	2.89271e-05	0.000581252	9.01789e-05	2.84819e-05	0.000110727	2.66684e-05	0.000617285	1.14987e-05	5.3578e-06	1.06079e-05	7.874e-06	0.000522945	3.91506e-05	0.00110376	0.000829346	3.20707e-05	3.24734e-05	0.000491017	3.63141e-05	3.36149e-05	0.000524394	0.00057421	0.000427748	4.70693e-05	0.000824306	0.000576029	5.67112e-05	0.000682629	0.0011231	0.000863909	8.40832e-05	3.30921e-05	7.63145e-06	3.8366e-05	0.000108149	0.000567792	0.000557688	0.000728719	2.829e-05	0.000631068	0.000350339	0.000418408	0.000420374
Pyruvate metabolism	0.0125819	0.0116993	0.0123273	0.011936	0.0119789	0.0121775	0.013061	0.0118263	0.0116883	0.0121482	0.0127653	0.0121685	0.0116022	0.0117754	0.0118088	0.0119767	0.0119922	0.0115415	0.0119534	0.0110603	0.0116766	0.0120006	0.0117572	0.0118783	0.0124638	0.0124188	0.0122745	0.0111466	0.0106464	0.0125463	0.0117159	0.0121072	0.0120918	0.0122115	0.0117038	0.0119169	0.0117239	0.0128834	0.0117873	0.013163	0.0129663	0.011729	0.0123405	0.0121378	0.0124547	0.0120719	0.0118601	0.0118811	0.0118623
Dioxin degradation	0.000275324	0.000122447	0.000165716	6.11731e-05	8.08667e-05	0.00019567	0.000407555	0.000188869	3.70395e-05	0.00014233	7.75682e-05	0.000137977	0.000177281	5.63422e-05	7.35149e-05	7.48317e-05	0.000175263	0.00014578	0.000129799	8.06781e-05	0.00017574	2.80491e-05	7.30911e-05	0.000201877	0.000343903	0.000281843	0.000230913	0.000144146	9.8159e-05	0.000333607	0.000192654	0.000171894	3.56593e-05	0.000200028	0.000299054	0.000234173	0.000463664	0.000297184	0.000201008	0.000270733	0.000274514	0.000120509	0.000245171	0.00024224	0.00030179	0.000153416	0.000135738	0.000272608	0.000187958
Xylene degradation	0.000515982	0.000238914	0.000377363	0.000211308	0.000258352	0.000301976	0.000637258	0.00026221	0.000180166	0.000406475	0.000298891	0.000401403	0.000321926	0.000218277	0.000219218	0.000269671	0.000394292	0.000236228	0.000263746	0.000115276	0.000251538	0.000199362	0.0002149	0.00029526	0.000558525	0.000534009	0.000279095	0.000187511	0.000117901	0.000550972	0.000244104	0.000191052	0.000203773	0.000241553	0.000352372	0.000298834	0.000520511	0.000532219	0.000358728	0.00053943	0.000557304	0.000195724	0.000313706	0.000302149	0.000492486	0.00020156	0.000181962	0.000330298	0.000251929
Toluene degradation	7.18828e-05	0.000308696	0.000226274	0.000338393	0.000327084	0.000184677	4.64131e-05	0.000136289	0.000367128	0.000336901	0.000234669	0.000340729	0.000103831	0.000382933	0.000348066	0.000361773	0.000309172	0.000107892	0.000279005	6.17283e-05	7.08061e-05	0.000362204	0.000324346	0.000125642	0.000111362	5.40795e-05	0.000150113	0.000101517	6.71013e-05	6.67763e-05	0.000123341	0.000103715	0.000322003	0.000119983	0.000161083	0.000131199	4.50728e-05	0.000118758	0.000198351	0.000115114	5.29967e-05	0.000162509	0.000129103	9.86292e-05	0.000131535	8.69372e-05	0.000112771	0.000129877	0.000123751
Polycyclic aromatic hydrocarbon degradation	1.63782e-05	4.14197e-06	1.06066e-05	2.25128e-06	1.97165e-05	2.71955e-06	8.29841e-05	2.42912e-06	3.59088e-06	4.34749e-05	1.1666e-08	4.21404e-05	2.97704e-05	1.34201e-05	3.6498e-06	1.83474e-05	3.83932e-05	1.14717e-05	4.85211e-06	1.68556e-06	5.87247e-06	3.67045e-07	3.63114e-06	4.21831e-05	4.48517e-05	2.22491e-05	8.39821e-05	4.14668e-05	2.041e-05	4.04142e-05	3.79347e-05	4.41211e-05	1.27787e-06	3.06474e-05	2.66681e-05	1.59396e-05	2.11439e-05	8.23161e-05	2.29068e-06	4.1294e-05	2.66082e-05	2.53781e-05	5.31958e-05	1.53182e-05	1.33185e-05	2.76888e-05	4.63261e-05	7.93222e-06	1.3174e-05
Chloroalkane and chloroalkene degradation	0.00142872	0.00181182	0.00165808	0.00192351	0.00205062	0.00173525	0.00182796	0.00151999	0.00197158	0.00190156	0.0021724	0.00191335	0.0014261	0.0019979	0.00191427	0.00201557	0.00187236	0.00151206	0.0017407	0.00095314	0.00138786	0.00207727	0.00188604	0.00143944	0.00144907	0.00152696	0.00137176	0.000879239	0.000810342	0.00132703	0.00124887	0.00138437	0.00217423	0.00149034	0.00113537	0.00126935	0.000889055	0.00172022	0.00154342	0.00167683	0.00147887	0.00149358	0.00148185	0.00136724	0.00123764	0.00141634	0.0013136	0.00108831	0.00141099
Naphthalene degradation	0.000854573	0.00127688	0.00108805	0.0013945	0.00139907	0.00125093	0.000893798	0.00112081	0.00142536	0.0012235	0.00159142	0.00123503	0.000877811	0.00142651	0.00136056	0.0013903	0.00118684	0.00111782	0.00119568	0.000603695	0.000982621	0.00151754	0.00135586	0.000982241	0.000851884	0.000902543	0.00105595	0.000585688	0.000549472	0.000826817	0.000918064	0.00103113	0.00159771	0.0011158	0.000804979	0.000894737	0.000524343	0.000900164	0.00105479	0.000982882	0.000864103	0.0010733	0.00111184	0.000991673	0.00078945	0.00105328	0.000969029	0.000777814	0.00102313
Aminobenzoate degradation	0.000998223	0.00123608	0.00113082	0.00125286	0.00127039	0.00104097	0.000929266	0.000969317	0.0013102	0.00137404	0.00119232	0.00137595	0.000978755	0.0013562	0.00128941	0.00132931	0.0013205	0.000943265	0.00115543	0.000739455	0.00078346	0.00133892	0.00124683	0.000757175	0.00101587	0.00103519	0.000827976	0.000668529	0.000744568	0.000924248	0.000743572	0.000662705	0.00126708	0.000708339	0.000503716	0.000647397	0.000859734	0.000949728	0.0011537	0.00100214	0.000932708	0.000775124	0.000807253	0.000615408	0.000995683	0.000797177	0.000766644	0.000784835	0.000864761
Glyoxylate and dicarboxylate metabolism	0.00609298	0.00808757	0.00749609	0.00838695	0.00863891	0.0083223	0.00713111	0.00869781	0.00895854	0.00878427	0.00727427	0.00879464	0.00862048	0.00888771	0.00849676	0.00862712	0.00887407	0.00851077	0.0077876	0.00893665	0.00885834	0.0085971	0.00840661	0.00801684	0.00661296	0.00540834	0.00836241	0.00884847	0.00920589	0.00579448	0.00893872	0.00881099	0.00814527	0.00914145	0.00899652	0.00867158	0.00627206	0.00598556	0.00710618	0.00653759	0.00618888	0.00867358	0.00846121	0.00881633	0.00646719	0.00878936	0.00783708	0.00823952	0.00818175
Nitrotoluene degradation	0.000610599	0.00127965	0.000968281	0.00118889	0.00120164	0.00083804	0.000726391	0.00110115	0.00132139	0.00124475	0.000853665	0.00123814	0.0011564	0.00130302	0.00126733	0.00116617	0.00147095	0.000975215	0.00113673	0.00117131	0.000677083	0.00122588	0.00129267	0.000494484	0.000905106	0.000311859	0.000843895	0.000635949	0.000586398	0.000575592	0.000653068	0.000464893	0.00111187	0.000523919	0.000384567	0.000350565	0.00145296	0.000328892	0.00113192	0.000451586	0.000309633	0.000710077	0.000684855	0.000329232	0.00104949	0.000491946	0.00065732	0.000598878	0.00060395
Propanoate metabolism	0.0069274	0.00807892	0.00795733	0.00864541	0.00874944	0.0084655	0.00687291	0.00826294	0.00890234	0.00871527	0.00894665	0.00876396	0.00742968	0.00892629	0.0085734	0.00878668	0.00851501	0.00823169	0.00794234	0.00697162	0.00827487	0.00906653	0.00854773	0.00783779	0.00686128	0.0065993	0.00851703	0.00782589	0.00820936	0.00651785	0.00852362	0.00837235	0.00903026	0.00869297	0.00837119	0.00830457	0.00578857	0.00648918	0.00744477	0.00736457	0.00713262	0.0083227	0.00851775	0.00843589	0.00699857	0.00869755	0.00761387	0.00761523	0.00807526
Ethylbenzene degradation	0.000290146	0.000365673	0.000341655	0.000364466	0.000384671	0.00033292	0.000343764	0.000243518	0.000382921	0.000384385	0.00030108	0.000386141	0.000169341	0.000401743	0.000384535	0.000399318	0.0003618	0.000177746	0.000343989	6.96584e-05	0.000181742	0.00038556	0.000356486	0.000146004	0.000274783	0.000300368	0.000178974	0.000160269	0.000145312	0.000235301	0.000150161	8.68216e-05	0.000350056	0.00014614	6.6116e-05	0.00012366	0.000183346	0.000341291	0.000305757	0.000323077	0.000281825	0.000171881	0.0002032	0.000124884	0.000247001	0.000162032	0.000116481	0.00013196	0.000161234
Styrene degradation	0.000510893	0.00044091	0.000460086	0.000503539	0.000555918	0.00034128	0.000520037	0.000323592	0.000524176	0.000664939	0.000676178	0.000667235	0.00037096	0.000565754	0.000501365	0.000562761	0.000630907	0.000334286	0.000415052	0.000109266	0.000220831	0.000610394	0.000497729	0.000248316	0.000440291	0.000499923	0.000224131	0.000158285	0.000236158	0.0003641	0.000196912	0.000119355	0.000578349	0.00016666	0.000118085	0.00013979	0.000207799	0.000428354	0.000470622	0.000512698	0.000531764	0.000237523	0.00024237	0.000194862	0.000347979	0.000210719	0.000170974	0.000255894	0.00029732
Butanoate metabolism	0.00503415	0.00804946	0.00714569	0.00849269	0.00865382	0.00751259	0.00596222	0.00707993	0.00889903	0.00846014	0.00738297	0.00851797	0.00602695	0.00900754	0.00856595	0.00868185	0.00839519	0.00679271	0.00763652	0.0054698	0.00651355	0.0087703	0.00834634	0.00533419	0.00575689	0.00437957	0.00611116	0.00531488	0.00555667	0.00497963	0.00604517	0.00532543	0.00843519	0.0059889	0.00549607	0.00584802	0.0047679	0.00562862	0.00642576	0.00574195	0.00487691	0.00618626	0.00619386	0.0055798	0.00577624	0.00665106	0.00560465	0.00595206	0.00623739
C5-Branched dibasic acid metabolism	0.000944691	0.00147657	0.00144626	0.00184414	0.00171704	0.00159011	0.000981084	0.0016652	0.00185682	0.00172743	0.00119987	0.00174612	0.0016982	0.00184523	0.00170086	0.00179246	0.00155635	0.00157205	0.0014225	0.00188996	0.00180445	0.00172884	0.00164083	0.001585	0.00104895	0.000769958	0.00161562	0.00162222	0.00177805	0.00118286	0.00179129	0.0017754	0.00155671	0.00183873	0.00158708	0.00156077	0.000393485	0.000825944	0.00113184	0.00117943	0.0011447	0.00180257	0.00163612	0.00172647	0.000946248	0.00181667	0.00156375	0.00198974	0.00186032
One carbon pool by folate	0.00280992	0.00238394	0.00253864	0.00229329	0.00228159	0.00300779	0.00297558	0.00318385	0.00224925	0.00232065	0.00215489	0.00231225	0.00344247	0.00217309	0.00226364	0.0022661	0.00234255	0.00306251	0.00247603	0.00394784	0.00353723	0.00208367	0.00228302	0.00351013	0.00293919	0.00296134	0.00374265	0.00372772	0.00360233	0.00312549	0.00376317	0.0036605	0.00214727	0.0036135	0.00404341	0.00369033	0.00321003	0.00297268	0.00257569	0.00280991	0.0029406	0.00330701	0.00359069	0.00362255	0.00281489	0.0036174	0.00351298	0.00327536	0.00325081
Methane metabolism	0.00642912	0.00749849	0.00699315	0.00715706	0.00733305	0.0070528	0.00713746	0.00716856	0.00740378	0.00724639	0.00671393	0.0072304	0.00709063	0.0073322	0.00739343	0.00721628	0.00764149	0.0073002	0.00731499	0.00693793	0.00671437	0.00719449	0.00737811	0.00698798	0.00698202	0.00611814	0.00750207	0.00702871	0.00710551	0.00640998	0.00696848	0.00799291	0.00715907	0.00760312	0.00660837	0.00699767	0.00794471	0.00637581	0.0071737	0.00642469	0.00604889	0.00738765	0.00730005	0.00723914	0.0072512	0.00731503	0.00776862	0.00727376	0.00749224
Carbon fixation in photosynthetic organisms	0.00426043	0.00431944	0.00430532	0.00414941	0.00409999	0.0042761	0.00433165	0.0042501	0.0041584	0.00401911	0.00373056	0.00402153	0.00435659	0.00412061	0.00422363	0.00412291	0.00405781	0.0041492	0.00433803	0.00436537	0.00420627	0.00401802	0.00418017	0.00425721	0.00427998	0.00421912	0.00438632	0.00406394	0.00390974	0.0042669	0.00409537	0.00440482	0.00392723	0.00425139	0.00402711	0.00416844	0.00460664	0.0044513	0.00424131	0.00426236	0.00421041	0.00414118	0.00428914	0.00429898	0.00441741	0.00437483	0.00444708	0.00432528	0.00436206
Carbon fixation pathways in prokaryotes	0.0068473	0.00749666	0.00742402	0.0072165	0.00732213	0.00809306	0.00823691	0.00856375	0.00729996	0.00754858	0.00698022	0.00753545	0.00875053	0.0071892	0.00730054	0.00716119	0.00794297	0.00836159	0.00761224	0.00901316	0.00847962	0.00704686	0.00731747	0.00800983	0.00802259	0.00618504	0.00943262	0.00926901	0.00935222	0.00768835	0.00899659	0.00901928	0.00697659	0.00887362	0.00854876	0.00849742	0.00928841	0.0078424	0.00713971	0.00722518	0.00676593	0.00860949	0.00902593	0.00854839	0.00834296	0.00896549	0.0087594	0.00949639	0.00881747
Thiamine metabolism	0.00278247	0.00271213	0.00275412	0.00246747	0.00262629	0.00292991	0.00357121	0.00306382	0.00249195	0.0026527	0.00273503	0.00263432	0.00343097	0.00243462	0.00254275	0.00252805	0.00281948	0.00313805	0.00278416	0.00349833	0.00327764	0.00244555	0.00258183	0.00322449	0.00312921	0.00276811	0.0031776	0.00330202	0.00335172	0.002991	0.00323319	0.00364077	0.00256912	0.00346111	0.00324263	0.00346268	0.00358665	0.00330445	0.00270701	0.00298741	0.00279279	0.00334011	0.00322346	0.00341362	0.003179	0.00327109	0.00336533	0.00368913	0.00339833
Riboflavin metabolism	0.00303705	0.00323863	0.00340223	0.00270084	0.00274265	0.00338622	0.00406759	0.00297481	0.00259654	0.00261439	0.00243829	0.0026119	0.00324155	0.00259062	0.00290442	0.00274285	0.00259352	0.00262857	0.00330876	0.00367075	0.00303854	0.00244966	0.00268382	0.00274968	0.00377563	0.00305998	0.00268229	0.00319175	0.00280322	0.00394306	0.00276349	0.00240034	0.00250676	0.00245424	0.00296062	0.00322473	0.00452553	0.00448178	0.00275634	0.00337693	0.0030122	0.00270228	0.00278241	0.00263863	0.00375116	0.00271143	0.00297067	0.00280445	0.00266292
Vitamin B6 metabolism	0.000828316	0.00156822	0.001368	0.0015936	0.00153834	0.00155092	0.00122185	0.00161109	0.00163489	0.0014927	0.0012209	0.00149356	0.00174777	0.00159918	0.00159307	0.00156007	0.00149878	0.00147478	0.00154028	0.00200862	0.00161465	0.0015287	0.00151493	0.00135579	0.00124142	0.000641723	0.00137116	0.00156793	0.00154907	0.00124316	0.00154508	0.00144416	0.00144115	0.00150934	0.00150877	0.00147001	0.00135114	0.00126874	0.00114094	0.0010454	0.00079789	0.00150569	0.00139353	0.0014275	0.001281	0.00139561	0.00139996	0.00144359	0.00139012
Nicotinate and nicotinamide metabolism	0.00350951	0.00497355	0.00447518	0.00503118	0.00496369	0.00441632	0.00410859	0.00437028	0.00507458	0.0048354	0.0046876	0.00483422	0.00439698	0.00508702	0.00503033	0.004976	0.00485533	0.00431691	0.0048169	0.00451992	0.00424252	0.00505744	0.00493623	0.00371973	0.00420427	0.0032588	0.00362255	0.00371301	0.00366442	0.00409372	0.00371564	0.0034462	0.00500772	0.00362419	0.00349143	0.00375166	0.00424565	0.00422469	0.0041987	0.00380251	0.00330949	0.00384858	0.00361964	0.00338664	0.00417961	0.00393169	0.00381182	0.00369356	0.00382504
Pantothenate and CoA biosynthesis	0.00329137	0.00354417	0.00343797	0.00372464	0.00370325	0.00354854	0.00345919	0.00392956	0.00373724	0.00371699	0.00375904	0.00371559	0.00423226	0.00369577	0.00361606	0.00364698	0.00382949	0.00382624	0.00351231	0.00437342	0.00387018	0.00372477	0.00367846	0.00361296	0.0034638	0.00310431	0.00372202	0.00398931	0.00407257	0.00340354	0.00379996	0.00378295	0.00376982	0.0037946	0.00346242	0.00350599	0.00340619	0.00304721	0.00351921	0.00331992	0.00327788	0.00386989	0.00368683	0.00369547	0.00339914	0.00388232	0.00374722	0.00404789	0.0038544
Biotin metabolism	0.00317211	0.00341562	0.00333111	0.00351515	0.0037021	0.00365634	0.00329425	0.0041897	0.00379899	0.0039211	0.00343736	0.00391219	0.00440006	0.00373303	0.0035437	0.00363566	0.00407008	0.00393452	0.00338451	0.0049837	0.00414357	0.00364902	0.00367039	0.00381837	0.00316237	0.00295618	0.0042051	0.00393764	0.0041114	0.00270687	0.00444183	0.00395071	0.00359169	0.00418235	0.00522456	0.00437552	0.00327738	0.00272989	0.00349128	0.00311402	0.00313831	0.00384938	0.00409024	0.00417911	0.00321989	0.00382234	0.00349967	0.00416761	0.00381647
Lipoic acid metabolism	0.000349231	0.000322096	0.000387178	0.000407619	0.000405946	0.000378327	0.000355727	0.000373124	0.00040433	0.000427629	0.000370673	0.000431128	0.000312227	0.000412979	0.000379954	0.000415536	0.000374534	0.000356399	0.000326987	0.000358097	0.000394998	0.000409648	0.000372513	0.000337305	0.000302142	0.000298573	0.000297339	0.000322874	0.000295767	0.000306528	0.000379251	0.000310724	0.000377418	0.000378937	0.000454442	0.000386042	0.000109759	0.000260785	0.00029518	0.000400831	0.000419101	0.000334229	0.000343926	0.000385742	0.00027768	0.000348861	0.000227556	0.000230177	0.00027679
Folate biosynthesis	0.00266246	0.00405964	0.00382522	0.00375374	0.00408586	0.00345982	0.00465212	0.00412939	0.00392267	0.00442347	0.00382432	0.0043766	0.00451489	0.00393975	0.00387696	0.00380558	0.00501992	0.00425784	0.00381438	0.00457577	0.0038452	0.00382941	0.00400408	0.00310921	0.00435327	0.00186309	0.00370746	0.00439028	0.00467461	0.00362794	0.00374632	0.00296254	0.00389289	0.00306726	0.00369874	0.00359093	0.00581901	0.00299798	0.00359512	0.00272719	0.00217284	0.00371462	0.00346927	0.00303751	0.00430295	0.00341824	0.00365392	0.00465928	0.00374958
Atrazine degradation	0.000365035	0.000368262	0.000366391	0.000189738	0.000321245	0.000275344	0.000862847	0.000502598	0.000215645	0.000540475	0.000134892	0.000521318	0.000581179	0.000239335	0.000253232	0.000214121	0.000772434	0.000684003	0.000320959	0.000294602	0.00039424	0.000129029	0.000317289	0.000250071	0.000807682	0.000118333	0.000317418	0.000411651	0.000503029	0.000555073	0.000285834	0.000413855	0.000158802	0.000361382	0.000205304	0.000323836	0.0014107	0.000316196	0.000468531	0.00027274	0.000234694	0.000315528	0.000349265	0.000380518	0.000787264	0.000450792	0.000467574	0.000357872	0.000325515
Retinol metabolism	0.00043087	0.000699136	0.000565851	0.000750776	0.0007572	0.000613773	0.000591975	0.000485435	0.000770292	0.000704896	0.000691603	0.000710408	0.000379905	0.000781408	0.00074546	0.000778538	0.000708913	0.000441611	0.000642253	0.000214541	0.00042723	0.000788461	0.000701898	0.000601098	0.000485752	0.00045784	0.000601364	0.00041988	0.000392583	0.000434044	0.000545248	0.000704497	0.000758384	0.000723722	0.000691557	0.000614704	0.000291823	0.000489852	0.000553037	0.000559692	0.000463613	0.000618683	0.00062892	0.000665639	0.000408648	0.000482491	0.000490307	0.000347307	0.00050208
Porphyrin and chlorophyll metabolism	0.00198651	0.00315022	0.00294611	0.00311958	0.0036122	0.00408969	0.00308779	0.0044993	0.00350522	0.00355115	0.00319193	0.00352915	0.00340217	0.00342829	0.00321529	0.003236	0.0037671	0.00506897	0.00298799	0.00359305	0.00482191	0.00323522	0.0034534	0.00442965	0.00275903	0.00148901	0.00545201	0.00736214	0.00910261	0.00222905	0.00596028	0.00665041	0.00361753	0.00624317	0.00587032	0.00594998	0.00333119	0.00212371	0.00265686	0.00220696	0.00212672	0.00604524	0.00558851	0.00618579	0.00283418	0.00607763	0.00514675	0.00492708	0.00510845
Terpenoid backbone biosynthesis	0.00392381	0.00312836	0.0034647	0.00273828	0.00279189	0.00349836	0.00436167	0.00354822	0.00259813	0.00299564	0.0032822	0.00297389	0.0041826	0.00258812	0.00281992	0.0027725	0.00304142	0.00341545	0.00333571	0.0041205	0.00359173	0.00264265	0.00281429	0.00366445	0.00421419	0.00406153	0.00365634	0.00404946	0.00391874	0.00439315	0.00352711	0.00378586	0.00278284	0.00359778	0.00324902	0.00359911	0.00484285	0.00479718	0.00338692	0.00401125	0.00396815	0.00350173	0.00366983	0.0036447	0.0042876	0.00370882	0.00390677	0.0044475	0.00394097
Indole alkaloid biosynthesis	4.70539e-07	1.98778e-07	8.26893e-07	3.96148e-08	2.29296e-06	3.2629e-08	2.19087e-06	4.89301e-07	9.69095e-07	8.6388e-06	0	8.40407e-06	6.80704e-06	8.2956e-07	4.81535e-07	2.76493e-06	6.87953e-06	1.52123e-06	3.01302e-07	0	1.32648e-07	5.57682e-08	5.75321e-08	1.95548e-07	2.04335e-06	5.58424e-07	8.59993e-07	0	0	1.63383e-06	0	0	9.76489e-08	0	5.6412e-08	0	1.50462e-07	4.69101e-06	1.26489e-07	8.09641e-07	1.41654e-06	0	3.67941e-07	0	1.34726e-06	4.76622e-07	0	0	0
Monoterpenoid biosynthesis	0	0	3.13217e-08	0	6.19718e-08	3.2629e-08	0	0	0	0	0	0	6.75315e-07	1.00349e-06	0	1.02841e-07	3.00247e-07	2.53538e-07	6.02605e-08	0	0	0	0	0	3.73447e-07	7.65149e-07	0	0	0	0	0	0	0	0	0	3.85634e-07	0	1.17633e-06	0	0	0	0	3.33481e-09	0	6.96856e-08	0	0	0	0
Limonene and pinene degradation	0.000356976	0.000884895	0.000744948	0.000927087	0.00106087	0.00064268	0.000766564	0.000559933	0.00102495	0.00111695	0.000801651	0.0011204	0.000629388	0.00106957	0.000968568	0.00105579	0.0010952	0.000583838	0.000824982	0.000408555	0.00044971	0.00101083	0.000921549	0.000358529	0.000537118	0.000301566	0.000303645	0.000515943	0.000629531	0.000328113	0.000396411	0.000298015	0.000972035	0.000349798	0.000253589	0.000390353	0.000262307	0.000757593	0.000573205	0.000559219	0.000338048	0.000490287	0.000355768	0.00031229	0.000455863	0.000415293	0.000362666	0.000307757	0.000384261
Carotenoid biosynthesis	0.000130861	2.44498e-05	7.44273e-05	3.26598e-05	0.000113049	2.49299e-05	0.0005752	1.24823e-05	1.32514e-05	0.000141103	8.51462e-08	0.000136935	8.27612e-05	3.85356e-05	2.85046e-05	8.2527e-05	0.000184857	3.34503e-05	3.52621e-05	6.38879e-06	4.29614e-05	1.58551e-07	2.53894e-05	4.75274e-05	0.000185881	0.000109557	1.54294e-05	2.6597e-05	6.34104e-06	9.47584e-05	8.18119e-06	5.95241e-06	8.18396e-07	1.24349e-05	1.19828e-05	2.22263e-05	3.64971e-05	0.000211727	2.63801e-05	0.000270891	0.000175279	1.68802e-05	2.82485e-05	1.71269e-05	6.86995e-05	1.59524e-05	2.01629e-05	1.48409e-05	1.14599e-05
Zeatin biosynthesis	0.000267045	0.000208077	0.000228416	0.000175341	0.000177189	0.000307753	0.000316235	0.000361357	0.000174673	0.000189282	0.000182052	0.000186945	0.000434075	0.000158338	0.000178198	0.000170436	0.000204099	0.000343851	0.000229795	0.000536584	0.00040374	0.000150511	0.000185041	0.000317014	0.000302901	0.000273806	0.000318135	0.000319388	0.000293804	0.000313936	0.000355054	0.000318167	0.000161684	0.000329026	0.000368009	0.000368248	0.000386453	0.000333487	0.000234617	0.000272511	0.000270193	0.00028113	0.000320604	0.000329833	0.000310422	0.000369426	0.000336196	0.00037054	0.000325489
Sesquiterpenoid and triterpenoid biosynthesis	1.43566e-05	2.41465e-06	8.71295e-06	1.73892e-06	1.48369e-05	2.06378e-06	7.75751e-05	1.01355e-06	1.27633e-06	1.52362e-05	3.70541e-06	1.48456e-05	8.90463e-06	3.50183e-06	2.87399e-06	9.00027e-06	2.37501e-05	3.99725e-06	3.3545e-06	4.5244e-07	5.24751e-06	1.36968e-06	2.27658e-06	5.00355e-06	2.11211e-05	9.26956e-06	1.52453e-06	2.93169e-05	5.19082e-07	4.99603e-06	4.68281e-07	1.00389e-07	1.69543e-06	1.76636e-06	2.51325e-06	2.04524e-06	4.27246e-06	2.57489e-05	1.13824e-06	3.23309e-05	1.93006e-05	2.05887e-05	3.09465e-06	1.48456e-06	6.04108e-06	5.86321e-07	2.72801e-07	6.01223e-07	1.91035e-06
Nitrogen metabolism	0.00259107	0.00354356	0.00325411	0.00369595	0.00375325	0.00317371	0.00277884	0.00341526	0.00387599	0.003718	0.00337968	0.00372279	0.00348607	0.00386349	0.00369936	0.00371021	0.00379138	0.00350805	0.00340397	0.00342094	0.003195	0.00379874	0.00373577	0.0030001	0.00281485	0.0022883	0.00306681	0.00306113	0.00328878	0.0025058	0.00313208	0.00317021	0.00372259	0.00319778	0.00287061	0.00293577	0.00273825	0.00253533	0.00315862	0.00261273	0.00248092	0.00334772	0.00306492	0.00309362	0.00280065	0.00323629	0.00317103	0.0035281	0.00338934
Sulfur metabolism	0.00388703	0.00564813	0.00507773	0.00634824	0.00628968	0.00446633	0.00317484	0.00396196	0.0065994	0.00594095	0.00582915	0.00598189	0.00301819	0.00674429	0.00629668	0.0064402	0.00559303	0.00375403	0.00528611	0.00273338	0.0034439	0.00681214	0.00615173	0.00417543	0.00330482	0.00360278	0.00479418	0.00388458	0.00400095	0.00294339	0.00416347	0.00430947	0.00649351	0.00432988	0.00400567	0.00365898	0.00184464	0.00283973	0.00479384	0.00407478	0.00386502	0.00468501	0.00443181	0.00393538	0.0034003	0.00364922	0.00404888	0.00343372	0.00409978
Caprolactam degradation	0.000278762	0.000715449	0.000591972	0.000713517	0.000777549	0.000637507	0.000431565	0.000540138	0.000782891	0.000813029	0.000538333	0.00082094	0.000549027	0.000817568	0.000755209	0.000795604	0.000762488	0.00058769	0.000671991	0.000412214	0.000539978	0.000731711	0.000702019	0.00035635	0.000460067	0.000248121	0.000365104	0.000492082	0.00060871	0.000369794	0.000453315	0.000308892	0.000713357	0.000361463	0.000374251	0.000500391	0.000364321	0.000667577	0.000443495	0.00039663	0.000265083	0.000458636	0.000402585	0.000371971	0.000432612	0.000523554	0.000436654	0.000365254	0.000434759
Phenylpropanoid biosynthesis	0.00105121	0.000465294	0.000581245	0.000469502	0.000441509	0.000832913	0.000458003	0.00109795	0.000532689	0.000449007	0.000565443	0.000448806	0.0015108	0.000437729	0.000450418	0.000454077	0.000401173	0.00112572	0.000508334	0.00195644	0.00132328	0.00046458	0.000504095	0.000971584	0.000650971	0.00125774	0.000809238	0.000769873	0.000661833	0.000794523	0.00108489	0.000720025	0.00048226	0.000822233	0.000976133	0.000935571	0.000607331	0.000646133	0.00081853	0.000751585	0.00109163	0.000786985	0.000844085	0.000850991	0.000547267	0.000819657	0.000825869	0.00091516	0.000798857
Flavonoid biosynthesis	8.72604e-06	1.63711e-06	7.00501e-06	2.31685e-06	1.89106e-05	7.37769e-05	4.25763e-05	0.000116926	1.57292e-05	1.50044e-05	3.01281e-05	1.47012e-05	0.000155611	4.32579e-06	1.9117e-06	7.33826e-06	1.66697e-05	0.000102694	6.99138e-06	0.000237685	0.00014449	4.11628e-06	1.09556e-05	6.35943e-05	1.62225e-05	8.1037e-06	6.46906e-05	5.55041e-05	4.96351e-05	8.19545e-06	0.00010752	6.43143e-05	2.40368e-05	8.6205e-05	0.000122499	0.000110398	1.29717e-05	2.01101e-05	8.4935e-07	1.82132e-05	1.85974e-05	4.87237e-05	7.00737e-05	8.2505e-05	8.52271e-06	0.000112411	5.34471e-05	7.51014e-05	6.38e-05
Isoflavonoid biosynthesis	1.74772e-07	2.6167e-08	1.25287e-08	1.21892e-08	0	0	7.3029e-08	0	3.16009e-08	1.01939e-07	0	0	1.03895e-07	9.89356e-09	0	4.62784e-08	2.30959e-08	0	0	0	0	0	6.71208e-08	1.95548e-07	2.98758e-07	1.2297e-07	0	0	0	8.05844e-07	0	0	0	0	0	0	3.65408e-07	1.05203e-06	2.91897e-08	1.4429e-07	6.8542e-08	0	0	0	2.55514e-07	0	0	2.39349e-07	0
Flavone and flavonol biosynthesis	0.000126702	0.000106433	0.000119596	0.000130878	0.000121125	0.000148674	7.79119e-05	0.000179647	0.000141479	0.000123269	7.46141e-05	0.000125433	0.00018875	0.000132702	0.000123999	0.000126284	0.000104175	0.000172996	0.000105164	0.000272429	0.000230757	0.000119084	0.000127494	0.000120869	8.66033e-05	0.000109274	8.81753e-05	6.31394e-05	6.38246e-05	8.89782e-05	0.000125913	8.84533e-05	0.00010526	0.000121478	0.000150595	0.000130175	3.29371e-05	6.53631e-05	0.00010606	0.000119036	0.000149458	9.2325e-05	0.000106162	0.000129591	8.02403e-05	0.000155731	0.000129136	0.000124595	0.00012637
Stilbenoid, diarylheptanoid and gingerol biosynthesis	8.72604e-06	1.63711e-06	7.00501e-06	2.31685e-06	1.89106e-05	7.37769e-05	4.25763e-05	0.000116926	1.57292e-05	1.50044e-05	3.01281e-05	1.47012e-05	0.000155611	4.32579e-06	1.9117e-06	7.33826e-06	1.66697e-05	0.000102694	6.99138e-06	0.000237685	0.00014449	4.11628e-06	1.09556e-05	6.35943e-05	1.62225e-05	8.1037e-06	6.46906e-05	5.55041e-05	4.96351e-05	8.19545e-06	0.00010752	6.43143e-05	2.40368e-05	8.6205e-05	0.000122499	0.000110398	1.29717e-05	2.01101e-05	8.4935e-07	1.82132e-05	1.85974e-05	4.87237e-05	7.00737e-05	8.2505e-05	8.52271e-06	0.000112411	5.34471e-05	7.51014e-05	6.38e-05
Isoquinoline alkaloid biosynthesis	0.000508327	0.000459964	0.000538052	0.000398668	0.000380421	0.00055422	0.000702948	0.000566685	0.000336534	0.000438067	0.000363899	0.000436056	0.000743221	0.000340909	0.000394558	0.000372624	0.000424657	0.000625417	0.000517939	0.000621077	0.000678691	0.000301712	0.000381888	0.000692515	0.000721427	0.000452137	0.000627885	0.000778155	0.000808556	0.000815587	0.000658874	0.000606614	0.000325938	0.000591755	0.00066235	0.000618176	0.000897606	0.000877026	0.000411308	0.000593191	0.00054953	0.000597455	0.000624608	0.000659244	0.00074402	0.000662614	0.000655542	0.000585759	0.000567638
Tropane, piperidine and pyridine alkaloid biosynthesis	0.00074793	0.00107338	0.00105641	0.00112322	0.0010963	0.00110777	0.000996217	0.00114211	0.00110288	0.00107943	0.000978701	0.00108647	0.00126816	0.00110037	0.00109757	0.00108306	0.00104043	0.00116783	0.0010875	0.00123923	0.00118706	0.00105711	0.00107544	0.00111766	0.00100826	0.000581993	0.00105375	0.00116847	0.00122879	0.00105979	0.00113146	0.00117467	0.00106284	0.00117392	0.00101896	0.00103993	0.000998731	0.00109225	0.000815248	0.000918494	0.000806892	0.00114214	0.00107752	0.00114744	0.00103862	0.00122129	0.00113995	0.00108228	0.00110336
Betalain biosynthesis	2.1881e-05	0.000100985	6.79458e-05	0.000111023	0.000107442	5.3133e-05	6.61219e-06	4.35557e-05	0.000121087	0.000100769	7.46483e-05	0.000101935	2.35533e-05	0.000124517	0.000113333	0.000113435	9.59019e-05	4.51268e-05	8.80071e-05	1.6754e-05	1.58647e-05	0.000119708	0.000107013	1.48524e-05	2.35892e-05	1.14404e-05	1.01613e-05	3.82516e-06	2.60485e-06	9.03411e-06	1.22226e-05	6.60418e-06	0.000106317	1.30087e-05	6.18972e-06	1.00926e-05	6.30282e-06	2.10642e-05	6.5486e-05	2.50173e-05	1.04937e-05	3.2382e-05	1.20397e-05	2.46665e-06	2.90599e-05	1.32773e-05	1.46155e-05	4.95795e-06	1.76851e-05
Glucosinolate biosynthesis	6.95872e-05	0.000104287	0.000120608	0.000142764	0.000132082	0.000174956	9.93102e-05	0.000212971	0.00014424	0.000142199	7.47771e-05	0.000143637	0.000246663	0.000138389	0.000123852	0.000135537	0.000121749	0.000221386	0.000106367	0.000293624	0.000260955	0.000119943	0.000122802	0.00023766	0.000100659	4.51008e-05	0.000258841	0.000234458	0.000247676	0.000128801	0.000264162	0.000327106	0.000107696	0.000308438	0.000246841	0.000250241	4.58479e-05	8.58172e-05	7.09374e-05	9.86386e-05	0.000110787	0.000249789	0.000250498	0.000285922	8.04872e-05	0.000313884	0.00026566	0.000298172	0.000283622
Aminoacyl-tRNA biosynthesis	0.00712442	0.00567058	0.00619698	0.00474565	0.00472356	0.00624978	0.00855949	0.00646364	0.00429462	0.005106	0.00537202	0.00504908	0.00746138	0.00426576	0.00485226	0.00461886	0.00549791	0.00639177	0.00610493	0.00735762	0.0066081	0.00422888	0.00489483	0.00696143	0.00824237	0.00721267	0.0074215	0.00760367	0.00707978	0.00857249	0.00672641	0.00698126	0.00453476	0.00654575	0.00663143	0.00683423	0.0103193	0.00900377	0.00626025	0.0073663	0.00702264	0.00642636	0.00706412	0.00662797	0.00852687	0.00697878	0.00761641	0.00801847	0.00714766
Metabolism of xenobiotics by cytochrome P450	0.000516502	0.00110225	0.000834222	0.00119606	0.00117405	0.000815382	0.000612919	0.000631772	0.00124636	0.00107289	0.000993909	0.00108378	0.000432242	0.00128613	0.00119846	0.00122222	0.00106098	0.000552091	0.000996385	0.000260643	0.000458812	0.00126888	0.00112855	0.000604473	0.000560198	0.000498838	0.000591399	0.000407215	0.000360973	0.000461181	0.000535465	0.000673478	0.00118462	0.000723721	0.000595325	0.000601938	0.000304308	0.000574386	0.000814518	0.000664914	0.0004888	0.000711727	0.000629012	0.000610908	0.000532445	0.000494706	0.000524082	0.000358108	0.00055696
Insect hormone biosynthesis	0.000225247	0.000431613	0.000394819	0.000468828	0.000579725	0.000308137	0.000626626	0.00030508	0.000521059	0.000615947	0.000472812	0.000614757	0.000423669	0.000540566	0.000484518	0.00055286	0.000628171	0.000295842	0.000411902	0.000300723	0.000249171	0.0005272	0.000472527	0.000239159	0.000310155	0.000176862	0.000167898	0.000183475	0.000191596	0.000154	0.000210576	0.000190319	0.000519684	0.000223782	0.000187648	0.000205236	9.03633e-05	0.000424351	0.000289181	0.000387104	0.000242035	0.000252981	0.000198963	0.000196251	0.000231857	0.000180064	0.000142309	0.000158584	0.000181244
Drug metabolism - cytochrome P450	0.000517073	0.00110263	0.000835495	0.00119623	0.0011762	0.000815861	0.000615369	0.000635789	0.00124735	0.0010816	0.000993918	0.00109214	0.000443661	0.00128808	0.0011989	0.00122468	0.00106715	0.000566331	0.000996857	0.000261891	0.000459897	0.00126905	0.0011289	0.000608635	0.0005637	0.000500907	0.000595212	0.000402931	0.000362408	0.00046575	0.000538975	0.000677468	0.00118492	0.000724641	0.000598379	0.00059698	0.000305316	0.000583087	0.000814668	0.0006668	0.000490928	0.000713195	0.000632997	0.000612668	0.00053465	0.000502332	0.000528133	0.000359664	0.000558391
Drug metabolism - other enzymes	0.00242324	0.00240727	0.00240714	0.00241393	0.00233788	0.00257949	0.00235843	0.0025809	0.00238839	0.00228855	0.00235621	0.00229139	0.00269544	0.00235374	0.00239031	0.0023901	0.00219719	0.00249447	0.00248155	0.00299371	0.00265175	0.00234442	0.00237079	0.00240945	0.00235336	0.00250933	0.00219023	0.00234426	0.00242333	0.00248223	0.00245663	0.00237484	0.00236593	0.00243636	0.00246486	0.00259063	0.00225815	0.00268926	0.00235238	0.00258752	0.00246496	0.00235885	0.00233184	0.00243322	0.0024929	0.00245548	0.00231831	0.00221922	0.002357
Steroid degradation	3.75438e-05	4.72046e-05	5.1524e-05	1.13295e-05	2.24731e-05	6.86748e-05	9.69232e-05	3.08608e-05	8.24013e-06	3.60054e-05	9.30715e-08	3.59175e-05	4.51062e-05	1.9158e-05	2.5913e-05	2.84376e-05	2.74389e-05	7.10939e-05	5.43783e-05	2.38996e-05	7.41949e-05	7.32655e-07	1.10925e-05	3.00431e-05	9.64938e-05	6.673e-05	3.69618e-05	4.61583e-05	1.45602e-05	0.000105324	1.88774e-05	3.07041e-05	3.84915e-06	2.38879e-05	2.88774e-05	8.6975e-05	0.000127997	0.000197082	1.95937e-05	5.84099e-05	3.80805e-05	4.45748e-05	3.98696e-05	3.16485e-05	6.96246e-05	8.6219e-05	9.2349e-05	6.65062e-05	4.89318e-05
Biosynthesis of unsaturated fatty acids	0.00140172	0.0015531	0.00153198	0.00168137	0.00180085	0.00149251	0.00168342	0.00135248	0.00174457	0.0019191	0.00156998	0.00192226	0.00134645	0.00182087	0.00167737	0.00183771	0.0018334	0.00140758	0.0015307	0.00104124	0.00139627	0.00174088	0.00164202	0.00166618	0.00138207	0.00142936	0.00169157	0.00141206	0.0013786	0.0012555	0.0016437	0.00181988	0.00168323	0.00182171	0.00207706	0.00184791	0.000882459	0.00161486	0.00141288	0.00163267	0.00155499	0.00166921	0.00171189	0.0018663	0.00122998	0.00147275	0.00148692	0.00141829	0.00149143
Biosynthesis of ansamycins	0.000316051	0.000368393	0.000370075	0.000406264	0.000411401	0.00040156	0.000283178	0.000489044	0.000425013	0.0004012	0.000421767	0.000401236	0.000555245	0.000406153	0.000390045	0.000393503	0.000396138	0.000528098	0.00038444	0.000418773	0.000501068	0.000401849	0.000419988	0.000642408	0.000309655	0.00027521	0.000783966	0.000637992	0.000729944	0.000302864	0.000654729	0.000818893	0.000447122	0.00071442	0.000650295	0.000545667	0.000314248	0.000314112	0.000356329	0.000332935	0.000343998	0.000619747	0.000706658	0.000757304	0.000376966	0.00058224	0.000642935	0.000534145	0.000609376
Type I polyketide structures	3.48565e-05	0.000103522	7.51955e-05	0.000112367	0.000119009	5.8605e-05	8.20805e-05	7.11e-05	0.000126943	0.000122413	7.45136e-05	0.000116784	0.000114357	0.00012818	0.000115786	0.000118768	0.000112689	0.000103577	9.1345e-05	3.54645e-05	9.6722e-05	0.000119841	0.000110466	4.95398e-05	3.94481e-05	2.16362e-05	7.92184e-05	2.97109e-05	2.76036e-05	2.39089e-05	3.19553e-05	5.83599e-05	0.00010875	3.13201e-05	2.45222e-05	3.46158e-05	1.05082e-05	5.07654e-05	6.62901e-05	5.40233e-05	3.24988e-05	5.63255e-05	6.44989e-05	7.47191e-05	3.29347e-05	3.47878e-05	6.81764e-05	6.00075e-05	5.09949e-05
Biosynthesis of siderophore group nonribosomal peptides	0.00110204	0.00433402	0.00297698	0.00480222	0.00456794	0.00256589	0.000655435	0.00216245	0.00520898	0.00393032	0.00337074	0.00398359	0.0011855	0.00522406	0.00487319	0.0047328	0.00394981	0.00195171	0.003808	0.00130185	0.00138546	0.00518149	0.00462879	0.000817284	0.00100417	0.000562124	0.000840131	0.0004386	0.000291552	0.000365365	0.000831925	0.000610795	0.00457303	0.000929976	0.000443227	0.000791712	0.000289603	0.000615261	0.00286388	0.00123589	0.000595796	0.00156045	0.000859122	0.000562355	0.00124869	0.00100928	0.00108747	0.000887434	0.00125062
Nonribosomal peptide structures	0.0007587	0.00152082	0.00120241	0.00161348	0.00176205	0.000916562	0.0017394	0.000766353	0.00173331	0.00152969	0.00105128	0.00154787	0.000748741	0.00177628	0.00167213	0.00171828	0.00168446	0.000876848	0.00137012	0.000345554	0.000719692	0.00167431	0.00157109	0.000455332	0.000797014	0.00053323	0.000449164	0.000223696	0.000152771	0.000338489	0.000286804	0.000312619	0.00147815	0.000311604	0.000231303	0.000378406	0.000304735	0.000847638	0.00104001	0.00110437	0.000692695	0.000569294	0.00045417	0.00039319	0.000619125	0.000380696	0.000499984	0.00047766	0.000499549
Biosynthesis of vancomycin group antibiotics	0.000460293	0.000474602	0.000449432	0.000418045	0.000383247	0.00050538	0.000392186	0.000374272	0.000409973	0.000334568	0.000370857	0.000334209	0.000328541	0.000405602	0.000442919	0.00042016	0.000291056	0.00043052	0.00049172	0.000408589	0.000466912	0.000409353	0.00040287	0.000733311	0.0004295	0.000553924	0.000724479	0.000546691	0.000430437	0.000503102	0.000658347	0.000871407	0.000376307	0.000779274	0.000993551	0.000847618	0.000498242	0.000654002	0.000431356	0.000473885	0.000498631	0.000643698	0.000687151	0.00081656	0.000441394	0.000625012	0.00074971	0.000541299	0.000588723
Biosynthesis of type II polyketide backbone	5.89122e-07	4.32721e-07	8.03346e-07	4.486e-08	3.92166e-07	2.6981e-05	1.5092e-06	2.7335e-05	2.68055e-06	1.87202e-06	9.87122e-09	1.64639e-06	8.86782e-06	7.87351e-07	2.30049e-07	8.84179e-07	1.14853e-06	8.94419e-06	1.07169e-06	1.491e-05	3.46868e-05	5.78955e-08	7.98787e-07	5.01253e-05	3.39413e-06	2.91464e-06	5.68406e-05	0.00011658	0.000159342	5.4606e-06	7.85892e-05	5.02502e-05	8.54428e-07	6.26345e-05	0.000111988	6.615e-05	8.81098e-06	6.97512e-06	9.29008e-08	2.38915e-06	9.06866e-06	4.92318e-05	5.89241e-05	7.42758e-05	1.30113e-06	3.98896e-05	1.92601e-05	1.47581e-05	2.69946e-05
Biosynthesis of type II polyketide products	4.42219e-06	7.98133e-07	2.44533e-06	2.25955e-07	4.10158e-06	1.7166e-05	6.37098e-06	1.70106e-05	2.85572e-06	1.74195e-05	2.86515e-07	1.7195e-05	1.63514e-05	2.8817e-06	8.78987e-07	6.62763e-06	1.13007e-05	1.02919e-05	8.70765e-07	2.53357e-06	1.48877e-05	7.38735e-07	5.22617e-07	4.97158e-06	1.30779e-05	9.55361e-06	2.21205e-05	3.31827e-06	1.32376e-06	1.1673e-05	1.65558e-05	1.01644e-05	2.5334e-06	1.60093e-05	5.35882e-06	4.71012e-06	3.59684e-06	1.85396e-05	2.47261e-06	5.36382e-06	8.56189e-06	9.16233e-06	2.24548e-05	1.22152e-05	3.52111e-06	1.62229e-05	2.45627e-06	1.18545e-05	1.08934e-05
Biosynthesis of enediyne antibiotics	0.00013112	0.000602259	0.000400297	0.000664294	0.000622909	0.000317998	2.64218e-05	0.000252436	0.0007205	0.000535422	0.000446719	0.000542999	0.000111112	0.000725783	0.000676605	0.000651394	0.000533069	0.000225156	0.000525097	0.000102531	0.000117386	0.000714466	0.000640705	0.000110221	0.000118714	6.40106e-05	0.000147153	6.39961e-05	4.23047e-05	3.55349e-05	0.000109096	8.15025e-05	0.000629167	0.000107784	4.95484e-05	7.21503e-05	3.58919e-05	6.20079e-05	0.00039343	0.000138495	5.27491e-05	0.000211669	0.00012247	5.32667e-05	0.000163298	8.59131e-05	0.000154017	0.000132078	0.000163527
Biosynthesis of terpenoids and steroids	1.56546e-05	2.10161e-06	7.89767e-06	3.8694e-06	1.21876e-05	1.53918e-06	5.97351e-05	1.10212e-06	1.36867e-06	1.94225e-05	2.33821e-08	1.83719e-05	9.14723e-06	5.63828e-06	2.48892e-06	9.52968e-06	2.04751e-05	3.82504e-06	2.93736e-06	6.01594e-07	4.37384e-06	4.78189e-08	2.18542e-06	5.24923e-06	2.13192e-05	1.4829e-05	3.11368e-06	1.60005e-05	4.00062e-07	1.52786e-05	1.15604e-06	1.59233e-06	3.4219e-07	1.59716e-06	1.35756e-06	2.74152e-06	3.93101e-06	2.77614e-05	4.0457e-06	2.79255e-05	2.12246e-05	1.23174e-05	4.50581e-06	1.51574e-06	6.36066e-06	8.18788e-06	2.7445e-06	2.14583e-06	2.48998e-06
Metabolic pathways	0.140706	0.140437	0.141785	0.139607	0.139985	0.145275	0.145468	0.149577	0.140155	0.141985	0.138623	0.141816	0.153037	0.139328	0.139704	0.139582	0.143274	0.148353	0.140828	0.159113	0.151517	0.13858	0.140233	0.146871	0.144786	0.13835	0.147921	0.152507	0.15421	0.143907	0.150992	0.149299	0.138388	0.149844	0.152594	0.150854	0.149632	0.140518	0.140676	0.141448	0.141106	0.147308	0.147884	0.149696	0.145068	0.150904	0.14769	0.151032	0.14825
Biosynthesis of secondary metabolites	0.0552166	0.0579687	0.0590787	0.0581217	0.0583601	0.060894	0.0620025	0.0633102	0.0581155	0.0595837	0.0549901	0.0595235	0.0670876	0.057807	0.0579071	0.0581404	0.0599264	0.0619408	0.0583364	0.0695963	0.0642776	0.0564538	0.0576794	0.0607485	0.0604092	0.0525451	0.0631158	0.0666516	0.0665652	0.0603989	0.0637508	0.0628547	0.0563057	0.062956	0.0612307	0.0615501	0.0621495	0.0586894	0.0555555	0.0578673	0.0559374	0.0624916	0.0624958	0.0617687	0.0602981	0.0635417	0.0623378	0.0658698	0.0627072
Microbial metabolism in diverse environments	0.0482679	0.0518006	0.0503143	0.0527552	0.0535242	0.0482395	0.0467045	0.0473161	0.054	0.0534579	0.0518415	0.0535118	0.0458776	0.0543211	0.0531636	0.0536529	0.0534634	0.0472038	0.0507407	0.0427188	0.0451235	0.0544811	0.0530348	0.0461938	0.0465	0.0478854	0.0461719	0.0454738	0.0469116	0.0441297	0.0454817	0.0459605	0.053396	0.046415	0.044306	0.0451263	0.0437635	0.0455604	0.0507423	0.0476631	0.0473995	0.0472724	0.0463344	0.0459973	0.0462405	0.0454994	0.0455631	0.0448166	0.0465774
Biosynthesis of antibiotics	0.0444493	0.0441452	0.045204	0.0451589	0.0451527	0.0465166	0.0471684	0.048153	0.0449715	0.0464641	0.0440841	0.0464254	0.0503527	0.0448752	0.0445725	0.0452257	0.0464659	0.0480646	0.0446676	0.0505952	0.0496315	0.0443396	0.0446568	0.0496854	0.0461393	0.0432243	0.0513145	0.0511982	0.0513098	0.0462762	0.0509852	0.0519291	0.0441201	0.0515709	0.0513177	0.0497772	0.0455387	0.0449784	0.0439585	0.0461921	0.0456737	0.0497591	0.050487	0.0509805	0.0460206	0.050462	0.0495974	0.0509289	0.049551
Carbon metabolism	0.0238535	0.0243568	0.0242594	0.0243543	0.0247427	0.024921	0.0251166	0.0253347	0.0247091	0.0252043	0.0244017	0.0251869	0.0251539	0.0246605	0.0244864	0.0246026	0.02566	0.0252496	0.0243245	0.0247146	0.0253215	0.0246203	0.0245433	0.0251394	0.024403	0.0231374	0.0263337	0.0252158	0.0252986	0.0235007	0.0258873	0.0268315	0.024333	0.0267392	0.0260203	0.0257733	0.0248533	0.0235782	0.0242471	0.0241152	0.0239201	0.0257261	0.0261457	0.0262979	0.0244586	0.0261251	0.0252224	0.025491	0.0255234
2-Oxocarboxylic acid metabolism	0.00348031	0.00469804	0.0049172	0.00533398	0.00507324	0.00516525	0.0042471	0.00576494	0.00529134	0.00536795	0.00362913	0.00539273	0.00661929	0.0052398	0.00502405	0.00515048	0.0050988	0.00565475	0.0047365	0.00671354	0.00612072	0.00476987	0.00495651	0.00594949	0.00451807	0.0026765	0.00633667	0.00621538	0.0063307	0.00490359	0.00630368	0.006861	0.00446248	0.00669637	0.0057583	0.00547861	0.00400731	0.00406637	0.00383604	0.00412094	0.0039654	0.00636818	0.0061524	0.00639084	0.00450814	0.00625675	0.00613932	0.00657666	0.00628259
Fatty acid metabolism	0.00580896	0.00488685	0.00522471	0.00541048	0.00568139	0.00562009	0.00560503	0.00579396	0.00549954	0.00621277	0.00581088	0.00622744	0.00594326	0.00562082	0.00523608	0.00570128	0.00606551	0.00592672	0.00502535	0.00530396	0.00628434	0.00553902	0.00537299	0.00648241	0.00528311	0.00595455	0.0068604	0.00600966	0.00652215	0.00505857	0.00682437	0.00677668	0.0056041	0.00688715	0.00774883	0.00680864	0.00403868	0.00526816	0.00541546	0.00601064	0.00628713	0.00631452	0.00672951	0.00711736	0.00502463	0.00667876	0.00589177	0.00613122	0.00627152
Degradation of aromatic compounds	0.00272761	0.00271406	0.00266533	0.00278483	0.00286364	0.00267908	0.00267735	0.00238552	0.00281894	0.00294122	0.00280893	0.00294724	0.00239708	0.00289893	0.00279208	0.00296367	0.00279464	0.00231465	0.00261293	0.00166919	0.00214582	0.00288441	0.00273018	0.00251434	0.00262168	0.00304312	0.00257417	0.00229302	0.00233675	0.00261759	0.00237893	0.0022226	0.00286673	0.00234007	0.00224346	0.00233518	0.00205884	0.00279476	0.00271238	0.00279698	0.00279601	0.00239303	0.00261446	0.00233081	0.00229076	0.00224402	0.00221103	0.00204553	0.00225401
Biosynthesis of amino acids	0.0244232	0.0227531	0.0247156	0.023706	0.0232252	0.0258248	0.0265596	0.0278616	0.0229424	0.0242348	0.0218578	0.0242132	0.0312838	0.0227173	0.0228201	0.0231876	0.0239062	0.0279656	0.023577	0.031841	0.029906	0.0219281	0.0229905	0.0299895	0.0264395	0.0233421	0.0311265	0.0315651	0.0317539	0.0281212	0.0307215	0.0322398	0.0219944	0.0311894	0.0294667	0.0286097	0.026283	0.0256645	0.0228896	0.0256798	0.0259579	0.0299433	0.0302802	0.0309354	0.0260811	0.030567	0.0306425	0.0321399	0.0304787
beta-Lactam resistance	0.00597369	0.00802031	0.00718876	0.00830766	0.00795304	0.0072268	0.0050725	0.0068143	0.00852713	0.00742943	0.00805031	0.00747236	0.00586657	0.00850805	0.00834107	0.00819479	0.00719747	0.00625436	0.00778875	0.00664399	0.00624637	0.00876112	0.00811956	0.00562331	0.00567793	0.00576956	0.00560791	0.00571175	0.00533653	0.00562524	0.00591648	0.00530204	0.00836636	0.0057381	0.00555269	0.0056815	0.00516094	0.00601265	0.00698615	0.00602506	0.00568021	0.00622967	0.00575713	0.00535106	0.00602764	0.00575912	0.0055168	0.00510415	0.0056877
Vancomycin resistance	0.00266394	0.0014054	0.00171396	0.00130734	0.00128936	0.00201221	0.00221147	0.0021095	0.00116566	0.001274	0.0016285	0.00126571	0.00235	0.00110991	0.0012445	0.00125543	0.0012989	0.00205455	0.00158809	0.00216461	0.00218774	0.00113908	0.00137044	0.00257297	0.00223473	0.00309931	0.00244623	0.00229753	0.00225895	0.00253561	0.002395	0.00254167	0.00134847	0.00247092	0.00216326	0.00220511	0.00234304	0.00249386	0.00210875	0.00242875	0.00274279	0.0022216	0.00247808	0.00253489	0.00220612	0.00238588	0.0023592	0.0023964	0.00239001
Cationic antimicrobial peptide (CAMP) resistance	0.00412731	0.00658574	0.00556649	0.00698289	0.00681676	0.00582172	0.00350795	0.00559005	0.00738721	0.00612591	0.00618093	0.00616947	0.00455188	0.0072944	0.00703074	0.0069097	0.00607209	0.00509446	0.0063014	0.00586436	0.00496329	0.00737412	0.00688975	0.00418123	0.00373393	0.00379128	0.00437886	0.00438745	0.00399838	0.0032666	0.00478826	0.00421039	0.00701694	0.00467264	0.00463051	0.00479877	0.00318734	0.00366179	0.00548749	0.0042814	0.00373225	0.00491905	0.00442946	0.00411915	0.004194	0.00478097	0.00436911	0.00414196	0.00441813
Antifolate resistance	0.00129424	0.000769696	0.000944708	0.000825921	0.000785494	0.00106365	0.00103979	0.00111098	0.000756779	0.000785641	0.000841403	0.000786355	0.00124365	0.00073875	0.000760904	0.000805936	0.000709179	0.00107364	0.000852904	0.00143908	0.00130105	0.000729005	0.000789351	0.00128107	0.00105348	0.00148143	0.00110175	0.0012276	0.00122609	0.0012382	0.00124313	0.00113746	0.000782369	0.0011698	0.0013045	0.00124389	0.000862032	0.00119082	0.00101763	0.00123918	0.00140075	0.00106825	0.00113588	0.00123685	0.000974175	0.00128051	0.00113514	0.00117752	0.00116782
Platinum drug resistance	0.00122506	0.00114643	0.00110462	0.00119228	0.00104558	0.000889924	0.00101041	0.000776823	0.00106253	0.00107766	0.00102506	0.00107923	0.000692002	0.00112649	0.00112357	0.00111339	0.00105423	0.000756357	0.00111841	0.000540238	0.000625323	0.00109267	0.00109861	0.000864174	0.00123218	0.00131391	0.000839288	0.000879733	0.000832199	0.00140845	0.000692266	0.000875224	0.00104539	0.00080073	0.000624016	0.00074403	0.00117849	0.00112148	0.00124037	0.00116044	0.00118068	0.000884828	0.000823379	0.000754282	0.00116474	0.000757255	0.000940232	0.000947773	0.000932416
ABC transporters	0.0593766	0.0560114	0.0570746	0.0568852	0.0545443	0.048863	0.050978	0.04237	0.0542013	0.0530717	0.0608798	0.05315	0.0388983	0.0555553	0.0562146	0.0561338	0.0495585	0.0460866	0.055586	0.026856	0.040426	0.0578754	0.0551823	0.0541401	0.0544505	0.0632706	0.049153	0.0435218	0.0430915	0.0601721	0.0423488	0.0549278	0.0581977	0.0497903	0.0385729	0.0433152	0.0484429	0.0591004	0.0566218	0.0578095	0.060511	0.0518098	0.0495526	0.0508871	0.053436	0.0463947	0.0542767	0.047677	0.051963
Two-component system	0.0309463	0.039261	0.0353424	0.040438	0.0398673	0.0422718	0.025989	0.0405615	0.0424182	0.0364545	0.0391627	0.0366619	0.0327875	0.041482	0.0404833	0.0396219	0.0356387	0.0402355	0.0386695	0.0344959	0.0411025	0.0417688	0.0404457	0.0396394	0.0292971	0.0308957	0.0437045	0.036029	0.03496	0.029003	0.0450259	0.0436527	0.0417362	0.045309	0.0485404	0.0458564	0.0289508	0.031863	0.0356093	0.0310909	0.0308925	0.043627	0.0442388	0.044964	0.0316586	0.0403137	0.0379907	0.0373237	0.0393699
Quorum sensing	0.0216221	0.0223901	0.022379	0.0221142	0.0216888	0.0217117	0.0218759	0.0204446	0.0215996	0.0219167	0.0226849	0.0219074	0.0193523	0.0218519	0.022098	0.021965	0.021229	0.0208243	0.0222288	0.0153998	0.0202908	0.02216	0.0217966	0.0214558	0.022472	0.0219357	0.0226798	0.0213813	0.0217938	0.0237401	0.0202767	0.0219279	0.0221259	0.0212924	0.0177206	0.0186766	0.0224268	0.0236189	0.0216922	0.0218191	0.0216841	0.0221824	0.022458	0.0207701	0.0225552	0.020669	0.021949	0.0202822	0.0215879
Biofilm formation - Pseudomonas aeruginosa	0.00191736	0.00450342	0.003485	0.00472396	0.00468553	0.00420088	0.00187867	0.00417867	0.00517237	0.00428616	0.00362542	0.00432073	0.0032242	0.00510072	0.00476218	0.00463996	0.00439751	0.00454487	0.0042536	0.00385082	0.00434194	0.00481112	0.00472168	0.00343283	0.00242258	0.00138206	0.0042637	0.00371387	0.00327157	0.00199049	0.00460381	0.0039909	0.00463902	0.00422841	0.00510371	0.00471343	0.00274316	0.00224184	0.00341189	0.00211683	0.00163668	0.00467068	0.00410653	0.00393944	0.00290536	0.00399747	0.00381933	0.00350349	0.00374178
Biofilm formation - Escherichia coli	0.0048247	0.00802181	0.00661874	0.00868212	0.00822033	0.00658471	0.00264255	0.00573149	0.00915026	0.00719672	0.00692577	0.00728776	0.00412714	0.00910501	0.00871658	0.00851411	0.00682866	0.00545508	0.0075224	0.00498552	0.00523831	0.0090166	0.00841681	0.00492436	0.00392712	0.00464356	0.00441732	0.0050971	0.00522304	0.00378413	0.00549525	0.00461776	0.00847869	0.00519691	0.00568321	0.00563313	0.00282608	0.00370525	0.00659036	0.00465379	0.00447142	0.00605242	0.00478087	0.00508738	0.00445165	0.00443856	0.00447479	0.00391536	0.00475381
Bacterial chemotaxis	0.00188107	0.00520545	0.0037547	0.00495387	0.00512746	0.00351109	0.00263967	0.00391909	0.00536558	0.00482494	0.00418349	0.00481973	0.00292706	0.00538459	0.00518551	0.00475513	0.00555433	0.00452794	0.00490364	0.00201617	0.00251076	0.00508362	0.00532404	0.00262181	0.0032315	0.000677142	0.00435521	0.00236139	0.00162568	0.00207495	0.00300564	0.00343093	0.00525352	0.00319317	0.00283199	0.00254632	0.00520208	0.0026835	0.00406048	0.00192292	0.000873279	0.0035978	0.0036252	0.00246936	0.00433002	0.00295321	0.00347183	0.00429144	0.00362977
Flagellar assembly	0.0020879	0.00556996	0.003832	0.00505474	0.00532356	0.00325037	0.00318104	0.00401027	0.0054194	0.00511603	0.00436683	0.00507432	0.00308236	0.00544773	0.00533684	0.00474413	0.00631523	0.00423607	0.00539447	0.00185377	0.00180029	0.00508408	0.00565957	0.00211878	0.00382927	0.000498433	0.0049822	0.00235824	0.00127349	0.00218411	0.00266647	0.0027294	0.00539923	0.00248525	0.00179457	0.00139134	0.00702565	0.00328212	0.00463755	0.00201728	0.000552691	0.00295875	0.00362711	0.00135034	0.00552294	0.00246074	0.00338734	0.00462638	0.00336412
Phosphotransferase system (PTS)	0.0434285	0.0252918	0.028985	0.0252363	0.0241461	0.0178261	0.0259782	0.0109253	0.0225616	0.0214549	0.0347837	0.0216245	0.00775099	0.0239899	0.0252326	0.0252637	0.0192058	0.0117673	0.0253138	0.00411225	0.0085512	0.0279451	0.0249772	0.0175819	0.0280071	0.0515193	0.00731299	0.0156807	0.0182738	0.0318361	0.00772321	0.0059801	0.0285077	0.00575923	0.00729894	0.0100184	0.0191482	0.030747	0.034551	0.0358882	0.0430917	0.0117999	0.00943344	0.00972677	0.0250035	0.00781796	0.0133186	0.0080522	0.0132515
Ribosome biogenesis in eukaryotes	0.000320441	0.000311828	0.000340671	0.000299575	0.000297126	0.000299579	0.000340777	0.000304618	0.000284963	0.000310675	0.000286795	0.000310376	0.000333432	0.000289425	0.000298334	0.000294174	0.000302237	0.00031428	0.000323142	0.000322234	0.000317364	0.000274261	0.000300695	0.000325007	0.000361287	0.000297468	0.00029032	0.000282513	0.000259987	0.000380089	0.00028141	0.000348418	0.000291921	0.000332402	0.000284465	0.000314687	0.000406162	0.000387508	0.00030188	0.000335754	0.000324265	0.000299054	0.000299219	0.00032026	0.000386339	0.000308204	0.00032928	0.000329228	0.000320834
Ribosome	0.0149748	0.0116033	0.0128116	0.0101079	0.00999487	0.0128463	0.0174475	0.0134682	0.0091396	0.0105753	0.010564	0.0104828	0.015619	0.0090482	0.0101135	0.00975896	0.0112434	0.013288	0.0125986	0.0160236	0.0140336	0.00873499	0.0103133	0.0140016	0.0166173	0.0152285	0.0137254	0.0144577	0.0133401	0.0174667	0.0133683	0.0136764	0.00935894	0.0131833	0.0132507	0.013948	0.0199369	0.0185738	0.0129719	0.0154278	0.0149051	0.0127415	0.0136057	0.0133995	0.0170293	0.0139503	0.0145853	0.0157361	0.0140613
RNA transport	0.000539477	0.000586721	0.000578247	0.000574007	0.000553143	0.000695063	0.000582416	0.000744675	0.000577366	0.000508792	0.000543615	0.000509861	0.000843191	0.000546671	0.000573589	0.000557784	0.000499604	0.000695927	0.0006212	0.00107992	0.000773723	0.000544426	0.000563451	0.000648283	0.000561775	0.000550011	0.000594478	0.0007389	0.000803712	0.00060143	0.000703066	0.000807972	0.000559677	0.000773355	0.000679575	0.000769938	0.000588307	0.000669809	0.000539256	0.00061356	0.00055367	0.000702005	0.000646593	0.000754694	0.000621975	0.000763015	0.000726319	0.000712054	0.000713894
mRNA surveillance pathway	0	0	0	0	0	0	0	0	0	0	0	0	0	0	0	0	0	0	0	0	0	0	0	0	0	0	0	0	0	0	0	0	0	0	0	0	0	0	0	0	0	0	0	0	0	0	0	0	0
RNA degradation	0.00431967	0.00382645	0.00397255	0.00349612	0.00362756	0.00443828	0.00447517	0.00486426	0.0035609	0.00370156	0.00399069	0.00367314	0.00525722	0.00345039	0.00357987	0.00351439	0.00384407	0.00476485	0.00391169	0.00597228	0.00513717	0.00347504	0.00371516	0.00455749	0.00445433	0.00445807	0.00447783	0.00449835	0.0040302	0.00439339	0.00474537	0.00444265	0.00373689	0.00452118	0.00494651	0.00491561	0.00524574	0.004377	0.00417758	0.0041784	0.00424033	0.00435126	0.00448876	0.00452992	0.00460321	0.0049387	0.00458978	0.00458832	0.0043859
RNA polymerase	0.00142357	0.00119637	0.00128019	0.000924136	0.000936175	0.00116873	0.00190546	0.0010996	0.000798247	0.000992149	0.000950518	0.000978024	0.00127057	0.000812015	0.000975884	0.000903874	0.00111298	0.00114705	0.00129608	0.00104977	0.00104469	0.00075819	0.000963556	0.00127014	0.00176572	0.00143223	0.0013214	0.00151042	0.00138629	0.00182339	0.00113949	0.0013152	0.000840782	0.00115543	0.00109623	0.00124567	0.00232734	0.00205583	0.00125555	0.0015364	0.00135854	0.00120676	0.0012737	0.00120079	0.00185862	0.00120316	0.00143965	0.00160129	0.00133337
Basal transcription factors	0.000155765	9.14409e-06	5.12156e-05	2.15357e-05	1.77772e-05	2.63911e-05	3.92867e-05	2.1684e-05	6.61234e-06	3.05087e-05	0.000107377	2.99862e-05	3.25011e-05	1.11096e-05	1.69169e-05	2.59487e-05	9.29828e-06	3.76526e-05	2.70568e-05	1.17486e-05	2.94678e-05	3.09792e-05	2.55613e-05	8.96572e-05	6.228e-05	0.00018792	4.57691e-05	1.48473e-05	1.89258e-05	8.6035e-05	3.94059e-05	9.99254e-05	5.47542e-05	7.91952e-05	5.3533e-05	4.32974e-05	1.58409e-05	4.36033e-05	8.74857e-05	0.000133867	0.000174536	6.29132e-05	5.31643e-05	9.06002e-05	8.62361e-05	4.59525e-05	6.09477e-05	5.22859e-05	6.69202e-05
DNA replication	0.00474438	0.00355067	0.00393842	0.00305345	0.00308397	0.00393052	0.00527433	0.00408993	0.00281868	0.0032777	0.00334586	0.00324413	0.00468039	0.00278952	0.00310572	0.0030089	0.00349675	0.00422698	0.00378919	0.0047015	0.0043247	0.00271845	0.00319225	0.00442388	0.00506028	0.00494522	0.00414456	0.00404603	0.00357103	0.00525528	0.00405849	0.00436535	0.00296444	0.00413825	0.00411115	0.00444503	0.00608214	0.005314	0.00414621	0.00470719	0.00469234	0.00401118	0.0041572	0.00425988	0.00515087	0.00445694	0.00462207	0.00492399	0.00440422
Spliceosome	0	0	0	0	0	0	0	0	0	0	0	0	0	1.97871e-08	0	2.05682e-08	0	0	0	0	0	0	0	0	0	0	0	0	0	0	0	0	0	0	0	0	0	0	0	0	0	0	0	0	0	0	0	0	0
Proteasome	3.73816e-05	4.32494e-05	3.5049e-05	1.40145e-05	3.62217e-05	2.86155e-05	9.40012e-05	7.4435e-05	1.83228e-05	7.00013e-05	3.01182e-05	6.74661e-05	0.000126777	1.42603e-05	2.08412e-05	1.54273e-05	0.000104009	0.000112168	5.05325e-05	3.6254e-05	6.16088e-05	4.08446e-06	3.81144e-05	0.00010107	0.000106189	1.08281e-05	0.000148393	0.000144562	0.000161364	7.6762e-05	0.000100661	0.000152934	2.41735e-05	0.00012216	7.12715e-05	6.47286e-05	0.000208359	0.000108102	5.82283e-05	2.92132e-05	2.07798e-05	0.000110762	0.000120254	0.000106467	0.000121623	9.78209e-05	0.000124586	0.000211733	0.000136001
Protein export	0.00389925	0.00366983	0.00372383	0.00323879	0.00332263	0.00367877	0.00470919	0.00413997	0.00315636	0.00350797	0.00327658	0.00347401	0.00473431	0.00310519	0.00330344	0.00316862	0.00387005	0.00412967	0.00382053	0.00487325	0.00407019	0.00297495	0.00344409	0.00403734	0.00459779	0.00371504	0.00416672	0.00447451	0.00431749	0.00448807	0.00409842	0.00412962	0.00316369	0.00396666	0.00414309	0.00407062	0.00588209	0.0046916	0.0038758	0.00390856	0.0036926	0.00393439	0.0040407	0.00397928	0.00482554	0.00400617	0.00426861	0.00445402	0.00398506
Bacterial secretion system	0.00537578	0.00866547	0.0071568	0.00821106	0.008136	0.00668962	0.00595334	0.00705799	0.00861574	0.00801623	0.00639658	0.0080047	0.00646144	0.00861064	0.00853763	0.00804818	0.00886914	0.00665926	0.00820779	0.00642421	0.00559744	0.00817145	0.00855045	0.005526	0.00665338	0.00426124	0.00611377	0.00555238	0.00541992	0.0054816	0.00561389	0.00572532	0.00774183	0.00556178	0.00516786	0.00517024	0.00905076	0.00550192	0.00764623	0.00511703	0.00425464	0.00610647	0.00605372	0.00552423	0.00759587	0.00539439	0.00807711	0.00708058	0.006254
PPAR signaling pathway	0.000380245	0.000481349	0.000509443	0.000523595	0.000617192	0.000883283	0.000513314	0.0010642	0.000629806	0.000715795	0.000543614	0.000724615	0.00142152	0.000601168	0.000532648	0.000617555	0.000660635	0.00104868	0.000509553	0.00161238	0.00134314	0.000547327	0.000518952	0.00079486	0.000486308	0.000407684	0.000726839	0.000606787	0.000652041	0.000430917	0.000977424	0.000723196	0.000568948	0.00084172	0.0010387	0.00102191	0.000308654	0.000634891	0.000383364	0.000502487	0.000474164	0.000712947	0.000774443	0.000882062	0.00043737	0.0011398	0.000726661	0.000811144	0.000832831
Base excision repair	0.00309708	0.00254312	0.00272066	0.00228807	0.0022998	0.00245768	0.00324734	0.00241033	0.00216741	0.00240125	0.00244616	0.00238812	0.00260457	0.00220113	0.00233541	0.00228259	0.00247635	0.00247863	0.00261769	0.00239752	0.00234663	0.00218793	0.00235087	0.00265237	0.00318264	0.00320415	0.00249825	0.00272318	0.00249902	0.0032728	0.00239645	0.00248617	0.00224783	0.00234821	0.00237555	0.00255854	0.00362858	0.00338787	0.00280887	0.00301246	0.00305241	0.00250191	0.00249477	0.00245745	0.00317655	0.00252356	0.0026755	0.00275549	0.00254093
Nucleotide excision repair	0.00318294	0.00229633	0.0025499	0.00195863	0.00202447	0.0024438	0.00326319	0.0025303	0.00185149	0.00214732	0.00228464	0.00212673	0.00295827	0.0018357	0.00203727	0.0019774	0.00226882	0.00260664	0.00247243	0.00281232	0.00257412	0.00182486	0.00211048	0.00289983	0.00315845	0.00334202	0.00267387	0.00262827	0.00234075	0.0031981	0.00255922	0.0027555	0.0020006	0.00259493	0.00257194	0.00268466	0.00381065	0.00342886	0.00276306	0.00308332	0.0031262	0.00251122	0.00262908	0.00268767	0.00333232	0.00267656	0.0028443	0.00301855	0.00273148
Mismatch repair	0.00567316	0.00436953	0.00476136	0.00380956	0.00378723	0.00487356	0.00601512	0.00501658	0.00354103	0.00385976	0.0041561	0.00383166	0.0055592	0.00347789	0.00385692	0.00371644	0.00403855	0.0051744	0.00467352	0.00581994	0.00520544	0.00342592	0.00395984	0.00519643	0.00588223	0.0060112	0.00487555	0.00498863	0.00457177	0.0062024	0.00485179	0.00514892	0.00374979	0.00489011	0.00473482	0.00533242	0.00695222	0.00650573	0.00499827	0.0056256	0.00558979	0.00470059	0.00492524	0.00497001	0.00606464	0.00544363	0.00549124	0.00582035	0.00528941
Homologous recombination	0.00591856	0.00506759	0.00546657	0.0045583	0.00448227	0.00573954	0.00688078	0.00599657	0.00426826	0.00463875	0.00449148	0.0046086	0.00679917	0.00418555	0.00456435	0.00443544	0.00482439	0.0059335	0.00539326	0.00723206	0.00642666	0.00403392	0.00459917	0.00602539	0.00664625	0.00603103	0.00568246	0.00582473	0.0055181	0.00702136	0.00577756	0.0060114	0.00422496	0.00581501	0.00564867	0.00613646	0.00778237	0.00726541	0.00536341	0.00614544	0.00591944	0.00552765	0.00575575	0.00589794	0.00680076	0.00646702	0.00640158	0.00671562	0.00623312
Non-homologous end-joining	1.97626e-06	1.02235e-06	2.6701e-06	1.59678e-07	4.99424e-06	5.5094e-06	6.28585e-06	1.46069e-05	4.2577e-06	2.04279e-05	1.97424e-08	2.02309e-05	3.13914e-05	6.87545e-06	1.28876e-06	6.6598e-06	1.54831e-05	5.31923e-05	1.24231e-06	7.97529e-06	1.28404e-05	1.68779e-07	7.88887e-07	1.30235e-05	8.50878e-06	4.59376e-06	1.42915e-05	5.51999e-06	5.12664e-06	1.7915e-05	1.27145e-05	1.38236e-05	4.88245e-07	6.80776e-06	1.4161e-05	1.04121e-05	4.10546e-06	2.87659e-05	4.58696e-07	4.3936e-06	4.76596e-06	1.73056e-05	1.32091e-05	4.60441e-06	4.79902e-06	2.80254e-05	1.91655e-05	9.43036e-06	1.20755e-05
Fanconi anemia pathway	0	0	0	0	0	0	0	0	0	4.15288e-10	0	1.25801e-07	3.21324e-09	0	0	0	0	0	1.53286e-09	0	0	1.30051e-09	0	0	0	0	0	0	0	0	0	0	0	0	0	0	0	5.88297e-09	0	0	0	0	0	0	0	0	0	0	0
MAPK signaling pathway	0	0	0	0	0	0	0	0	0	0	0	0	0	0	0	0	0	0	0	0	0	0	0	0	0	0	0	0	0	0	0	0	0	0	0	0	0	0	0	0	0	0	0	0	0	0	0	0	0
MAPK signaling pathway - yeast	9.1975e-05	0.000149186	0.000133989	0.000129371	0.000172276	7.70145e-05	0.000275054	9.31214e-05	0.000138662	0.000188831	0.000192774	0.000185586	0.000102631	0.000148728	0.000139628	0.000146513	0.000232057	0.000114819	0.000148061	4.88694e-05	5.50185e-05	0.000154447	0.000149947	7.68835e-05	0.000167579	4.27709e-05	0.000185322	0.000118581	5.14309e-05	9.02305e-05	9.26442e-05	9.08559e-05	0.000164837	7.2167e-05	6.58726e-05	5.47426e-05	0.000219584	0.000170729	0.000125966	0.000123981	6.56977e-05	0.00011666	0.000129202	3.93199e-05	0.000165244	6.78293e-05	0.000132043	0.000146904	9.84011e-05
MAPK signaling pathway - fly	0.000236333	0.000241235	0.00023225	0.0002594	0.000260102	0.000213636	0.000175514	0.000270893	0.000270317	0.000277621	0.00025666	0.000276896	0.000259918	0.000272055	0.000252963	0.000254477	0.000287514	0.000263298	0.000221721	0.000299992	0.000214405	0.000270031	0.00026874	0.000174441	0.000222651	0.000214873	0.000202812	0.000134487	8.24584e-05	0.000201417	0.000191108	0.000138999	0.000267665	0.000164737	0.000185462	0.000153007	0.000232776	0.000104008	0.00027066	0.000175086	0.000212591	0.000175977	0.000186282	0.000138014	0.000202149	0.00020122	0.000156642	0.000211589	0.000177013
Ras signaling pathway	0	6.88606e-09	4.17623e-08	0	0	0	0	0	9.48028e-08	5.46104e-08	0	7.12875e-08	3.66844e-07	4.74066e-07	0	3.42803e-08	1.50731e-07	0	9.19714e-09	0	0	2.3149e-08	0	0	1.7611e-07	7.53981e-07	0	0	0	2.22814e-07	0	0	1.70886e-07	0	0	3.85634e-07	0	2.51928e-06	0	1.56836e-07	0	0	0	0	0	0	0	0	0
MAPK signaling pathway - plant	0.00141831	0.00103857	0.00111539	0.00101677	0.00094156	0.000845967	0.00143536	0.000815236	0.000858939	0.00105286	0.00106742	0.00104335	0.000820382	0.000906365	0.000949644	0.000956975	0.00112487	0.00085936	0.00104512	0.000587662	0.000693945	0.000912944	0.000971804	0.000995881	0.00150219	0.00150626	0.00106949	0.00114414	0.00104907	0.00162997	0.000847908	0.00101444	0.000920899	0.000894088	0.000805784	0.000860738	0.00160146	0.00127153	0.00130803	0.00131965	0.00137081	0.000989854	0.000995952	0.000873652	0.00136887	0.000834598	0.00108097	0.00107807	0.000993126
Calcium signaling pathway	0	0	0	0	0	0	0	0	0	0	0	0	0	0	0	0	0	0	0	0	0	0	0	0	0	0	0	0	0	0	0	0	0	0	0	0	0	5.32676e-08	0	0	0	0	0	0	0	0	0	0	0
cGMP-PKG signaling pathway	5.41817e-06	9.67997e-06	7.70131e-06	1.82308e-05	1.8827e-06	6.31715e-06	3.38786e-05	3.03234e-06	1.25895e-06	4.68303e-06	1.93013e-09	4.50679e-06	2.2764e-06	3.00436e-06	4.80509e-06	6.93078e-06	5.45185e-07	1.7413e-06	5.81821e-06	1.09952e-06	4.64524e-06	6.57849e-10	1.7868e-06	4.95321e-06	3.37523e-05	1.32415e-05	2.14564e-06	4.09286e-06	3.12951e-06	6.16912e-05	4.26631e-06	6.91249e-06	1.53331e-07	2.79217e-06	5.8895e-06	1.32966e-05	1.28245e-05	1.79663e-05	4.92856e-06	2.73785e-05	1.47057e-05	4.45404e-06	4.67118e-06	6.53717e-06	2.30443e-05	2.68832e-06	7.66264e-06	8.67153e-06	8.03003e-06
cAMP signaling pathway	6.06348e-06	9.94678e-06	8.62635e-06	1.84313e-05	4.36777e-06	6.31715e-06	3.61425e-05	3.52165e-06	2.31653e-06	1.35104e-05	1.93013e-09	1.29187e-05	9.71003e-06	4.3738e-06	5.32164e-06	9.89773e-06	7.76226e-06	3.51607e-06	6.23718e-06	1.09952e-06	4.77789e-06	3.1798e-08	1.93063e-06	5.60504e-06	3.89147e-05	1.55437e-05	3.38091e-06	4.09286e-06	3.12951e-06	6.66005e-05	4.26631e-06	6.91249e-06	3.82806e-07	3.0831e-06	6.2718e-06	1.40679e-05	1.41916e-05	2.73993e-05	5.08424e-06	2.89288e-05	1.65746e-05	4.45404e-06	5.40706e-06	6.53717e-06	2.50141e-05	3.16494e-06	7.66264e-06	8.91088e-06	8.03003e-06
NF-kappa B signaling pathway	0	0	0	0	0	0	0	0	0	0	0	0	5.19473e-08	0	0	0	0	0	0	0	0	0	0	0	0	0	0	0	0	0	0	0	0	0	0	0	0	0	0	3.13673e-08	0	0	0	0	0	0	0	0	0
HIF-1 signaling pathway	0.00114665	0.000702916	0.000861551	0.000692129	0.000697707	0.000807684	0.00119099	0.000821969	0.000615402	0.000798398	0.000928881	0.000792059	0.000884613	0.000633829	0.000661959	0.000687907	0.000810916	0.000801625	0.000760658	0.000731003	0.000798392	0.000677782	0.000688002	0.000950526	0.00109704	0.00117604	0.000972051	0.00088134	0.000797045	0.0011517	0.000888271	0.00098715	0.000712807	0.000982582	0.000931635	0.000906493	0.00108305	0.00109011	0.000915908	0.00115177	0.00121197	0.000850737	0.000976648	0.000985676	0.00107408	0.000864735	0.000840356	0.000861085	0.000868127
FoxO signaling pathway	0.00032895	0.000390847	0.000367278	0.000388972	0.000434332	0.000309069	0.000452656	0.000382401	0.000411786	0.000472607	0.000449434	0.000469014	0.000376237	0.000422232	0.000393151	0.000404431	0.000525067	0.000388259	0.000370252	0.00035318	0.000285341	0.000424508	0.000419032	0.000262732	0.000395478	0.000260601	0.000411494	0.000272223	0.000136532	0.000296127	0.000303221	0.000243633	0.000432658	0.000257852	0.000258851	0.000217101	0.000454953	0.00028381	0.000396772	0.000301586	0.000281875	0.000307614	0.000341149	0.000192586	0.000369572	0.000287161	0.000303267	0.000377043	0.000289099
Phosphatidylinositol signaling system	0.000561666	0.000575379	0.000590331	0.000571581	0.000583329	0.000569685	0.00070285	0.000593436	0.000565338	0.000599946	0.00051319	0.000596779	0.000605983	0.000563066	0.000569827	0.000576913	0.000632859	0.00058583	0.000598314	0.000666202	0.000602368	0.000539898	0.000576515	0.000534887	0.000611097	0.000522247	0.000459139	0.000437708	0.000392412	0.000565721	0.000517236	0.000501892	0.000534952	0.000524308	0.000574779	0.000586094	0.000651092	0.000595374	0.000574224	0.000622434	0.000544169	0.000507502	0.000485837	0.000536088	0.000662769	0.000555027	0.000532577	0.000698754	0.000594847
Sphingolipid signaling pathway	0	6.88606e-09	3.54979e-07	1.60897e-07	1.67324e-07	0	0	0	1.20083e-07	9.82988e-08	0	1.97089e-07	5.22686e-07	5.8054e-07	3.50207e-08	6.6161e-07	5.43361e-07	2.53538e-07	1.48486e-07	0	0	2.3149e-08	0	0	8.93128e-07	7.53981e-07	0	0	0	4.45628e-07	0	0	1.70886e-07	0	0	3.85634e-07	0	3.80024e-06	0	1.56836e-07	0	0	0	0	9.29142e-08	0	0	0	0
Phospholipase D signaling pathway	7.40167e-05	0.000151696	0.000126753	0.000133295	0.000150932	0.000148249	0.000183385	0.00020062	0.000148673	0.000153341	0.000104758	0.000151578	0.000230502	0.000139662	0.000143037	0.000135075	0.000191032	0.000181838	0.000160053	0.000279883	0.000166033	0.000123707	0.000153361	0.000124229	0.000138078	2.66261e-05	0.000113984	7.86571e-05	8.39543e-05	8.29133e-05	0.000145384	0.000162845	0.000130125	0.000167984	0.000169245	0.000169437	0.000218861	0.00012608	0.0001247	0.000108893	4.71415e-05	0.000120989	0.000123365	0.000160167	0.000190503	0.000152336	0.00013211	0.000217993	0.000180189
Neuroactive ligand-receptor interaction	0.000137892	8.68138e-06	3.15802e-05	1.40189e-05	2.92671e-05	5.02819e-05	9.39987e-05	0.000100976	1.65856e-05	1.96431e-05	0.000107381	1.90486e-05	0.000164803	7.09633e-06	5.85358e-06	1.64794e-05	2.84194e-05	7.69631e-05	2.83304e-05	0.000217355	0.000107208	3.09442e-05	2.89793e-05	0.000100867	5.49778e-05	0.00018118	5.88103e-05	3.99954e-05	4.33522e-05	5.34841e-05	9.00178e-05	6.06964e-05	5.46102e-05	7.46366e-05	0.000120302	7.81825e-05	2.16253e-05	0.000114054	8.51425e-05	0.000107866	0.000144686	3.42089e-05	6.71087e-05	8.19575e-05	3.38964e-05	6.48083e-05	3.09594e-05	5.02721e-05	4.67136e-05
Cell cycle - Caulobacter	0.00350061	0.00293389	0.00317458	0.0027141	0.00284748	0.00373127	0.00379021	0.00405838	0.00267896	0.00284249	0.0031222	0.00282938	0.00417351	0.00260744	0.00269956	0.00263901	0.00293766	0.00448663	0.0032073	0.00452255	0.0045726	0.00248803	0.002899	0.00450523	0.00377406	0.00347216	0.00466258	0.0045994	0.00441417	0.00386186	0.00501335	0.00494421	0.00291813	0.00481361	0.00569242	0.00535708	0.00453987	0.00431394	0.00318879	0.00361624	0.00364978	0.00465748	0.0046913	0.00508711	0.00407763	0.00468102	0.00455103	0.00448552	0.00428514
Meiosis - yeast	2.79179e-05	5.55696e-06	1.97288e-05	4.44017e-06	3.28823e-05	8.6294e-05	0.000136851	0.000125388	2.23664e-05	4.70952e-05	1.1145e-05	4.64961e-05	0.000188004	1.12347e-05	5.8045e-06	2.45114e-05	5.16442e-05	0.000119099	1.30623e-05	0.000247579	0.000184463	4.00934e-06	8.12048e-06	9.73865e-05	4.86079e-05	2.88544e-05	8.7797e-05	6.73871e-05	6.44115e-05	2.35008e-05	0.00014506	7.82729e-05	4.82279e-06	0.000101806	0.000138544	0.000133836	2.54865e-05	7.88905e-05	3.79862e-06	6.50901e-05	5.10874e-05	7.42752e-05	9.72023e-05	0.000107192	1.80379e-05	0.000130769	9.55797e-05	9.53442e-05	7.37572e-05
p53 signaling pathway	1.61328e-07	1.70315e-07	1.88228e-07	3.65675e-08	2.47887e-07	1.0405e-07	9.93195e-07	0	9.48028e-08	7.97566e-06	0	7.23914e-06	3.36965e-06	5.84025e-06	0	7.61957e-07	1.53648e-06	0	7.22583e-08	5.27847e-07	0	1.7227e-07	1.1489e-07	2.34658e-05	7.09943e-07	2.36992e-06	7.73576e-05	3.76238e-05	1.93791e-05	2.52673e-06	3.10888e-05	3.85495e-05	8.59311e-07	2.502e-05	2.77083e-05	1.65565e-05	3.22419e-06	1.20365e-05	9.17392e-08	1.81141e-06	1.14237e-06	2.93604e-05	4.45209e-05	1.17284e-05	1.16917e-07	2.50174e-05	4.259e-05	0.000122164	6.15878e-05
Sulfur relay system	0.00205246	0.00286385	0.00260427	0.00270305	0.00281553	0.00222984	0.00258831	0.00237387	0.00281379	0.00292877	0.0026549	0.00290539	0.0022513	0.00284827	0.00281209	0.00273703	0.00319418	0.00235458	0.00266417	0.00199632	0.00193143	0.00281832	0.00285271	0.00194585	0.00261594	0.00171674	0.00236753	0.0019964	0.00191114	0.00219224	0.00201386	0.00201554	0.00279353	0.00201054	0.00191509	0.0018597	0.00329026	0.00180925	0.00265539	0.00195256	0.00171149	0.0022751	0.00218339	0.00181995	0.00271206	0.00191442	0.00216548	0.00242798	0.00216846
Autophagy - yeast	3.68909e-05	2.68328e-06	3.42337e-05	1.33165e-05	8.98763e-06	1.49606e-05	1.90216e-05	1.73852e-05	5.5088e-06	2.85894e-05	9.87122e-09	2.84393e-05	4.97019e-05	9.33333e-06	6.22948e-06	1.13193e-05	8.57929e-06	3.25176e-05	9.17107e-06	1.40512e-05	6.34607e-05	3.60564e-08	7.8829e-06	8.84513e-05	3.88338e-05	2.5323e-05	4.62639e-05	2.15639e-05	1.99701e-05	6.01021e-05	4.62352e-05	0.000104497	9.76489e-08	8.66925e-05	5.34963e-05	6.92088e-05	3.2789e-05	4.62628e-05	5.76937e-06	4.54669e-05	6.39118e-05	7.84362e-05	5.6679e-05	0.000104351	4.07302e-05	6.02632e-05	8.92526e-05	5.75936e-05	6.64142e-05
Autophagy - animal	0	0	6.26434e-08	1.82838e-08	2.06573e-08	1.14201e-07	4.8686e-08	2.06022e-07	2.10673e-08	3.64069e-08	0	0	0	0	0	2.57102e-08	0	1.3522e-06	6.02605e-08	5.27847e-07	1.07445e-05	0	5.75321e-08	9.12559e-07	5.97516e-08	5.46535e-08	2.81452e-06	5.49253e-07	8.80867e-07	7.42714e-08	1.05955e-06	3.01168e-07	0	1.16372e-06	1.32152e-06	1.54253e-06	3.86902e-07	4.43897e-08	0	3.13673e-08	2.28473e-07	1.29422e-05	3.1275e-06	1.1511e-06	0	3.17748e-07	6.24963e-06	2.39349e-06	1.96785e-06
Protein processing in endoplasmic reticulum	0.000412057	0.000293563	0.000365438	0.000204019	0.000289112	0.00051544	0.000700309	0.000680002	0.000225013	0.000312625	0.000298845	0.000309638	0.000929526	0.000200554	0.000232489	0.000221449	0.00035986	0.000680301	0.000333054	0.00104405	0.000817619	0.000165723	0.000263051	0.000680626	0.000576808	0.000370373	0.000806429	0.00100049	0.00112306	0.000537155	0.000814114	0.000763748	0.000255578	0.000715435	0.00070434	0.000704597	0.000764272	0.000625517	0.00031083	0.000449718	0.000451825	0.000701747	0.000742807	0.000712819	0.00054341	0.000781283	0.000761931	0.000985847	0.000798461
Lysosome	0.000297807	0.00012752	0.000201502	0.000173225	0.000209814	0.00117145	0.000217851	0.00162503	0.0003694	0.000215015	0.000344508	0.000213011	0.001914	0.000165595	0.000143423	0.000168062	0.000148183	0.00139422	0.000219895	0.00310483	0.00219655	0.000200053	0.000223482	0.00123884	0.00021721	0.000317844	0.00126855	0.00118544	0.00101641	0.000243741	0.00196232	0.0012585	0.00023725	0.0015861	0.00254459	0.00194145	0.000234719	0.000253389	0.000185371	0.000300989	0.000502148	0.00122678	0.00136694	0.00167498	0.000190323	0.0014525	0.000898956	0.00111123	0.00110983
Endocytosis	0	6.88606e-09	4.17623e-08	0	0	0	0	0	1.26404e-07	5.46104e-08	0	1.04835e-07	3.66844e-07	4.74066e-07	0	3.42803e-08	1.50731e-07	0	9.19714e-09	0	0	2.3149e-08	0	0	1.7611e-07	7.53981e-07	0	0	0	2.22814e-07	0	0	1.70886e-07	0	0	3.85634e-07	0	2.51928e-06	0	1.56836e-07	0	0	0	0	0	0	0	0	0
Peroxisome	0.000904599	0.00120335	0.00116284	0.00120477	0.00130929	0.00125004	0.00138038	0.00136543	0.00127212	0.00144548	0.00125839	0.00144336	0.00146507	0.00128838	0.00122082	0.00126473	0.00149084	0.001437	0.00117074	0.00143909	0.0015036	0.0012567	0.00122181	0.00124991	0.00125157	0.000759965	0.00143703	0.00122492	0.00114077	0.00108211	0.00140758	0.00119057	0.00124448	0.00126019	0.00153106	0.00134184	0.00130325	0.00111087	0.00104733	0.00100752	0.000909412	0.00126327	0.00133408	0.0012249	0.00115088	0.00139777	0.00125609	0.00121042	0.00121573
PI3K-Akt signaling pathway	0.000108384	0.000139417	0.000154936	0.000137117	0.000150023	0.000302347	0.000129791	0.000454628	0.000180202	0.00017357	0.000177953	0.000173947	0.00058065	0.000146873	0.000139813	0.000132632	0.000181187	0.000397204	0.000142518	0.000747391	0.000469325	0.000149095	0.000160292	0.000283111	0.000167797	4.75834e-05	0.000363143	0.00030911	0.000317905	0.000145626	0.000426027	0.000329427	0.00015908	0.000364366	0.000369404	0.000336848	0.000245717	8.18938e-05	0.000126953	9.48869e-05	0.000123695	0.000302822	0.000356743	0.000349502	0.000182616	0.00039877	0.000306612	0.000406663	0.000355133
AMPK signaling pathway	0.000283652	0.000308267	0.000306841	0.000286703	0.000287728	0.00042969	0.000321102	0.000472851	0.000304643	0.000292736	0.00025668	0.000293132	0.00047495	0.000282805	0.000292299	0.000285588	0.00030118	0.000431967	0.000322228	0.000614199	0.000520697	0.000270124	0.000297829	0.000429622	0.000330362	0.000280552	0.000450349	0.000520584	0.000503461	0.000329217	0.00053192	0.00044396	0.000268263	0.000470351	0.000620778	0.000546277	0.000399657	0.000349881	0.000296588	0.000292799	0.000293981	0.000442274	0.000458576	0.000490475	0.000342646	0.000527798	0.000412022	0.000444177	0.000411308
Apoptosis	1.05232e-06	4.21438e-07	1.16873e-06	7.56111e-07	2.73574e-06	0.000122126	4.45736e-06	0.000200639	2.67995e-05	1.2718e-05	1.26916e-07	1.13738e-05	0.000292681	8.14483e-06	1.62898e-07	2.73187e-06	3.32293e-06	0.000164436	8.00673e-06	0.000451838	0.000251246	5.54649e-07	5.34173e-06	0.000106209	3.64833e-06	6.33111e-06	0.000163446	9.99164e-05	8.02097e-05	7.28569e-06	0.000185269	0.000121321	1.47659e-06	0.000146642	0.000170606	0.000162586	1.7221e-05	1.96598e-05	1.79698e-07	4.72091e-06	1.1927e-05	0.000104782	0.000145209	0.000121239	1.03217e-06	0.000174701	0.000160044	0.000365671	0.000215701
Longevity regulating pathway	0.000328308	0.000390421	0.000366239	0.000388771	0.000432379	0.00029065	0.000450568	0.000364014	0.00040898	0.000466452	0.000449434	0.000462482	0.000362549	0.000420783	0.000392591	0.00040099	0.000519571	0.000378118	0.000369781	0.000348861	0.000269424	0.000424478	0.000418687	0.000251325	0.00039023	0.000257644	0.000388134	0.000253068	0.000133889	0.000291647	0.000283752	0.000229855	0.000432502	0.000236904	0.000251335	0.00020775	0.00045236	0.000274737	0.000396626	0.000299066	0.000278289	0.000292637	0.000315484	0.000177333	0.000367393	0.000269049	0.000288685	0.000358493	0.000275414
Longevity regulating pathway - worm	0.00132054	0.00132685	0.00129828	0.00126471	0.00128791	0.00119692	0.00145739	0.00127923	0.00126016	0.0013395	0.00122704	0.00133271	0.00136789	0.00126695	0.0012781	0.00126827	0.00142535	0.00133407	0.00132984	0.00133295	0.00120542	0.00123673	0.00130738	0.00123788	0.00141797	0.00128259	0.00126671	0.00111005	0.000924212	0.00133715	0.00116068	0.00121744	0.00124006	0.00117233	0.00108672	0.00113862	0.00162301	0.00134905	0.00138144	0.00128719	0.00123365	0.00121977	0.00119913	0.00108586	0.0014459	0.001243	0.00129711	0.0013627	0.00124635
Longevity regulating pathway - multiple species	0.00112714	0.00119673	0.00113856	0.00113006	0.00113974	0.00115863	0.00130582	0.00120701	0.00112651	0.00117446	0.00118537	0.00116847	0.00118001	0.00113169	0.00115023	0.00113307	0.00124634	0.00115229	0.00118564	0.00128979	0.00111824	0.0011288	0.00114604	0.0010245	0.00127498	0.00107151	0.00125734	0.00102431	0.000760449	0.0011985	0.00109199	0.000985446	0.0011447	0.00100967	0.00108415	0.00104261	0.00149086	0.00114244	0.00119254	0.00114748	0.00104996	0.00103695	0.00113702	0.000911566	0.00129694	0.00111744	0.00115432	0.00116368	0.00103309
Apoptosis - fly	0.000360961	0.000156676	0.000202758	0.000156047	0.00019267	0.000260353	0.000294785	0.000382366	0.000173423	0.00020724	0.000289565	0.000204041	0.0004427	0.000166939	0.000147646	0.000159397	0.00022749	0.000394838	0.000186252	0.000546935	0.00042444	0.000182337	0.000200675	0.000351548	0.000250254	0.000390054	0.000398589	0.000354365	0.000342483	0.000216197	0.000405209	0.000311986	0.000218226	0.000327644	0.000448176	0.000374956	0.000274263	0.000305946	0.000292179	0.000287268	0.000358289	0.000270939	0.000359592	0.000327014	0.000231228	0.000418612	0.000298468	0.000441573	0.000335943
Apoptosis - multiple species	1.61328e-07	1.70315e-07	1.88228e-07	3.65675e-08	2.47887e-07	1.0405e-07	9.93195e-07	0	9.48028e-08	7.97566e-06	0	7.23914e-06	3.31771e-06	5.84025e-06	0	7.61957e-07	1.53648e-06	0	7.22583e-08	5.27847e-07	0	1.7227e-07	1.1489e-07	2.34658e-05	7.09943e-07	2.34259e-06	7.73576e-05	3.76238e-05	1.93791e-05	2.52673e-06	3.10888e-05	3.85495e-05	8.59311e-07	2.502e-05	2.77083e-05	1.65565e-05	3.22419e-06	1.1916e-05	9.17392e-08	1.74867e-06	1.14237e-06	2.93604e-05	4.45209e-05	1.17284e-05	1.16917e-07	2.50174e-05	4.259e-05	0.000122164	6.15878e-05
Ferroptosis	0.000134671	0.000227202	0.000241202	0.000267391	0.00031358	0.000579786	0.000341468	0.000726663	0.000339534	0.000366541	0.000450007	0.000368224	0.000866206	0.000292166	0.000260553	0.000301961	0.000337548	0.000709758	0.000244995	0.00111055	0.000994914	0.000345589	0.000254309	0.000535249	0.00023235	0.000120352	0.000517039	0.000465226	0.000488031	0.000192675	0.000734003	0.000475254	0.000339689	0.000603641	0.000799648	0.000716	0.000114764	0.00025368	0.000146217	0.000258762	0.000214661	0.000464716	0.000545515	0.000616787	0.000196369	0.000799274	0.000459558	0.000546733	0.000540951
Necroptosis	0.000933296	0.000837936	0.000941697	0.00091849	0.000880265	0.00110662	0.000971267	0.00129096	0.000896004	0.000904798	0.000903542	0.000909696	0.00154029	0.000863963	0.0008583	0.000875673	0.000856577	0.00125033	0.000886414	0.00171748	0.00142923	0.000844096	0.000883063	0.00129137	0.00100068	0.000864019	0.00121742	0.00119764	0.00122574	0.0011187	0.00131961	0.00144405	0.00088176	0.00140706	0.00124295	0.00126988	0.000915467	0.000977531	0.000827156	0.00100349	0.00106523	0.00127179	0.00125047	0.00141768	0.000980568	0.00144296	0.0013103	0.00128724	0.00134401
Cardiac muscle contraction	9.6407e-05	0.000118389	9.08201e-05	3.22179e-05	4.59623e-05	2.85777e-05	0.000248102	0.000119847	2.72033e-05	0.000132687	1.93013e-09	0.000123628	0.000156756	3.86702e-05	5.31862e-05	1.88339e-05	0.00022919	0.000143976	8.9551e-05	6.74643e-05	3.17055e-05	3.36548e-07	7.62908e-05	7.80883e-05	0.000281933	2.10109e-05	0.000263458	0.000137149	7.07801e-05	0.000217218	9.84599e-05	0.000134758	7.39224e-07	8.17796e-05	9.52625e-05	5.37496e-05	0.000590728	5.73152e-05	0.00017101	3.79854e-05	1.82699e-05	9.80818e-05	0.00016307	5.11232e-05	0.000297564	7.99646e-05	0.000181263	0.000311975	0.000158803
Adrenergic signaling in cardiomyocytes	5.41817e-06	9.67997e-06	7.70131e-06	1.82308e-05	1.8827e-06	6.31715e-06	3.38786e-05	3.03234e-06	1.25895e-06	4.68303e-06	1.93013e-09	4.50679e-06	2.2764e-06	3.00436e-06	4.80509e-06	6.93078e-06	5.45185e-07	1.7413e-06	5.81821e-06	1.09952e-06	4.64524e-06	6.57849e-10	1.7868e-06	4.95321e-06	3.37523e-05	1.32415e-05	2.14564e-06	4.09286e-06	3.12951e-06	6.16912e-05	4.26631e-06	6.91249e-06	1.53331e-07	2.79217e-06	5.8895e-06	1.32966e-05	1.28245e-05	1.79663e-05	4.92856e-06	2.73785e-05	1.47057e-05	4.45404e-06	4.67118e-06	6.53717e-06	2.30443e-05	2.68832e-06	7.66264e-06	8.67153e-06	8.03003e-06
Wnt signaling pathway	0	3.34012e-11	3.99809e-11	1.40031e-10	3.95522e-11	4.15278e-09	0	9.86168e-11	4.03373e-11	1.98583e-09	1.79477e-09	6.95849e-11	0	1.86197e-09	1.00581e-10	1.90265e-09	1.70918e-09	0	1.923e-10	4.11309e-08	7.23537e-09	2.8183e-11	3.67187e-11	0	0	0	0	0	0	0	0	0	4.1891e-09	0	0	0	0	5.32676e-07	7.4519e-11	0	0	0	0	0	0	0	0	0	0
Notch signaling pathway	0	3.34012e-11	3.99809e-11	1.40031e-10	3.95522e-11	4.15278e-09	0	9.86168e-11	4.03373e-11	1.98583e-09	1.79477e-09	6.95849e-11	0	1.86197e-09	1.00581e-10	1.90265e-09	1.70918e-09	0	1.923e-10	4.11309e-08	7.23537e-09	2.8183e-11	3.67187e-11	0	0	0	0	0	0	0	0	0	4.1891e-09	0	0	0	0	5.32676e-07	7.4519e-11	0	0	0	0	0	0	0	0	0	0
VEGF signaling pathway	0	0	0	0	0	0	0	0	0	0	0	0	5.19473e-08	0	0	0	0	0	0	0	0	0	0	0	0	0	0	0	0	0	0	0	0	0	0	0	0	0	0	3.13673e-08	0	0	0	0	0	0	0	0	0
Osteoclast differentiation	8.22003e-08	0	2.5475e-07	3.62019e-07	1.80544e-06	5.17952e-05	1.62055e-07	9.21093e-05	1.19668e-05	1.35203e-06	0	1.24497e-06	0.00014005	3.92445e-07	3.60213e-08	1.43977e-07	2.01924e-07	4.49801e-05	4.04778e-06	0.000218227	9.89254e-05	0	2.2843e-06	5.60348e-05	1.17113e-06	1.49438e-06	5.44409e-05	3.81378e-05	4.20475e-05	9.58631e-07	9.54196e-05	5.27904e-05	0	7.10326e-05	0.000116124	7.49231e-05	9.50306e-06	1.26701e-06	0	8.51398e-07	7.05787e-06	3.69144e-05	5.89284e-05	7.31498e-05	4.31387e-08	4.91874e-05	1.93242e-05	4.42147e-05	3.72921e-05
Antigen processing and presentation	0.000107637	0.000138991	0.000153493	0.000136423	0.000146263	0.00021128	0.000127541	0.000323395	0.000163394	0.000166635	0.000177953	0.000166688	0.00042406	0.00014523	0.000139217	0.000129117	0.000175499	0.000294341	0.000137337	0.000505857	0.000311861	0.000149064	0.000156886	0.000211446	0.000161173	4.30251e-05	0.000277085	0.000235587	0.000265955	0.000139801	0.000299457	0.000251835	0.000158924	0.000257985	0.000240277	0.000218288	0.000233352	7.1596e-05	0.000126807	9.15728e-05	0.000112478	0.000241319	0.000263335	0.000252961	0.000180359	0.000269129	0.000239166	0.000313956	0.000277965
Renin-angiotensin system	2.25016e-05	0.000101238	6.92377e-05	0.000110979	0.000109256	9.45914e-05	1.01288e-05	0.000122553	0.000132881	0.000112209	7.4457e-05	0.000113163	0.000170136	0.000126338	0.000113945	0.000117103	0.000104454	9.19004e-05	9.10645e-05	0.000221815	0.000100325	0.000119111	0.000108695	2.7509e-05	2.68143e-05	1.40171e-05	2.83105e-05	1.32095e-05	8.36572e-06	1.26737e-05	5.76771e-05	1.38322e-05	0.000104609	4.15735e-05	1.28519e-05	3.00684e-05	9.49016e-06	2.78401e-05	6.5631e-05	2.65633e-05	1.32754e-05	3.88967e-05	3.48344e-05	1.32103e-05	3.13661e-05	4.42577e-05	3.06331e-05	5.26603e-05	4.93139e-05
NOD-like receptor signaling pathway	0.000495969	0.000561528	0.000560182	0.000489359	0.00054686	0.00150064	0.000772645	0.00189933	0.000590396	0.000582953	0.000555661	0.000573751	0.0016763	0.000474376	0.000492384	0.000457346	0.000665301	0.00222174	0.000666037	0.002567	0.00243236	0.000437188	0.000587067	0.00122918	0.000736367	0.000364333	0.00165241	0.00138231	0.0012	0.000643589	0.00178989	0.00159283	0.000526528	0.00168304	0.00179318	0.00202636	0.00113848	0.000804505	0.000548452	0.000578632	0.000522761	0.00121053	0.0015502	0.00152518	0.000889932	0.00296289	0.00188487	0.00209292	0.00179532
RIG-I-like receptor signaling pathway	0.000143636	1.70537e-05	4.31566e-05	1.33456e-05	3.23139e-05	2.58053e-05	0.000158005	1.99935e-05	8.79961e-06	4.56283e-05	7.733e-05	4.286e-05	6.42479e-05	1.0413e-05	1.69244e-05	3.7808e-05	4.70564e-05	4.4911e-05	2.59546e-05	2.30802e-05	2.26462e-05	2.72124e-05	1.92502e-05	0.000152662	6.86939e-05	0.000180003	9.21512e-05	0.000114285	0.000157742	6.49355e-05	8.43157e-05	0.000264389	3.43496e-05	0.000200233	9.3535e-05	0.000113468	1.94039e-05	6.26644e-05	8.24029e-05	0.000151015	0.000167427	0.000121858	0.00010637	0.000200273	5.22523e-05	9.18741e-05	0.000147058	8.97698e-05	0.00013301
C-type lectin receptor signaling pathway	0	0	0	0	0	0	0	0	0	0	0	0	5.19473e-08	0	0	0	0	0	0	0	0	0	0	0	0	0	0	0	0	0	0	0	0	0	0	0	0	0	0	3.13673e-08	0	0	0	0	0	0	0	0	0
Plant-pathogen interaction	0.000576531	0.0007535	0.000715921	0.000704108	0.000733369	0.000913476	0.0007261	0.00113133	0.000755628	0.000709584	0.00070821	0.000708962	0.00132728	0.000709743	0.000720172	0.000672562	0.000748178	0.000991769	0.000805847	0.00157662	0.00104635	0.000676557	0.000751265	0.000842555	0.000751046	0.00043137	0.00101989	0.000713914	0.000593371	0.000686693	0.000995265	0.000930914	0.000738899	0.000954069	0.000998609	0.000935716	0.00102176	0.000888225	0.000643785	0.000640627	0.000556869	0.000812592	0.000967773	0.000917448	0.000889484	0.000961477	0.000881943	0.00113662	0.000974633
Hematopoietic cell lineage	0	0	0	0	0	0	0	0	0	0	0	0	0	0	0	0	0	0	0	0	0	0	0	0	0	1.63961e-07	0	0	0	0	0	0	0	0	0	0	0	0	0	0	0	0	0	0	0	0	0	0	0
IL-17 signaling pathway	0.000107637	0.000138991	0.000153493	0.000136423	0.000146263	0.00021128	0.000127541	0.000323395	0.000163394	0.000166635	0.000177953	0.000166688	0.000424112	0.00014523	0.000139217	0.000129117	0.000175499	0.000294341	0.000137337	0.000505857	0.000311861	0.000149064	0.000156886	0.000211446	0.000161173	4.30251e-05	0.000277085	0.000235587	0.000265955	0.000139801	0.000299457	0.000251835	0.000158924	0.000257985	0.000240277	0.000218288	0.000233352	7.1596e-05	0.000126807	9.16042e-05	0.000112478	0.000241319	0.000263335	0.000252961	0.000180359	0.000269129	0.000239166	0.000313956	0.000277965
Th17 cell differentiation	0.000107637	0.000138991	0.000153493	0.000136423	0.000146263	0.00021128	0.000127541	0.000323395	0.000163394	0.000166635	0.000177953	0.000166688	0.00042406	0.00014523	0.000139217	0.000129117	0.000175499	0.000294341	0.000137337	0.000505857	0.000311861	0.000149064	0.000156886	0.000211446	0.000161173	4.30251e-05	0.000277085	0.000235587	0.000265955	0.000139801	0.000299457	0.000251835	0.000158924	0.000257985	0.000240277	0.000218288	0.000233352	7.1596e-05	0.000126807	9.15728e-05	0.000112478	0.000241319	0.000263335	0.000252961	0.000180359	0.000269129	0.000239166	0.000313956	0.000277965
Fc gamma R-mediated phagocytosis	0	6.88606e-09	4.17623e-08	0	0	0	0	0	9.48028e-08	5.46104e-08	0	7.12875e-08	3.66844e-07	4.74066e-07	0	3.42803e-08	1.50731e-07	0	9.19714e-09	0	0	2.3149e-08	0	0	1.7611e-07	7.53981e-07	0	0	0	2.22814e-07	0	0	1.70886e-07	0	0	3.85634e-07	0	2.51928e-06	0	1.56836e-07	0	0	0	0	0	0	0	0	0
TNF signaling pathway	0	0	0	0	0	0	0	0	0	0	0	0	5.19473e-08	0	0	0	0	0	0	0	0	0	0	0	0	0	0	0	0	0	0	0	0	0	0	0	0	0	0	3.13673e-08	0	0	0	0	0	0	0	0	0
Thermogenesis	0.000238106	0.000332072	0.000343881	0.000281847	0.000373375	0.00047776	0.000610976	0.000675323	0.000348241	0.00053351	0.000226836	0.000524976	0.000874733	0.000339213	0.000310416	0.000331212	0.000605395	0.000726652	0.000326007	0.000928573	0.000837376	0.000268819	0.000328031	0.000522242	0.000503307	0.00013558	0.000649173	0.000527611	0.000500563	0.000357516	0.000664715	0.000498114	0.000250118	0.000542633	0.000749008	0.000628343	0.000684046	0.000335567	0.000310592	0.00028858	0.000226585	0.00048125	0.000570454	0.00053713	0.000475006	0.000708437	0.000551546	0.000727749	0.000580009
Synaptic vesicle cycle	0	0	0	0	0	0	0	0	0	0	0	0	0	0	2.10124e-08	0	0	0	0	0	0	0	0	0	0	0	0	0	0	1.11407e-07	0	0	0	0	0	0	0	0	0	0	0	0	0	0	0	0	0	0	0
Retrograde endocannabinoid signaling	0	5.23341e-08	0	0	0	3.2629e-08	7.3029e-08	0	3.16009e-08	1.24875e-07	0	1.84547e-07	1.09966e-07	2.74193e-07	0	8.75665e-07	1.91966e-08	0	3.04368e-08	0	0	1.91161e-09	0	0	1.85657e-07	3.6341e-08	0	0	0	1.75103e-07	0	0	1.70886e-07	0	4.95571e-07	0	0	1.52863e-06	0	7.71554e-08	1.17501e-07	0	1.85082e-07	0	0	0	0	0	0
Glutamatergic synapse	0.000485353	0.000469012	0.000463146	0.000420016	0.000429051	0.000636949	0.000497765	0.000671636	0.000449467	0.000417123	0.000361713	0.000416838	0.000726373	0.000421636	0.000438426	0.000430721	0.000418587	0.000658024	0.000479878	0.000898417	0.000785752	0.00039382	0.000439655	0.000703074	0.000498203	0.000529486	0.00062165	0.000566441	0.000487387	0.000509159	0.000721166	0.000739673	0.000397955	0.000744717	0.000854227	0.000861123	0.000599016	0.000590943	0.00046594	0.000487052	0.000511616	0.000626074	0.00064945	0.000768199	0.000492263	0.000835608	0.000678942	0.000667273	0.000660104
Serotonergic synapse	1.12929e-06	7.03818e-07	2.13771e-06	2.04256e-07	4.43983e-06	5.11187e-07	4.65924e-06	4.50672e-06	2.05406e-06	1.75908e-05	9.87122e-09	1.69251e-05	1.89497e-05	3.06535e-06	9.19293e-07	5.36932e-06	1.33816e-05	1.57616e-05	7.74424e-07	1.24764e-06	1.21752e-06	2.58966e-07	4.21902e-07	4.35793e-06	5.99585e-06	3.83646e-06	5.79881e-06	1.31821e-06	1.58556e-06	8.47808e-06	3.50974e-06	3.99047e-06	4.5895e-07	9.19651e-07	4.08852e-06	3.08507e-06	1.40145e-06	1.62498e-05	2.76607e-07	3.11969e-06	3.66602e-06	4.03467e-06	4.44681e-06	2.3022e-06	3.75708e-06	8.10257e-06	4.05068e-06	1.55577e-06	1.43117e-06
GABAergic synapse	0.000547989	0.000670405	0.000601632	0.000642918	0.000640135	0.000816304	0.000507548	0.00086509	0.000703424	0.000597119	0.000510753	0.000599029	0.000893333	0.000662963	0.000664372	0.000649752	0.000596165	0.000814831	0.000660582	0.00116715	0.000958515	0.000632047	0.000660551	0.000791831	0.000541591	0.000575169	0.000699938	0.000642927	0.000540253	0.000526866	0.000850152	0.000812032	0.000607862	0.000855257	0.000982047	0.000993454	0.000622769	0.000609907	0.000609994	0.000543904	0.000554292	0.000746587	0.000736817	0.00085638	0.000549928	0.000968868	0.000759237	0.000756378	0.000758282
Dopaminergic synapse	1.12929e-06	7.24752e-07	2.13771e-06	2.04256e-07	4.43983e-06	5.11187e-07	4.65924e-06	4.50672e-06	2.05406e-06	1.76127e-05	9.87122e-09	1.69251e-05	1.88977e-05	3.08514e-06	9.19293e-07	5.38989e-06	1.33816e-05	1.57616e-05	7.74424e-07	1.24764e-06	1.21752e-06	2.58966e-07	4.21902e-07	4.35793e-06	6.1034e-06	4.0988e-06	5.98644e-06	1.31821e-06	1.58556e-06	9.32477e-06	3.50974e-06	3.99047e-06	4.5895e-07	9.19651e-07	4.08852e-06	3.08507e-06	1.50462e-06	1.67292e-05	2.76607e-07	3.12596e-06	3.72085e-06	4.03467e-06	4.44681e-06	2.3022e-06	3.81283e-06	8.10257e-06	4.05068e-06	1.55577e-06	1.43117e-06
Insulin signaling pathway	0.000309556	0.000448763	0.000423091	0.000514919	0.000480512	0.000519288	0.000178045	0.000584693	0.000543804	0.000474556	0.000439658	0.000479021	0.000512815	0.000521292	0.000493732	0.000492097	0.000455937	0.000534715	0.000429654	0.000665994	0.000601694	0.000513865	0.000504557	0.00044891	0.000314157	0.000253436	0.000471231	0.00056936	0.000608237	0.000330656	0.000578102	0.000496168	0.000504256	0.000541769	0.000540251	0.000502782	0.000283987	0.000151805	0.000405887	0.000277034	0.000311045	0.000544063	0.000488891	0.000521507	0.000338087	0.000575844	0.000465379	0.000481768	0.000503881
Insulin secretion	5.41817e-06	9.67997e-06	7.70131e-06	1.82308e-05	1.8827e-06	6.31715e-06	3.38786e-05	3.03234e-06	1.25895e-06	4.68303e-06	1.93013e-09	4.50679e-06	2.2764e-06	3.00436e-06	4.80509e-06	6.93078e-06	5.45185e-07	1.7413e-06	5.81821e-06	1.09952e-06	4.64524e-06	6.57849e-10	1.7868e-06	4.95321e-06	3.37523e-05	1.32415e-05	2.14564e-06	4.09286e-06	3.12951e-06	6.16912e-05	4.26631e-06	6.91249e-06	1.53331e-07	2.79217e-06	5.8895e-06	1.32966e-05	1.28245e-05	1.79663e-05	4.92856e-06	2.73785e-05	1.47057e-05	4.45404e-06	4.67118e-06	6.53717e-06	2.30443e-05	2.68832e-06	7.66264e-06	8.67153e-06	8.03003e-06
GnRH signaling pathway	0	6.88606e-09	4.17623e-08	0	0	0	0	0	9.48028e-08	5.46104e-08	0	7.12875e-08	3.66844e-07	4.74066e-07	0	3.42803e-08	1.50731e-07	0	9.19714e-09	0	0	2.3149e-08	0	0	1.7611e-07	7.53981e-07	0	0	0	2.22814e-07	0	0	1.70886e-07	0	0	3.85634e-07	0	2.51928e-06	0	1.56836e-07	0	0	0	0	0	0	0	0	0
Ovarian steroidogenesis	0	0	0	0	0	0	0	0	0	0	0	0	5.19473e-08	0	0	0	0	0	0	0	0	0	0	0	0	0	0	0	0	0	0	0	0	0	0	0	0	0	0	3.13673e-08	0	0	0	0	0	0	0	0	0
Progesterone-mediated oocyte maturation	0.000107637	0.000138991	0.000153493	0.000136423	0.000146263	0.00021128	0.000127541	0.000323395	0.000163394	0.000166635	0.000177953	0.000166688	0.00042406	0.00014523	0.000139217	0.000129117	0.000175499	0.000294341	0.000137337	0.000505857	0.000311861	0.000149064	0.000156886	0.000211446	0.000161173	4.30251e-05	0.000277085	0.000235587	0.000265955	0.000139801	0.000299457	0.000251835	0.000158924	0.000257985	0.000240277	0.000218288	0.000233352	7.1596e-05	0.000126807	9.15728e-05	0.000112478	0.000241319	0.000263335	0.000252961	0.000180359	0.000269129	0.000239166	0.000313956	0.000277965
Estrogen signaling pathway	0.000107637	0.000138991	0.000153493	0.000136423	0.000146263	0.00021128	0.000127541	0.000323395	0.000163394	0.000166635	0.000177953	0.000166688	0.00042406	0.00014523	0.000139217	0.000129117	0.000175499	0.000294341	0.000137337	0.000505857	0.000311861	0.000149064	0.000156886	0.000211446	0.000161173	4.30251e-05	0.000277085	0.000235587	0.000265955	0.000139801	0.000299457	0.000251835	0.000158924	0.000257985	0.000240277	0.000218288	0.000233352	7.1596e-05	0.000126807	9.15728e-05	0.000112478	0.000241319	0.000263335	0.000252961	0.000180359	0.000269129	0.000239166	0.000313956	0.000277965
Melanogenesis	0	2.20354e-08	0	0	0	2.44717e-08	3.50539e-08	0	3.16009e-08	2.31705e-08	0	4.36112e-08	3.86101e-07	1.23669e-08	0	3.85653e-08	1.36435e-07	0	0	0	0	4.07222e-08	0	0	3.77378e-08	1.63124e-07	0	0	0	2.42708e-07	0	0	0	0	1.20286e-07	0	0	1.13578e-06	0	1.55351e-07	0	0	0	0	0	0	0	0	0
Prolactin signaling pathway	0.000226243	0.000164808	0.000195549	0.000173592	0.000152317	0.000131497	0.000227198	8.44976e-05	0.000133563	0.000138709	0.000258923	0.000140149	9.70463e-05	0.00014399	0.000157485	0.000159799	0.000118328	0.000121661	0.000166501	4.24325e-05	0.000113836	0.000177046	0.000146586	0.000207283	0.000226461	0.000259124	0.000107654	0.000157047	0.000178673	0.000295407	0.000112487	0.000225436	0.000191762	0.000180823	0.000114841	0.000163369	0.000172504	0.00024294	0.000174022	0.000235801	0.000250731	0.000170122	0.000134101	0.000193108	0.000183805	0.00012791	0.000188289	0.000120412	0.000163762
Thyroid hormone synthesis	0.000679547	0.000294794	0.00039517	0.000343735	0.000301019	0.000349691	0.000471854	0.000273781	0.000274639	0.000308753	0.000356487	0.000310355	0.000149147	0.000299449	0.000296973	0.000332743	0.000265007	0.000324689	0.000294911	0.000160723	0.000369828	0.00031128	0.000305036	0.00039245	0.000466207	0.000830277	0.000243516	0.000199177	0.000160978	0.00057913	0.000274485	0.00029178	0.000299209	0.000306765	0.000363304	0.000394181	0.000243133	0.000420535	0.000495014	0.000599784	0.000739021	0.000242612	0.000289125	0.000337807	0.000339286	0.000423547	0.000291862	0.000250515	0.000303929
Thyroid hormone signaling pathway	9.99539e-06	1.58528e-05	1.02189e-05	2.69809e-05	8.72685e-06	1.01619e-05	4.74571e-05	7.85153e-06	5.27156e-06	9.21874e-06	1.93013e-09	8.97463e-06	9.42053e-06	6.44098e-06	7.30557e-06	9.53711e-06	4.34692e-06	7.67973e-06	2.77117e-05	5.32709e-06	1.09593e-05	2.4136e-07	9.35098e-06	1.13324e-05	3.91236e-05	1.41121e-05	5.66901e-06	2.42674e-05	3.76374e-06	7.04048e-05	1.2469e-05	1.25995e-05	2.75392e-07	6.807e-06	1.16359e-05	1.63046e-05	1.91138e-05	9.68665e-05	7.05357e-06	4.62585e-05	1.90467e-05	3.14601e-05	1.11963e-05	1.26188e-05	4.17421e-05	8.02648e-06	1.32179e-05	1.2557e-05	9.74743e-06
Adipocytokine signaling pathway	9.54764e-05	0.000117044	0.000159169	0.000152772	0.000190173	0.000414612	0.000232106	0.000533922	0.000200171	0.000258455	0.000152042	0.000261149	0.00068457	0.000165596	0.000142148	0.000183595	0.000228598	0.000551758	0.00014503	0.000849768	0.000799154	0.000148304	0.00014074	0.000436488	0.000185147	9.08372e-05	0.000399351	0.000403865	0.000433003	0.000170826	0.000579775	0.000380755	0.000142474	0.000470255	0.000660979	0.000580375	9.13566e-05	0.000211906	7.65353e-05	0.000185967	0.000173587	0.000372699	0.000420778	0.000503279	0.000148444	0.000639559	0.000380624	0.000436055	0.00042608
Oxytocin signaling pathway	0	0	0	0	0	0	0	0	0	0	0	1.67735e-08	5.19473e-08	1.97871e-08	0	2.05682e-08	0	0	0	0	0	0	0	0	0	0	0	0	0	0	0	0	0	0	0	0	0	4.43897e-08	0	3.13673e-08	0	0	0	0	2.32285e-08	0	0	0	0
Glucagon signaling pathway	0.00170403	0.00108671	0.00140037	0.00112676	0.0010237	0.00140625	0.00178714	0.00108635	0.000890391	0.000996465	0.00129388	0.00100172	0.00101055	0.000928084	0.00103862	0.00108576	0.000822411	0.000979961	0.0012186	0.00102185	0.00130565	0.000965881	0.000962213	0.00133249	0.00166058	0.00190261	0.00105023	0.0015236	0.00148651	0.00204782	0.00118832	0.00113901	0.00106016	0.00119972	0.00120909	0.00145029	0.00130708	0.00202678	0.00117532	0.00195541	0.00191636	0.00115536	0.0012151	0.00130415	0.00155711	0.00124862	0.00120297	0.00120184	0.00124025
Regulation of lipolysis in adipocytes	0	0	0	0	0	0	0	0	0	0	0	0	5.19473e-08	0	0	0	0	0	0	0	0	0	0	0	0	0	0	0	0	0	0	0	0	0	0	0	0	0	0	3.13673e-08	0	0	0	0	0	0	0	0	0
Renin secretion	0	0	0	0	8.2629e-08	0	0	0	0	3.64069e-08	0	2.68773e-07	5.7142e-07	1.04295e-06	0	6.85606e-08	1.38575e-07	0	0	0	0	0	0	0	5.97516e-08	4.09901e-07	0	0	0	3.71357e-07	0	0	0	0	0	3.85634e-07	0	1.85802e-06	0	9.41019e-08	1.37084e-07	0	0	0	0	0	0	0	0
Aldosterone synthesis and secretion	5.41817e-06	9.67997e-06	7.70131e-06	1.82308e-05	1.8827e-06	6.31715e-06	3.38786e-05	3.03234e-06	1.25895e-06	4.68303e-06	1.93013e-09	4.50679e-06	2.2764e-06	3.00436e-06	4.80509e-06	6.93078e-06	5.45185e-07	1.7413e-06	5.81821e-06	1.09952e-06	4.64524e-06	6.57849e-10	1.7868e-06	4.95321e-06	3.37523e-05	1.32415e-05	2.14564e-06	4.09286e-06	3.12951e-06	6.16912e-05	4.26631e-06	6.91249e-06	1.53331e-07	2.79217e-06	5.8895e-06	1.32966e-05	1.28245e-05	1.79663e-05	4.92856e-06	2.73785e-05	1.47057e-05	4.45404e-06	4.67118e-06	6.53717e-06	2.30443e-05	2.68832e-06	7.66264e-06	8.67153e-06	8.03003e-06
Parathyroid hormone synthesis, secretion and action	0	6.88606e-09	1.46869e-07	7.31351e-08	3.09859e-08	0	1.47038e-07	0	9.48028e-08	2.19541e-07	0	2.5422e-07	3.66844e-07	5.07266e-07	3.50207e-08	2.75853e-07	1.73827e-07	0	9.19714e-09	0	0	5.25877e-08	0	0	2.66339e-07	8.36511e-07	0	0	0	3.72105e-07	0	0	1.70886e-07	1.46441e-07	0	3.85634e-07	0	2.78681e-06	0	2.19992e-07	0	1.8613e-07	0	0	4.67689e-08	0	0	0	0
Type II diabetes mellitus	0.000255671	0.000272637	0.000268603	0.00028323	0.000283077	0.00030329	0.000251514	0.000276193	0.000276059	0.000238959	0.000316958	0.000240476	0.000252615	0.000270303	0.000274969	0.000274814	0.000216626	0.000263691	0.000286888	0.000301031	0.000302991	0.000278409	0.000276595	0.000238076	0.000245007	0.000278527	0.000201826	0.000321224	0.000349048	0.000270833	0.000269922	0.000222356	0.000316434	0.000248214	0.000228979	0.000284412	0.000190083	0.000336746	0.000242215	0.00029172	0.000265573	0.000283002	0.000238475	0.000245905	0.00025118	0.000248888	0.000236059	0.000301804	0.000275675
Insulin resistance	0.000345337	0.000423366	0.000419189	0.000452937	0.000415058	0.000556366	0.000380475	0.000594028	0.000437126	0.000407547	0.000391507	0.000409852	0.000594304	0.000416357	0.000426479	0.000425386	0.000391909	0.000578323	0.000442302	0.000669855	0.00067494	0.000397721	0.000426622	0.000613372	0.000435718	0.000318592	0.000569217	0.00061451	0.00065508	0.000498179	0.000639921	0.000713531	0.000421897	0.000706398	0.000634307	0.000632521	0.00044146	0.000417722	0.000367854	0.000419165	0.000386786	0.000625212	0.000597101	0.000703388	0.000469637	0.000713437	0.000646519	0.000604363	0.000642327
Non-alcoholic fatty liver disease (NAFLD)	9.11502e-05	0.000108879	8.33697e-05	1.40419e-05	4.43482e-05	2.24788e-05	0.000215265	0.00011702	2.60602e-05	0.000136016	0	0.00012636	0.000157798	4.15061e-05	4.83811e-05	1.26908e-05	0.000230182	0.000143587	8.38653e-05	6.74204e-05	3.78048e-05	5.0816e-07	7.46765e-05	9.75134e-05	0.00024895	1.01666e-05	0.000341485	0.00017123	8.79105e-05	0.000158128	0.000126342	0.000166696	1.4452e-06	0.000105171	0.000118403	5.8552e-05	0.000581514	5.13093e-05	0.000166173	1.23869e-05	4.93503e-06	0.00013593	0.000206047	5.74656e-05	0.000274636	0.000102611	0.00022244	0.000427861	0.000214329
Cushing's syndrome	0.000164084	0.000337754	0.000289308	0.000250631	0.000276186	0.00029602	0.000362662	0.000280149	0.000276118	0.000314281	0.000149286	0.000308244	0.000231323	0.000278518	0.000297017	0.00026938	0.000370478	0.000301015	0.000307546	0.000145324	0.00024637	0.000239022	0.000282381	0.000230934	0.000329521	9.89829e-05	0.000362951	0.000224304	0.000141531	0.00024514	0.000240923	0.0002925	0.00021163	0.000275568	0.000247415	0.000275138	0.000554118	0.000240835	0.000266649	0.000179983	0.000103236	0.000248929	0.0003088	0.000234197	0.000366398	0.000327378	0.000319128	0.000309942	0.000283844
Type I diabetes mellitus	0.000332327	0.000409929	0.000367961	0.000398004	0.000389129	0.000411403	0.000328793	0.000439823	0.000415114	0.00037739	0.0003311	0.000377658	0.000464548	0.000400777	0.000404691	0.000393055	0.000388989	0.000403285	0.000406121	0.000564911	0.000429155	0.000388812	0.000403259	0.000345741	0.000350893	0.000324237	0.000332981	0.000340826	0.000295197	0.000333959	0.000374125	0.000323686	0.000371998	0.000351532	0.000371734	0.000389581	0.000401845	0.00036131	0.000380373	0.00033197	0.000309613	0.000352995	0.000337639	0.000332497	0.000370464	0.000390979	0.000349611	0.000379198	0.000354951
Aldosterone-regulated sodium reabsorption	5.41817e-06	9.67997e-06	7.70131e-06	1.82308e-05	1.8827e-06	6.31715e-06	3.38786e-05	3.03234e-06	1.25895e-06	4.68303e-06	1.93013e-09	4.50679e-06	2.2764e-06	3.00436e-06	4.80509e-06	6.93078e-06	5.45185e-07	1.7413e-06	5.81821e-06	1.09952e-06	4.64524e-06	6.57849e-10	1.7868e-06	4.95321e-06	3.37523e-05	1.32415e-05	2.14564e-06	4.09286e-06	3.12951e-06	6.16912e-05	4.26631e-06	6.91249e-06	1.53331e-07	2.79217e-06	5.8895e-06	1.32966e-05	1.28245e-05	1.79663e-05	4.92856e-06	2.73785e-05	1.47057e-05	4.45404e-06	4.67118e-06	6.53717e-06	2.30443e-05	2.68832e-06	7.66264e-06	8.67153e-06	8.03003e-06
Endocrine and other factor-regulated calcium reabsorption	5.41817e-06	9.67997e-06	7.70131e-06	1.82308e-05	1.8827e-06	6.31715e-06	3.38786e-05	3.03234e-06	1.25895e-06	4.68303e-06	1.93013e-09	4.50679e-06	2.2764e-06	3.00436e-06	4.80509e-06	6.93078e-06	5.45185e-07	1.7413e-06	5.81821e-06	1.09952e-06	4.64524e-06	6.57849e-10	1.7868e-06	4.95321e-06	3.37523e-05	1.32415e-05	2.14564e-06	4.09286e-06	3.12951e-06	6.16912e-05	4.26631e-06	6.91249e-06	1.53331e-07	2.79217e-06	5.8895e-06	1.32966e-05	1.28245e-05	1.79663e-05	4.92856e-06	2.73785e-05	1.47057e-05	4.45404e-06	4.67118e-06	6.53717e-06	2.30443e-05	2.68832e-06	7.66264e-06	8.67153e-06	8.03003e-06
Vasopressin-regulated water reabsorption	0	0	0	0	0	0	0	0	0	0	0	0	0	0	2.10124e-08	0	0	0	0	0	0	0	0	0	0	0	0	0	0	1.11407e-07	0	0	0	0	0	0	0	0	0	0	0	0	0	0	0	0	0	0	0
Proximal tubule bicarbonate reclamation	0.000264111	0.000273926	0.00026811	0.000271106	0.00027803	0.000299457	0.000330663	0.000268664	0.000273172	0.000259603	0.000179771	0.00026123	0.000241842	0.000271318	0.000270968	0.000280012	0.000247779	0.000246412	0.000260796	0.000314267	0.000290675	0.000243295	0.000260799	0.000259867	0.000270663	0.0002905	0.000211646	0.000193854	0.000139923	0.000275078	0.000249784	0.000270498	0.000235811	0.000279095	0.000325156	0.00036609	0.000218499	0.000313361	0.00024269	0.000300615	0.000288503	0.000225434	0.000243374	0.000291169	0.000227422	0.00029427	0.000246032	0.00022427	0.000242128
Salivary secretion	5.41817e-06	9.67997e-06	7.70131e-06	1.82308e-05	1.8827e-06	6.31715e-06	3.38786e-05	3.03234e-06	1.25895e-06	4.68303e-06	1.93013e-09	4.50679e-06	2.2764e-06	3.00436e-06	4.80509e-06	6.93078e-06	5.45185e-07	1.7413e-06	5.81821e-06	1.09952e-06	4.64524e-06	6.57849e-10	1.7868e-06	4.95321e-06	3.37523e-05	1.32415e-05	2.14564e-06	4.09286e-06	3.12951e-06	6.16912e-05	4.26631e-06	6.91249e-06	1.53331e-07	2.79217e-06	5.8895e-06	1.32966e-05	1.28245e-05	1.79663e-05	4.92856e-06	2.73785e-05	1.47057e-05	4.45404e-06	4.67118e-06	6.53717e-06	2.30443e-05	2.68832e-06	7.66264e-06	8.67153e-06	8.03003e-06
Gastric acid secretion	5.41817e-06	9.67997e-06	7.70131e-06	1.82308e-05	1.8827e-06	6.31715e-06	3.38786e-05	3.03234e-06	1.25895e-06	4.68303e-06	1.93013e-09	4.50679e-06	2.2764e-06	3.00436e-06	4.80509e-06	6.93078e-06	5.45185e-07	1.7413e-06	5.81821e-06	1.09952e-06	4.64524e-06	6.57849e-10	1.7868e-06	4.95321e-06	3.37523e-05	1.32415e-05	2.14564e-06	4.09286e-06	3.12951e-06	6.16912e-05	4.26631e-06	6.91249e-06	1.53331e-07	2.79217e-06	5.8895e-06	1.32966e-05	1.28245e-05	1.79663e-05	4.92856e-06	2.73785e-05	1.47057e-05	4.45404e-06	4.67118e-06	6.53717e-06	2.30443e-05	2.68832e-06	7.66264e-06	8.67153e-06	8.03003e-06
Pancreatic secretion	5.41817e-06	9.67997e-06	7.70131e-06	1.82308e-05	1.8827e-06	6.31715e-06	3.38786e-05	3.03234e-06	1.25895e-06	4.68303e-06	1.93013e-09	4.52072e-06	2.2764e-06	3.01673e-06	4.80509e-06	6.93078e-06	5.45185e-07	1.7413e-06	5.81821e-06	1.09952e-06	4.64524e-06	1.36722e-09	1.7868e-06	4.95321e-06	3.37523e-05	1.32415e-05	2.14564e-06	4.09286e-06	3.12951e-06	6.16912e-05	4.26631e-06	6.91249e-06	2.7051e-07	2.79217e-06	5.8895e-06	1.32966e-05	1.28245e-05	1.82358e-05	4.92856e-06	2.73785e-05	1.47057e-05	4.45404e-06	4.67118e-06	6.53717e-06	2.30443e-05	2.68832e-06	7.66264e-06	8.67153e-06	8.03003e-06
Carbohydrate digestion and absorption	0.000197359	0.000219073	0.000208015	0.000308384	0.000226395	0.000209636	8.58492e-05	0.000222679	0.000262209	0.000217452	0.000160721	0.000220586	0.00022031	0.000260483	0.000248492	0.000259094	0.000182683	0.000205927	0.000211409	0.000280891	0.000219646	0.000242804	0.000244238	0.000180776	0.000192006	0.00021608	0.000120075	0.000202277	0.000197078	0.000299404	0.00020181	0.000110913	0.000217769	0.000141143	0.000173973	0.000182754	5.61181e-05	9.36487e-05	0.000218936	0.000205653	0.000221432	0.000187563	0.00014317	0.000161905	0.000159857	0.000164409	0.000147007	0.000133217	0.000147706
Protein digestion and absorption	2.7942e-05	0.000110405	7.71384e-05	0.000131711	0.000119421	0.000301279	4.06761e-05	0.000336436	0.000151596	9.99315e-05	0.000108326	9.98667e-05	0.000192447	0.000128433	0.000117964	0.000116609	8.97378e-05	0.000370738	0.000106219	0.000413324	0.000491001	0.000124556	0.000124521	0.000324925	6.2371e-05	3.0056e-05	0.000320031	0.000296559	0.000278587	7.43714e-05	0.00044521	0.000365051	0.000131032	0.000416122	0.000707872	0.000574418	6.37997e-05	3.65359e-05	7.02611e-05	5.48466e-05	6.90696e-05	0.00027757	0.000333131	0.0004536	5.32381e-05	0.000557118	0.000287491	0.000258876	0.000276859
Bile secretion	5.6736e-06	9.8614e-06	7.96442e-06	1.8346e-05	3.56834e-06	6.31715e-06	3.49923e-05	3.1096e-06	2.10585e-06	9.72043e-06	1.93013e-09	9.54343e-06	8.56211e-06	3.85746e-06	5.14654e-06	8.38332e-06	5.83747e-06	2.88223e-06	6.10842e-06	1.09952e-06	4.64524e-06	4.38773e-08	1.8635e-06	5.14876e-06	3.58347e-05	1.4738e-05	2.75546e-06	4.09286e-06	3.12951e-06	6.44039e-05	4.26631e-06	6.91249e-06	2.1192e-07	2.79217e-06	6.58425e-06	1.40679e-05	1.30953e-05	2.3324e-05	5.01613e-06	2.82358e-05	1.5318e-05	4.45404e-06	4.67118e-06	6.53717e-06	2.40385e-05	3.16494e-06	7.66264e-06	8.67153e-06	8.03003e-06
Mineral absorption	0.000138629	1.34547e-05	5.22657e-05	3.60764e-05	3.24455e-05	1.28748e-05	0.000125636	1.71626e-05	6.63777e-06	4.98677e-05	3.06111e-05	4.84336e-05	4.41177e-05	1.45541e-05	1.11093e-05	3.37492e-05	4.28194e-05	3.74951e-05	1.35537e-05	6.68351e-06	2.63177e-05	4.61689e-06	2.02981e-05	5.38246e-05	0.000116191	0.000195072	2.29181e-05	1.51451e-05	2.62252e-05	0.000155813	1.56032e-05	1.95509e-05	2.51305e-05	1.06545e-05	1.65721e-05	2.33012e-05	2.57927e-05	7.62082e-05	8.62109e-05	0.000124833	0.000155906	1.59769e-05	2.77143e-05	2.44059e-05	5.442e-05	1.85129e-05	2.35909e-05	2.41317e-05	3.3945e-05
Cholesterol metabolism	0.000137892	8.68138e-06	3.15802e-05	1.40189e-05	2.92671e-05	5.02819e-05	9.39987e-05	0.000100976	1.65856e-05	1.96431e-05	0.000107381	1.90347e-05	0.000164803	7.08397e-06	5.85358e-06	1.64794e-05	2.84194e-05	7.69631e-05	2.83304e-05	0.000217355	0.000107208	3.09435e-05	2.89793e-05	0.000100867	5.49778e-05	0.00018118	5.88103e-05	3.99954e-05	4.33522e-05	5.34841e-05	9.00178e-05	6.06964e-05	5.4493e-05	7.46366e-05	0.000120302	7.81825e-05	2.16253e-05	0.000113785	8.51425e-05	0.000107866	0.000144686	3.42089e-05	6.71087e-05	8.19575e-05	3.38964e-05	6.48083e-05	3.09594e-05	5.02721e-05	4.67136e-05
Alzheimer's disease	0.00055265	0.000556728	0.000499075	0.000417973	0.000462248	0.000385355	0.000689762	0.000500953	0.000437618	0.000572029	0.000408395	0.000558738	0.00055451	0.000458096	0.000472057	0.000421325	0.000721054	0.000538733	0.000516536	0.000431931	0.00036099	0.000416593	0.00050765	0.000444917	0.000716764	0.000464306	0.000707522	0.000496473	0.000363804	0.000566938	0.000444876	0.000477125	0.000404611	0.000408143	0.00040138	0.000361523	0.00116661	0.000449641	0.000662153	0.000415268	0.000407746	0.000448808	0.000540357	0.000334513	0.000743961	0.000468091	0.000593717	0.000762029	0.000541166
Parkinson's disease	9.11502e-05	0.000108879	8.33071e-05	1.40237e-05	4.43275e-05	2.23646e-05	0.000215217	0.000116814	2.60392e-05	0.000135979	0	0.00012636	0.000157798	4.15061e-05	4.83811e-05	1.26651e-05	0.000230182	0.000142235	8.38051e-05	6.68926e-05	2.70603e-05	5.0816e-07	7.46189e-05	9.66009e-05	0.00024889	1.0112e-05	0.00033867	0.00017068	8.70296e-05	0.000158054	0.000125282	0.000166395	1.4452e-06	0.000104007	0.000117081	5.70095e-05	0.000581127	5.1265e-05	0.000166173	1.23555e-05	4.70655e-06	0.000122988	0.000202919	5.63145e-05	0.000274636	0.000102294	0.000216191	0.000425467	0.000212361
Amyotrophic lateral sclerosis (ALS)	0.000113611	0.000249854	0.000201782	0.000240617	0.000277943	0.000163632	0.000281769	0.000168805	0.000261015	0.000287984	0.000267552	0.000285059	0.000130743	0.000278899	0.000252513	0.000257883	0.00032222	0.000192762	0.000236653	8.36113e-05	0.000121546	0.000274466	0.000257813	0.000142647	0.000189821	5.6982e-05	0.000374563	0.000209718	9.88983e-05	9.97768e-05	0.000184907	0.000190084	0.000272358	0.000162051	0.000120188	0.000109215	0.000231749	0.000198353	0.000191379	0.000149724	7.74049e-05	0.000206317	0.000255636	7.66521e-05	0.000192872	0.000198048	0.000258897	0.000310096	0.000218516
Huntington's disease	0.000348958	0.000450612	0.000383161	0.000384633	0.000409879	0.000322514	0.000396453	0.00046339	0.000418614	0.000504778	0.000331437	0.00049549	0.000442511	0.000437892	0.000414228	0.000377751	0.000606345	0.000483476	0.000394046	0.000401098	0.000307993	0.000390386	0.00045111	0.00031334	0.000493073	0.000236853	0.000653366	0.00035868	0.000197576	0.00036649	0.000377564	0.000366073	0.000375772	0.000333609	0.00032915	0.000247933	0.000822844	0.000170981	0.000502154	0.000211435	0.000227862	0.000359262	0.000471115	0.000219932	0.000504296	0.000408716	0.000457097	0.000678084	0.000447901
Prion diseases	2.14745e-05	0.000100498	6.76041e-05	0.000111209	0.000105419	8.65139e-05	5.72248e-06	7.56836e-05	0.000122258	9.11774e-05	7.47775e-05	9.22338e-05	2.47948e-05	0.000124331	0.000112884	0.000110609	8.86264e-05	7.79431e-05	8.85202e-05	3.42141e-05	6.65277e-05	0.000119847	0.000107751	4.2298e-05	2.15314e-05	1.18685e-05	0.000111884	5.35129e-05	2.80883e-05	7.0196e-06	6.11736e-05	6.06789e-05	0.000106662	6.48643e-05	2.66067e-05	3.79161e-05	8.94051e-06	1.57078e-05	6.53212e-05	2.39942e-05	1.05648e-05	6.02968e-05	8.19134e-05	2.56038e-05	2.75107e-05	0.000105202	8.42641e-05	4.10279e-05	5.8527e-05
Cocaine addiction	1.12929e-06	7.03818e-07	2.13771e-06	2.04256e-07	4.43983e-06	5.11187e-07	4.65924e-06	4.50672e-06	2.05406e-06	1.75908e-05	9.87122e-09	1.69251e-05	1.88977e-05	3.06535e-06	9.19293e-07	5.36932e-06	1.33816e-05	1.57616e-05	7.74424e-07	1.24764e-06	1.21752e-06	2.58966e-07	4.21902e-07	4.35793e-06	5.99585e-06	3.83646e-06	5.79881e-06	1.31821e-06	1.58556e-06	8.47808e-06	3.50974e-06	3.99047e-06	4.5895e-07	9.19651e-07	4.08852e-06	3.08507e-06	1.40145e-06	1.62498e-05	2.76607e-07	3.08832e-06	3.66602e-06	4.03467e-06	4.44681e-06	2.3022e-06	3.75708e-06	8.10257e-06	4.05068e-06	1.55577e-06	1.43117e-06
Amphetamine addiction	1.12929e-06	7.03818e-07	2.13771e-06	2.04256e-07	4.43983e-06	5.11187e-07	4.65924e-06	4.50672e-06	2.05406e-06	1.75908e-05	9.87122e-09	1.69251e-05	1.88977e-05	3.06535e-06	9.19293e-07	5.36932e-06	1.33816e-05	1.57616e-05	7.74424e-07	1.24764e-06	1.21752e-06	2.58966e-07	4.21902e-07	4.35793e-06	5.99585e-06	3.83646e-06	5.79881e-06	1.31821e-06	1.58556e-06	8.47808e-06	3.50974e-06	3.99047e-06	4.5895e-07	9.19651e-07	4.08852e-06	3.08507e-06	1.40145e-06	1.62498e-05	2.76607e-07	3.08832e-06	3.66602e-06	4.03467e-06	4.44681e-06	2.3022e-06	3.75708e-06	8.10257e-06	4.05068e-06	1.55577e-06	1.43117e-06
Alcoholism	1.12929e-06	7.03818e-07	2.13771e-06	2.04256e-07	4.43983e-06	5.11187e-07	4.65924e-06	4.50672e-06	2.05406e-06	1.75908e-05	9.87122e-09	1.69251e-05	1.88977e-05	3.06535e-06	9.19293e-07	5.36932e-06	1.33816e-05	1.57616e-05	7.74424e-07	1.24764e-06	1.21752e-06	2.58966e-07	4.21902e-07	4.35793e-06	5.99585e-06	3.83646e-06	5.79881e-06	1.31821e-06	1.58556e-06	8.47808e-06	3.50974e-06	3.99047e-06	4.5895e-07	9.19651e-07	4.08852e-06	3.08507e-06	1.40145e-06	1.62498e-05	2.76607e-07	3.08832e-06	3.66602e-06	4.03467e-06	4.44681e-06	2.3022e-06	3.75708e-06	8.10257e-06	4.05068e-06	1.55577e-06	1.43117e-06
Bacterial invasion of epithelial cells	0.000176538	0.000706799	0.000481821	0.000779929	0.000773033	0.000372805	0.000152805	0.000290776	0.000840387	0.000637988	0.000730947	0.000645631	0.000112075	0.000850623	0.000793977	0.000772399	0.000651553	0.000249632	0.000618672	0.000110336	0.000120812	0.000890187	0.000762658	9.78011e-05	0.000167467	7.78799e-05	4.95097e-05	2.97183e-05	1.10238e-05	3.80988e-05	7.38012e-05	2.37149e-05	0.000859012	8.82329e-05	1.9102e-05	6.31414e-05	4.32852e-05	9.14583e-05	0.000460336	0.000210687	8.71374e-05	0.000212542	6.70192e-05	2.05294e-05	0.000205069	6.6754e-05	8.05389e-05	4.07269e-05	0.000119338
Vibrio cholerae infection	2.2217e-05	1.89902e-06	4.58274e-06	1.11658e-06	6.68086e-06	1.03327e-06	1.10997e-05	6.4134e-07	1.29653e-06	4.45465e-06	5.86248e-05	3.81942e-06	1.61387e-06	1.87035e-06	8.7876e-07	2.51641e-06	1.9551e-06	5.40052e-07	1.50709e-06	8.7471e-08	8.96163e-07	2.10508e-05	2.42293e-06	6.57943e-06	7.89688e-06	3.05601e-05	4.35515e-07	6.92671e-07	2.25099e-07	8.67702e-06	6.15049e-07	6.12051e-07	2.73394e-05	2.15968e-07	2.58008e-06	7.10061e-07	1.52548e-06	6.59901e-06	1.46222e-05	1.50948e-05	2.21091e-05	2.77658e-07	9.36773e-07	1.18463e-06	4.06223e-06	3.87643e-07	4.54744e-07	1.04447e-06	1.51311e-06
Biofilm formation - Vibrio cholerae	0.00545082	0.00644585	0.00565419	0.00671579	0.00664435	0.00622719	0.00366688	0.00562474	0.0070349	0.00582017	0.00640035	0.0058665	0.00398162	0.00699035	0.00677216	0.00668896	0.00566733	0.0051648	0.00616753	0.00508448	0.00556604	0.00705619	0.00676566	0.00522435	0.00423843	0.00590086	0.00527641	0.00546734	0.00608557	0.00405491	0.00574854	0.00489224	0.00706269	0.00510488	0.00584441	0.00570405	0.00341465	0.00427818	0.00621523	0.004975	0.00526948	0.00561596	0.00557238	0.00550816	0.00447967	0.00532282	0.00692495	0.00557692	0.005808
Epithelial cell signaling in Helicobacter pylori infection	0.00211912	0.00238695	0.00189131	0.000675731	0.00125072	0.00082307	0.00440267	0.00269677	0.000901044	0.00264913	0.000391914	0.00249558	0.00336725	0.000943645	0.00128532	0.0006015	0.00468968	0.00320119	0.00192712	0.00185306	0.0010631	0.000398069	0.00180948	0.000504677	0.00498298	0.000469553	0.000969206	0.000881983	0.000765761	0.00316432	0.000520443	0.00068708	0.000421918	0.000545774	0.000673904	0.000520146	0.0109111	0.000748099	0.00352126	0.000544766	0.000438812	0.000655993	0.000899871	0.00069139	0.00541967	0.000643299	0.00131252	0.00102553	0.000556443
Pathogenic Escherichia coli infection	2.76562e-07	3.67925e-07	2.35767e-07	1.98891e-07	1.06935e-07	3.42901e-07	0	1.02302e-06	1.3494e-07	4.31824e-07	2.08834e-07	2.54588e-07	0	4.60586e-07	2.07396e-07	4.32155e-07	3.50378e-07	0	3.22486e-07	0	5.97435e-07	1.12364e-07	2.87212e-07	0	1.46818e-07	0	0	0	0	0	0	0	3.24227e-07	0	0	0	0	0	3.21012e-07	3.85369e-08	5.61392e-08	0	0	0	1.99102e-07	0	0	0	0
Shigellosis	4.14843e-07	4.30695e-07	2.46669e-07	4.56478e-07	2.75909e-06	2.05266e-07	0	6.08433e-07	7.55686e-07	7.71772e-07	9.49859e-07	2.7709e-07	5.81621e-07	4.51478e-07	2.61337e-07	6.92878e-07	5.16815e-07	0	4.64068e-07	2.05655e-07	2.43935e-07	2.03433e-06	5.89268e-07	5.5871e-07	4.12001e-07	1.22651e-07	6.70124e-07	5.88485e-07	0	2.54645e-07	0	0	4.65719e-06	0	9.43945e-09	0	1.84239e-07	1.95867e-07	7.96691e-07	1.22645e-07	1.57538e-07	0	0	0	7.96407e-08	0	0	0	0
Salmonella infection	0.000319736	0.0010147	0.000729391	0.00106399	0.00109736	0.00100348	0.000414281	0.00105068	0.00118375	0.000953005	0.000885368	0.000958648	0.000711507	0.00114212	0.00107443	0.00103276	0.00102283	0.00096895	0.000989133	0.00081907	0.000882337	0.00111117	0.00110432	0.000572724	0.00044603	0.000139664	0.00107719	0.000665927	0.000590731	0.000235731	0.000908677	0.00072748	0.00113381	0.00085437	0.000750302	0.000756642	0.00052423	0.00056831	0.000718644	0.000405844	0.000193812	0.000837551	0.000952343	0.000628985	0.000624574	0.000921926	0.000708826	0.00113293	0.000971387
Pertussis	0.000653913	0.00265623	0.0021215	0.00291254	0.00282811	0.0018699	0.000285922	0.00157922	0.00323107	0.00248843	0.00197031	0.00251828	0.000839745	0.00318052	0.00297571	0.00289851	0.00242008	0.00146099	0.00239407	0.00121601	0.0013487	0.00311282	0.00285739	0.000945399	0.000679522	0.000308171	0.00092708	0.000932794	0.000754651	0.000368151	0.00135076	0.000759865	0.00278483	0.00108769	0.00151514	0.0014626	0.000447395	0.000333947	0.00176529	0.000673302	0.000367033	0.00156203	0.0010362	0.00100879	0.00100776	0.000852247	0.000894212	0.000745987	0.000965474
Legionellosis	0.00100215	0.00109815	0.00101636	0.000920803	0.000994697	0.000999618	0.00138778	0.00109696	0.000893222	0.00101429	0.000903862	0.00100304	0.00122015	0.000899281	0.000960954	0.000891919	0.00117808	0.00114282	0.00116325	0.00102558	0.00102727	0.000812102	0.00101176	0.00106956	0.00134784	0.000887677	0.00140802	0.00129623	0.00117336	0.00123171	0.00109087	0.00108168	0.000940247	0.00101978	0.000959511	0.000967428	0.00188232	0.00156425	0.00107649	0.00104573	0.000870278	0.00112463	0.00120693	0.000905388	0.00147522	0.00108827	0.00122923	0.00181338	0.00134176
Leishmaniasis	0	0	0	0	0	0	0	0	0	0	0	0	5.19473e-08	0	0	0	0	0	0	0	0	0	0	0	0	0	0	0	0	0	0	0	0	0	0	0	0	0	0	3.13673e-08	0	0	0	0	0	0	0	0	0
Chagas disease (American trypanosomiasis)	2.27687e-05	0.000101364	6.9077e-05	0.000111316	0.000108573	5.41063e-05	9.28101e-06	4.4254e-05	0.000121275	0.000104625	7.46423e-05	0.000105195	3.44675e-05	0.000125357	0.000113677	0.000114751	9.8047e-05	4.62742e-05	8.81836e-05	1.72818e-05	3.81186e-05	0.000119569	0.000107567	2.86561e-05	2.52132e-05	1.33208e-05	8.97777e-06	4.56453e-06	2.66583e-06	1.14103e-05	1.51975e-05	5.79335e-06	0.000106065	1.78106e-05	2.76004e-06	9.32132e-06	7.81637e-06	2.28854e-05	6.55712e-05	2.6785e-05	1.34458e-05	3.20283e-05	1.08022e-05	4.07524e-06	3.10923e-05	1.66992e-05	1.33336e-05	5.82329e-06	1.83594e-05
African trypanosomiasis	2.311e-05	0.000101506	7.03767e-05	0.000125655	0.000110852	5.64361e-05	1.24949e-05	4.94303e-05	0.00012293	0.000112102	7.46423e-05	0.000112772	5.2221e-05	0.00012734	0.000115189	0.000120207	0.000103227	5.4446e-05	8.91502e-05	2.54764e-05	4.19603e-05	0.000119618	0.000108381	6.4306e-05	4.50172e-05	1.58894e-05	3.76931e-05	1.68667e-05	1.4771e-05	6.03383e-05	3.54735e-05	9.46599e-05	0.000106162	8.43406e-05	3.34264e-05	4.44525e-05	1.26011e-05	3.37291e-05	6.60818e-05	3.19303e-05	2.55455e-05	7.27717e-05	4.42471e-05	6.83377e-05	3.47864e-05	5.03561e-05	6.60034e-05	3.82404e-05	5.97655e-05
Toxoplasmosis	1.61328e-07	1.70315e-07	1.88228e-07	3.65675e-08	2.47887e-07	1.0405e-07	9.93195e-07	0	9.48028e-08	7.97566e-06	0	7.23914e-06	3.31771e-06	5.84025e-06	0	7.61957e-07	1.53648e-06	0	7.22583e-08	5.27847e-07	0	1.7227e-07	1.1489e-07	2.34658e-05	7.09943e-07	2.34259e-06	7.73576e-05	3.76238e-05	1.93791e-05	2.52673e-06	3.10888e-05	3.85495e-05	8.59311e-07	2.502e-05	2.77083e-05	1.65565e-05	3.22419e-06	1.1916e-05	9.17392e-08	1.74867e-06	1.14237e-06	2.93604e-05	4.45209e-05	1.17284e-05	1.16917e-07	2.50174e-05	4.259e-05	0.000122164	6.15878e-05
Amoebiasis	4.20133e-05	2.92185e-05	3.11973e-05	1.39331e-05	4.1955e-05	5.05565e-05	0.000167222	6.70384e-05	1.61647e-05	4.85128e-05	3.38335e-05	4.65934e-05	6.42687e-05	1.39957e-05	1.55661e-05	1.94964e-05	7.77617e-05	8.27807e-05	4.13851e-05	2.67127e-05	6.2857e-05	5.38748e-06	2.77959e-05	6.58699e-05	8.38144e-05	2.02962e-05	9.40085e-05	6.16452e-05	6.10932e-05	4.76112e-05	8.59744e-05	6.73494e-05	2.54515e-05	9.20821e-05	0.000131813	9.96933e-05	0.000116334	0.000123086	3.20672e-05	7.15984e-05	4.23853e-05	5.46007e-05	9.65484e-05	8.96361e-05	8.24761e-05	4.54561e-05	3.85419e-05	4.99283e-05	5.73076e-05
Staphylococcus aureus infection	0.00136669	0.000539306	0.00078281	0.00047614	0.000504918	0.000516629	0.00153707	0.000229119	0.000301958	0.000472354	0.000826928	0.000471013	0.000217629	0.000366218	0.000467142	0.000513866	0.00046644	0.000258138	0.000620904	9.71133e-05	0.000290663	0.000460838	0.000426275	0.000539388	0.00109567	0.00161035	0.00028791	0.000398508	0.000244187	0.00120895	0.000218489	0.000273972	0.000502738	0.000223545	0.000290491	0.000463935	0.000816256	0.0013574	0.00083288	0.00143083	0.00144892	0.000262109	0.000346423	0.000339876	0.000898925	0.000319272	0.000463006	0.000371342	0.00038457
Tuberculosis	0.000975522	0.000892055	0.000916862	0.00088425	0.000838751	0.000924123	0.000912302	0.000903842	0.000844256	0.000835913	0.000847234	0.000835968	0.000940761	0.000845368	0.000865426	0.000856778	0.000813391	0.000874876	0.000924335	0.000976971	0.000986459	0.000836877	0.000869782	0.000983659	0.000962018	0.00101946	0.00091463	0.00089377	0.000823718	0.00104134	0.000941502	0.00088631	0.000834535	0.000903339	0.00100588	0.000982258	0.000989614	0.00110083	0.000922292	0.000974396	0.000992589	0.000932972	0.000914104	0.000931297	0.000967563	0.000959506	0.000910301	0.00108427	0.000959276
Hepatitis C	0	0	6.26434e-08	1.82838e-08	2.06573e-08	1.14201e-07	4.8686e-08	2.06022e-07	2.10673e-08	3.64069e-08	0	0	0	0	0	2.57102e-08	0	1.3522e-06	6.02605e-08	5.27847e-07	1.07445e-05	0	5.75321e-08	9.12559e-07	5.97516e-08	5.46535e-08	2.81452e-06	5.49253e-07	8.80867e-07	7.42714e-08	1.05955e-06	3.01168e-07	0	1.16372e-06	1.32152e-06	1.54253e-06	3.86902e-07	4.43897e-08	0	3.13673e-08	2.28473e-07	1.29422e-05	3.1275e-06	1.1511e-06	0	3.17748e-07	6.24963e-06	2.39349e-06	1.96785e-06
Hepatitis B	1.61328e-07	1.70315e-07	1.88228e-07	3.65675e-08	2.47887e-07	1.0405e-07	9.93195e-07	0	9.48028e-08	7.97566e-06	0	7.23914e-06	3.31771e-06	5.84025e-06	0	7.61957e-07	1.53648e-06	0	7.22583e-08	5.27847e-07	0	1.7227e-07	1.1489e-07	2.34658e-05	7.09943e-07	2.34259e-06	7.73576e-05	3.76238e-05	1.93791e-05	2.52673e-06	3.10888e-05	3.85495e-05	8.59311e-07	2.502e-05	2.77083e-05	1.65565e-05	3.22419e-06	1.1916e-05	9.17392e-08	1.74867e-06	1.14237e-06	2.93604e-05	4.45209e-05	1.17284e-05	1.16917e-07	2.50174e-05	4.259e-05	0.000122164	6.15878e-05
Measles	0	0	6.26434e-08	1.82838e-08	2.06573e-08	1.14201e-07	4.8686e-08	2.06022e-07	2.10673e-08	3.64069e-08	0	0	0	0	0	2.57102e-08	0	1.3522e-06	6.02605e-08	5.27847e-07	1.07445e-05	0	5.75321e-08	9.12559e-07	5.97516e-08	5.46535e-08	2.81452e-06	5.49253e-07	8.80867e-07	7.42714e-08	1.05955e-06	3.01168e-07	0	1.16372e-06	1.32152e-06	1.54253e-06	3.86902e-07	4.43897e-08	0	3.13673e-08	2.28473e-07	1.29422e-05	3.1275e-06	1.1511e-06	0	3.17748e-07	6.24963e-06	2.39349e-06	1.96785e-06
Human cytomegalovirus infection	1.61328e-07	1.70315e-07	1.88228e-07	3.65675e-08	2.47887e-07	1.0405e-07	9.93195e-07	0	9.48028e-08	7.97566e-06	0	7.23914e-06	3.36965e-06	5.84025e-06	0	7.61957e-07	1.53648e-06	0	7.22583e-08	5.27847e-07	0	1.7227e-07	1.1489e-07	2.34658e-05	7.09943e-07	2.34259e-06	7.73576e-05	3.76238e-05	1.93791e-05	2.52673e-06	3.10888e-05	3.85495e-05	8.59311e-07	2.502e-05	2.77083e-05	1.65565e-05	3.22419e-06	1.1916e-05	9.17392e-08	1.78004e-06	1.14237e-06	2.93604e-05	4.45209e-05	1.17284e-05	1.16917e-07	2.50174e-05	4.259e-05	0.000122164	6.15878e-05
Influenza A	1.61328e-07	1.71692e-07	2.50872e-07	5.48513e-08	2.68544e-07	2.26409e-07	1.04188e-06	2.06022e-07	1.1587e-07	8.01207e-06	0	7.25307e-06	3.31771e-06	5.85261e-06	0	8.00523e-07	1.54551e-06	1.3522e-06	1.32519e-07	1.05569e-06	1.07445e-05	1.72979e-07	1.72422e-07	2.43784e-05	7.72053e-07	2.43824e-06	8.01722e-05	3.81731e-05	2.02599e-05	2.67262e-06	3.21484e-05	3.88507e-05	9.76489e-07	2.61837e-05	2.90298e-05	1.80991e-05	3.61109e-06	1.27661e-05	9.17392e-08	1.79348e-06	1.37084e-06	4.23026e-05	4.76484e-05	1.28796e-05	1.16917e-07	2.53351e-05	4.88397e-05	0.000124557	6.35557e-05
Human papillomavirus infection	0.000255621	0.000272637	0.000268474	0.000282934	0.000281321	0.000294657	0.000251514	0.000269879	0.00027354	0.000238901	0.000316958	0.0002404	0.000249633	0.000270187	0.000274969	0.000274814	0.000216573	0.000250135	0.000285715	0.000292768	0.000287232	0.000278409	0.000276346	0.000236616	0.000244952	0.000278264	0.000191881	0.00022678	0.000222264	0.000268726	0.000231672	0.000217748	0.000316434	0.000243064	0.000222088	0.000264722	0.000189659	0.000336229	0.000242192	0.000291381	0.000264876	0.000248005	0.000225245	0.000234964	0.00025118	0.0002466	0.000229023	0.00029424	0.000269342
HTLV-I infection	0.000137892	8.68138e-06	3.15802e-05	1.40189e-05	2.92671e-05	5.02819e-05	9.39987e-05	0.000100976	1.65856e-05	1.96431e-05	0.000107381	1.90347e-05	0.000164803	7.08397e-06	5.85358e-06	1.64794e-05	2.84194e-05	7.69631e-05	2.83304e-05	0.000217355	0.000107208	3.09435e-05	2.89793e-05	0.000100867	5.49778e-05	0.00018118	5.88103e-05	3.99954e-05	4.33522e-05	5.34841e-05	9.00178e-05	6.06964e-05	5.4493e-05	7.46366e-05	0.000120302	7.81825e-05	2.16253e-05	0.000113785	8.51425e-05	0.000107866	0.000144686	3.42089e-05	6.71087e-05	8.19575e-05	3.38964e-05	6.48083e-05	3.09594e-05	5.02721e-05	4.67136e-05
Kaposi's sarcoma-associated herpesvirus infection	1.61328e-07	1.70315e-07	1.88228e-07	3.65675e-08	2.47887e-07	1.0405e-07	9.93195e-07	0	9.48028e-08	7.97566e-06	0	7.23914e-06	3.36965e-06	5.84025e-06	0	7.61957e-07	1.53648e-06	0	7.22583e-08	5.27847e-07	0	1.7227e-07	1.1489e-07	2.34658e-05	7.09943e-07	2.34259e-06	7.73576e-05	3.76238e-05	1.93791e-05	2.52673e-06	3.10888e-05	3.85495e-05	8.59311e-07	2.502e-05	2.77083e-05	1.65565e-05	3.22419e-06	1.1916e-05	9.17392e-08	1.78004e-06	1.14237e-06	2.93604e-05	4.45209e-05	1.17284e-05	1.16917e-07	2.50174e-05	4.259e-05	0.000122164	6.15878e-05
Herpes simplex infection	1.61328e-07	1.70315e-07	2.50872e-07	5.48513e-08	2.9953e-07	2.18252e-07	1.04188e-06	2.06022e-07	1.1587e-07	8.01207e-06	0	7.23914e-06	3.31771e-06	5.84025e-06	0	7.87668e-07	1.55958e-06	1.3522e-06	1.32519e-07	1.05569e-06	1.07445e-05	1.7227e-07	1.72422e-07	2.43784e-05	7.69694e-07	2.39725e-06	8.01722e-05	3.81731e-05	2.02599e-05	2.601e-06	3.21484e-05	3.88507e-05	8.59311e-07	2.61837e-05	2.90298e-05	1.80991e-05	3.61109e-06	1.19604e-05	9.17392e-08	1.78004e-06	1.37084e-06	4.23026e-05	4.76484e-05	1.28796e-05	1.16917e-07	2.53351e-05	4.88397e-05	0.000124557	6.35557e-05
Epstein-Barr virus infection	0	0	0	0	3.09859e-08	0	0	0	0	4.15288e-10	0	0	0	0	0	0	2.30959e-08	0	0	0	0	0	0	0	0	0	0	0	0	0	0	0	0	0	0	0	0	0	0	0	0	0	0	0	0	0	0	0	0
Pathways in cancer	0.000373495	0.000887524	0.000752536	0.000849908	0.000852838	0.000752409	0.000578254	0.000784117	0.000921995	0.000883722	0.000633282	0.00088304	0.000727849	0.000941706	0.000895931	0.000859552	0.000918336	0.000760074	0.000810978	0.000730128	0.000661226	0.000870117	0.000872219	0.000561866	0.000614028	0.000204958	0.000794558	0.000569041	0.000495594	0.000482236	0.000670106	0.00065479	0.000800893	0.000667636	0.000650812	0.000658055	0.000836803	0.000444599	0.00066026	0.00041918	0.000281194	0.000679084	0.000709973	0.000577795	0.000711111	0.000719448	0.000685464	0.000833308	0.000746979
Viral carcinogenesis	0.000255621	0.000272637	0.000268474	0.000282934	0.000281321	0.000294657	0.000251514	0.000269879	0.00027354	0.000238901	0.000316958	0.0002404	0.000249581	0.000270187	0.000274969	0.000274814	0.000216573	0.000250135	0.000285715	0.000292768	0.000287232	0.000278409	0.000276346	0.000236616	0.000244952	0.000278264	0.000191881	0.00022678	0.000222264	0.000268726	0.000231672	0.000217748	0.000316434	0.000243064	0.000222088	0.000264722	0.000189659	0.000336229	0.000242192	0.000291349	0.000264876	0.000248005	0.000225245	0.000234964	0.00025118	0.0002466	0.000229023	0.00029424	0.000269342
Chemical carcinogenesis	0.000240132	0.000508241	0.000368482	0.000578935	0.000552268	0.000278919	0.000121162	0.000213326	0.000607845	0.000516553	0.000377454	0.000522841	0.000140702	0.000642224	0.000572843	0.000586734	0.000499744	0.000183979	0.000451109	9.72448e-05	0.000104339	0.000600599	0.000548845	0.000170853	0.000191155	0.000237298	9.59956e-05	4.06428e-05	2.95453e-05	0.000153015	0.000100207	0.000193613	0.000533685	0.000199763	8.57268e-05	0.000138022	4.90037e-05	0.000184007	0.000408883	0.00023245	0.000198689	0.000239188	0.000123327	0.000144571	0.000176888	0.000104845	0.000157218	8.86378e-05	0.00017949
Proteoglycans in cancer	0.000261737	0.000208782	0.000227484	0.000174876	0.000175329	0.00023353	0.000318642	0.000248383	0.000160613	0.00018784	0.000182034	0.000185719	0.000288587	0.00015756	0.000178487	0.000170312	0.000203868	0.000250908	0.000225467	0.000302225	0.000256788	0.000150501	0.000181749	0.00027666	0.000301711	0.000265441	0.000275038	0.000270336	0.000252056	0.000315816	0.000257571	0.000335433	0.000161671	0.000304948	0.000268409	0.000289324	0.000378224	0.000333247	0.000231247	0.00027099	0.000261517	0.000259525	0.000275132	0.000295362	0.00031149	0.000274481	0.000305844	0.000311032	0.000291495
MicroRNAs in cancer	0.000848058	0.00102757	0.000840326	0.000773535	0.000818136	0.00072365	0.000930377	0.00102335	0.000864332	0.000993798	0.000548619	0.000974977	0.0010421	0.000846058	0.000879414	0.000746307	0.00132018	0.00106037	0.000888594	0.000881331	0.000707287	0.000743828	0.000961802	0.000770188	0.00119246	0.000629453	0.000918628	0.000592312	0.00040226	0.000892607	0.000775338	0.000812944	0.000685065	0.000763552	0.000814874	0.000751412	0.00217194	0.000389404	0.001203	0.000465558	0.000539749	0.000655132	0.000827323	0.000752943	0.001244	0.000741719	0.00086788	0.000615628	0.000610648
Colorectal cancer	1.61328e-07	1.70315e-07	1.88228e-07	3.65675e-08	2.47887e-07	1.0405e-07	9.93195e-07	0	9.48028e-08	7.97566e-06	0	7.23914e-06	3.31771e-06	5.84025e-06	0	7.61957e-07	1.53648e-06	0	7.22583e-08	5.27847e-07	0	1.7227e-07	1.1489e-07	2.34658e-05	7.09943e-07	2.34259e-06	7.73576e-05	3.76238e-05	1.93791e-05	2.52673e-06	3.10888e-05	3.85495e-05	8.59311e-07	2.502e-05	2.77083e-05	1.65565e-05	3.22419e-06	1.1916e-05	9.17392e-08	1.74867e-06	1.14237e-06	2.93604e-05	4.45209e-05	1.17284e-05	1.16917e-07	2.50174e-05	4.259e-05	0.000122164	6.15878e-05
Renal cell carcinoma	0.000164084	0.000337754	0.000289308	0.000250631	0.000276186	0.00029602	0.000362662	0.000280149	0.000276118	0.000314281	0.000149286	0.000308244	0.000231323	0.000278518	0.000297017	0.00026938	0.000370478	0.000301015	0.000307546	0.000145324	0.00024637	0.000239022	0.000282381	0.000230934	0.000329521	9.89829e-05	0.000362951	0.000224304	0.000141531	0.00024514	0.000240923	0.0002925	0.00021163	0.000275568	0.000247415	0.000275138	0.000554118	0.000240835	0.000266649	0.000179983	0.000103236	0.000248929	0.0003088	0.000234197	0.000366398	0.000327378	0.000319128	0.000309942	0.000283844
Prostate cancer	0.000107637	0.000138991	0.000153493	0.000136423	0.000146263	0.00021128	0.000127541	0.000323395	0.000163394	0.000166635	0.000177953	0.000166688	0.00042406	0.00014523	0.000139217	0.000129117	0.000175499	0.000294341	0.000137337	0.000505857	0.000311861	0.000149064	0.000156886	0.000211446	0.000161173	4.30251e-05	0.000277085	0.000235587	0.000265955	0.000139801	0.000299457	0.000251835	0.000158924	0.000257985	0.000240277	0.000218288	0.000233352	7.1596e-05	0.000126807	9.15728e-05	0.000112478	0.000241319	0.000263335	0.000252961	0.000180359	0.000269129	0.000239166	0.000313956	0.000277965
Bladder cancer	0.000183211	0.000109738	0.000122373	0.000134238	0.000127535	6.34557e-05	7.8184e-05	5.45752e-05	0.000128645	0.000121489	0.000151892	0.000123564	4.08685e-05	0.000132835	0.000122953	0.000129581	0.000111955	5.98543e-05	0.000119335	2.07817e-05	4.2526e-05	0.000146337	0.000134857	7.21621e-05	9.23729e-05	0.000197469	2.58388e-05	1.54482e-05	8.1692e-06	9.71724e-05	3.22016e-05	2.25552e-05	0.000137529	2.98287e-05	2.84593e-05	3.89451e-05	3.70409e-05	0.000146068	0.000152175	0.000151611	0.00018348	6.10875e-05	3.79162e-05	3.69811e-05	8.8817e-05	2.82654e-05	3.83647e-05	2.79548e-05	3.6916e-05
Chronic myeloid leukemia	0	3.34012e-11	3.99809e-11	1.40031e-10	3.95522e-11	4.15278e-09	0	9.86168e-11	4.03373e-11	1.98583e-09	1.79477e-09	6.95849e-11	0	1.86197e-09	1.00581e-10	1.90265e-09	1.70918e-09	0	1.923e-10	4.11309e-08	7.23537e-09	2.8183e-11	3.67187e-11	0	0	0	0	0	0	0	0	0	4.1891e-09	0	0	0	0	5.32676e-07	7.4519e-11	0	0	0	0	0	0	0	0	0	0
Small cell lung cancer	1.61328e-07	1.70315e-07	1.88228e-07	3.65675e-08	2.47887e-07	1.0405e-07	9.93195e-07	0	9.48028e-08	7.97566e-06	0	7.23914e-06	3.36965e-06	5.84025e-06	0	7.61957e-07	1.53648e-06	0	7.22583e-08	5.27847e-07	0	1.7227e-07	1.1489e-07	2.34658e-05	7.09943e-07	2.34259e-06	7.73576e-05	3.76238e-05	1.93791e-05	2.52673e-06	3.10888e-05	3.85495e-05	8.59311e-07	2.502e-05	2.77083e-05	1.65565e-05	3.22419e-06	1.1916e-05	9.17392e-08	1.78004e-06	1.14237e-06	2.93604e-05	4.45209e-05	1.17284e-05	1.16917e-07	2.50174e-05	4.259e-05	0.000122164	6.15878e-05
Hepatocellular carcinoma	0.000101612	0.000410609	0.000309547	0.000462818	0.00043014	0.000245001	8.70583e-05	0.000180572	0.000482388	0.000394829	0.000306041	0.000400869	6.90964e-05	0.000512116	0.000459698	0.000460291	0.000370821	0.000164718	0.000366022	7.83778e-05	0.000102987	0.000481858	0.000432838	9.60204e-05	0.000122623	6.06075e-05	7.71644e-05	7.15264e-05	6.87292e-05	9.4769e-05	9.86372e-05	7.19053e-05	0.000429476	0.000109063	0.000135411	0.000148072	4.61087e-05	0.00011972	0.000266712	0.000145844	6.43375e-05	0.000159477	9.33163e-05	7.89094e-05	0.000164238	9.79244e-05	8.45793e-05	8.72469e-05	0.000123582
Central carbon metabolism in cancer	0.00180313	0.00122462	0.00144555	0.00115197	0.00113591	0.00151792	0.00184403	0.00125271	0.00103467	0.00109758	0.0013162	0.00109694	0.00115007	0.00103935	0.0011486	0.00116931	0.00100355	0.0011327	0.00135049	0.00132046	0.00146283	0.00108053	0.0011012	0.00138418	0.00163801	0.00202593	0.00107127	0.00147159	0.0013823	0.00182096	0.00132102	0.00110261	0.00112267	0.00123086	0.00155802	0.00165782	0.00147254	0.00211453	0.00136415	0.00193992	0.001926	0.00118802	0.00124939	0.0013699	0.00159651	0.00131987	0.0011528	0.00113032	0.00119028
Choline metabolism in cancer	8.82689e-05	0.00015422	0.000135905	0.000135188	0.000167102	0.000153809	0.00026018	0.000205872	0.000151342	0.000172517	0.000104768	0.000170037	0.000251552	0.000143364	0.000146085	0.000145398	0.000216948	0.000193483	0.000164482	0.000288603	0.000175985	0.000123713	0.000155915	0.000165438	0.000160023	3.63654e-05	0.0001486	0.000103797	9.72205e-05	9.29853e-05	0.000178167	0.000252337	0.000130142	0.00023829	0.0002053	0.000211336	0.000226223	0.000153072	0.000125969	0.00014166	7.36056e-05	0.000176434	0.000163589	0.000224196	0.000197581	0.000180152	0.000172719	0.000254336	0.000223453
Systemic lupus erythematosus	2.30468e-08	1.13728e-07	1.16611e-11	4.08424e-11	8.86465e-09	0	0	2.87632e-11	1.1765e-11	2.34045e-08	1.26916e-07	1.67938e-08	1.27737e-07	4.73662e-08	2.9336e-11	5.63272e-08	8.91717e-08	0	5.60875e-11	4.11309e-08	0	2.92484e-07	3.28862e-08	1.11742e-07	1.17931e-07	3.83747e-08	1.34025e-07	1.17697e-07	0	1.11407e-07	0	0	5.44044e-07	0	4.95571e-07	0	3.68478e-08	1.07773e-07	1.67016e-08	9.77682e-09	0	0	0	0	0	0	0	0	0
Rheumatoid arthritis	8.22003e-08	0	2.5475e-07	3.62019e-07	1.80544e-06	5.17952e-05	1.62055e-07	9.21093e-05	1.19668e-05	1.35203e-06	0	1.24497e-06	0.00014005	3.92445e-07	3.60213e-08	1.43977e-07	2.01924e-07	4.49801e-05	4.04778e-06	0.000218227	9.89254e-05	0	2.2843e-06	5.60348e-05	1.17113e-06	1.49438e-06	5.44409e-05	3.81378e-05	4.20475e-05	9.58631e-07	9.54196e-05	5.27904e-05	0	7.10326e-05	0.000116124	7.49231e-05	9.50306e-06	1.26701e-06	0	8.51398e-07	7.05787e-06	3.69144e-05	5.89284e-05	7.31498e-05	4.31387e-08	4.91874e-05	1.93242e-05	4.42147e-05	3.72921e-05
Primary immunodeficiency	0.000367789	0.000368412	0.000383488	0.000328853	0.000327704	0.000352002	0.000531553	0.000314932	0.000290241	0.000327686	0.000363705	0.000326054	0.000326011	0.000299678	0.000328944	0.00031937	0.000327353	0.000347401	0.00038074	0.000336966	0.000321419	0.000300817	0.00031534	0.000301671	0.000482748	0.000357688	0.000275307	0.000308776	0.000257742	0.000516649	0.000267975	0.000282634	0.000323212	0.000265647	0.000288325	0.000346143	0.000525471	0.000561577	0.000324057	0.000427991	0.000378957	0.0002895	0.000283635	0.00027937	0.000460687	0.000344807	0.000351469	0.000350017	0.00031628
Hypertrophic cardiomyopathy (HCM)	0	0	8.35245e-08	1.21892e-08	1.65258e-07	3.80671e-07	4.77123e-08	3.24484e-06	2.3174e-07	7.28139e-08	0	4.7956e-07	4.159e-06	1.60358e-06	1.75103e-08	1.37121e-07	1.38575e-07	1.20853e-05	4.01736e-08	1.10368e-06	7.95891e-07	0	3.83547e-08	3.7806e-06	1.19503e-07	7.10496e-07	2.81452e-06	1.23582e-06	1.3213e-06	5.94171e-07	2.91375e-06	3.7646e-06	0	8.7279e-07	2.97343e-06	1.54253e-06	3.00924e-07	2.62153e-06	0	1.88204e-07	3.19863e-07	3.69778e-06	2.75956e-06	1.1511e-06	0	5.71946e-06	3.70348e-06	2.39349e-07	1.43117e-06
Dilated cardiomyopathy (DCM)	0	0	8.35245e-08	1.21892e-08	8.2629e-08	3.80671e-07	4.77123e-08	3.24484e-06	2.3174e-07	3.64069e-08	0	2.10787e-07	3.58758e-06	5.60635e-07	1.75103e-08	6.85606e-08	0	1.20853e-05	4.01736e-08	1.10368e-06	7.95891e-07	0	3.83547e-08	3.7806e-06	5.97516e-08	3.00594e-07	2.81452e-06	1.23582e-06	1.3213e-06	2.22814e-07	2.91375e-06	3.7646e-06	0	8.7279e-07	2.97343e-06	1.1569e-06	3.00924e-07	7.63502e-07	0	9.41019e-08	1.82779e-07	3.69778e-06	2.75956e-06	1.1511e-06	0	5.71946e-06	3.70348e-06	2.39349e-07	1.43117e-06
Viral myocarditis	1.61328e-07	1.70315e-07	1.88228e-07	3.65675e-08	2.47887e-07	1.0405e-07	9.93195e-07	0	9.48028e-08	7.97566e-06	0	7.23914e-06	3.31771e-06	5.84025e-06	0	7.61957e-07	1.53648e-06	0	7.22583e-08	5.27847e-07	0	1.7227e-07	1.1489e-07	2.34658e-05	7.09943e-07	2.34259e-06	7.73576e-05	3.76238e-05	1.93791e-05	2.52673e-06	3.10888e-05	3.85495e-05	8.59311e-07	2.502e-05	2.77083e-05	1.65565e-05	3.22419e-06	1.1916e-05	9.17392e-08	1.74867e-06	1.14237e-06	2.93604e-05	4.45209e-05	1.17284e-05	1.16917e-07	2.50174e-05	4.259e-05	0.000122164	6.15878e-05
Fluid shear stress and atherosclerosis	0.000624427	0.000887923	0.000861812	0.000945282	0.000931977	0.00184611	0.000774299	0.00217825	0.00107243	0.000940832	0.000775027	0.000942139	0.00193732	0.000974747	0.000924892	0.000933572	0.000903364	0.00241115	0.000921516	0.0030495	0.00278609	0.000907558	0.000952527	0.00143974	0.00076766	0.000529864	0.0016601	0.00153699	0.00143272	0.000741886	0.00201889	0.00174363	0.000885283	0.00192242	0.00204478	0.00233181	0.000828165	0.000688478	0.000740684	0.000765647	0.000715835	0.00145811	0.00166485	0.00175925	0.000850154	0.00317962	0.00200841	0.00210865	0.00196166
[truncated: 203 more columns]

## Sheet: No added
NO.	Sample name
1	KHA8139A1_L001_ds.683f9733480b4275935974112633bb65	0.0177088	0.00536614	0.00772801	0.00329822	0.0187034	0.00927593	0.00341499	0.00569005	3.76427e-10	0.00328865	0.00055372	0	1.67567e-08	0.000286037	0.000310907	0.00210949	0.000297144	0.00711899	0.00169079	0	0.00297874	0.0170565	2.84032e-08	0.0124775	0.0046158	1.945e-07	0.00662804	0.00115893	0.00936951	0.00462242	0.000581586	0.00104727	0.00384533	0.00178008	0.000367988	0.0043326	0	0.000430175	0.00182739	0.000832736	0.00274825	0.00245368	0.000649204	0.00133448	2.50997e-07	7.92754e-05	1.06486e-07	0.00168617
10	KHA8139A10_L001_ds.1fba9b4afc354362b8c77895162922bc	0.0160937	0.00494125	0.00720324	0.00459175	0.0159669	0.00861309	0.00339516	0.00446356	0	0.00411115	0.000700143	0	0	0.000126094	0.000200563	0.00262128	0.000383059	0.006657	0.0014765	0	0.00336518	0.0161236	9.87122e-09	0.0120217	0.00566802	2.93931e-08	0.00653136	0.00162421	0.00741901	0.00392169	0.000811834	0.00167386	0.0033476	0.00278195	0.000214096	0.00457134	0	0.000394164	0.00175418	0.00131338	0.00321168	0.00232246	0.000563821	0.00166071	0	0.000160192	1.41017e-08	0.00202002
100	KHA8139A100_L001_ds.6a41fbcd22bc44cc9d2a6e227a380aa4	0.0186805	0.00511531	0.00722987	0.00484182	0.0165117	0.00984017	0.00297146	0.00517239	0	0.00258884	0.000813905	8.06639e-08	1.43566e-05	0.000383104	0.000447097	0.0019969	0.000227021	0.00713276	0.00210781	0	0.00356883	0.0167047	4.03319e-07	0.0130285	0.00602478	4.3062e-06	0.00708279	0.00156371	0.0082917	0.0033883	0.000569704	0.00153567	0.00507094	0.00142938	6.71764e-05	0.00312494	0	0.000357999	0.00189409	0.00122897	0.00216275	0.00203121	0.000539089	0.00171797	4.99348e-08	4.62231e-05	1.79253e-07	0.00108929
101	KHA8139A101_L001_ds.85af0c6cf24f4340a269efb4ba93a93a	0.0136711	0.00556651	0.00683139	0.00508154	0.0137994	0.00761388	0.00264458	0.00329865	0	0.00382918	0.000753551	0	2.41173e-06	8.86911e-05	0.000227261	0.00334813	0.000409437	0.00752978	0.00167198	0	0.003956	0.016292	2.30136e-07	0.0122301	0.00674608	7.20536e-07	0.0068773	0.00218425	0.00691761	0.00308764	0.000893543	0.00196895	0.00400346	0.00307196	7.77804e-05	0.00435635	0	0.000219651	0.00165568	0.00140652	0.00315081	0.00205138	0.000514247	0.00193603	4.18672e-08	0.00020256	2.95601e-07	0.00190396
102	KHA8139A102_L001_ds.8936a1a0b33c4b87ba823c6596ed8aa6	0.0146816	0.00564442	0.00694513	0.00470856	0.0138562	0.00823199	0.00254351	0.00398148	0	0.00336091	0.000777333	0	8.71295e-06	0.000174333	0.000275783	0.0030645	0.000313951	0.00721428	0.00184136	0	0.00403486	0.0163285	7.39192e-07	0.0125089	0.00678821	2.33349e-06	0.00699519	0.00195887	0.0077591	0.00339714	0.000769136	0.00205175	0.00457369	0.00259683	7.54267e-05	0.00410348	0	0.000274707	0.00170862	0.00172283	0.00289678	0.00206482	0.000519423	0.00188415	1.07799e-07	0.000140387	5.79302e-07	0.00168008
103	KHA8139A103_L001_ds.05005b4fcf30464f808db992047c265e	0.0140052	0.0056249	0.00670437	0.00550736	0.014683	0.00808489	0.00308265	0.00372054	0	0.00416454	0.000800343	0	1.73892e-06	7.65073e-05	0.000211059	0.00318497	0.000454115	0.00657325	0.00133869	0	0.00391321	0.0153965	5.05851e-08	0.0113509	0.00665025	9.62743e-08	0.00678345	0.00208867	0.00691101	0.00340337	0.000940513	0.00248559	0.00346978	0.00333793	3.99011e-05	0.00444796	0	0.000298392	0.00176769	0.00192437	0.0033527	0.00222884	0.000536249	0.00194767	1.21892e-08	0.000222945	1.21892e-08	0.00204122
104	KHA8139A104_L001_ds.c68fd60565ba4b76b938c06c6b8ddc87	0.0140908	0.00557237	0.00673054	0.00547195	0.0138157	0.00740311	0.00305571	0.00381063	0	0.00446417	0.000864999	0	1.48973e-05	5.89273e-05	0.000186257	0.00321836	0.000483753	0.00683732	0.0013864	0	0.00399633	0.0153671	2.33014e-06	0.0112503	0.00669111	2.00121e-06	0.00699201	0.00206912	0.00672938	0.00377848	0.000994736	0.00229865	0.0035343	0.0035927	6.45627e-05	0.00463862	0	0.000259883	0.00187686	0.00195448	0.003416	0.00228533	0.000539311	0.00215459	1.22173e-07	0.000215566	3.54616e-07	0.00233157
105	KHA8139A105_L001_ds.e84ba85b88654fbf908f11c23e654f40	0.0129094	0.0057886	0.00642936	0.00417738	0.0108304	0.00817184	0.00178845	0.00425585	9.13611e-07	0.00383666	0.000796284	0	2.06378e-06	0.00019963	0.000268065	0.00266233	0.000798053	0.00766194	0.001868	0	0.00410149	0.0162666	4.89435e-08	0.0127516	0.00756039	2.69842e-05	0.00731524	0.00203181	0.00751523	0.00450178	0.000784044	0.00231904	0.00452971	0.00269144	0.00017823	0.00384126	0	0.000315725	0.00169365	0.00233487	0.00301142	0.00229149	0.000395201	0.00219076	6.52579e-08	0.000129111	7.34152e-08	0.00142043
106	KHA8139A106_L001_ds.42a7f67fb0f146849e743b1ebf8d3a12	0.0155424	0.00607759	0.00680772	0.00323884	0.0092613	0.0068261	0.00128519	0.00478449	0	0.00288333	0.000969907	0	7.75751e-05	0.000313791	0.000455829	0.00234081	0.00016444	0.00847448	0.00252854	0	0.00447757	0.0185884	2.70207e-06	0.0142411	0.00769564	4.24524e-06	0.0079178	0.0017714	0.0091475	0.00405698	0.000466455	0.00148361	0.00631832	0.00251015	0.000277663	0.00411853	0	9.0697e-05	0.00203317	0.00208021	0.00262979	0.00204059	0.000552448	0.00219141	1.17421e-07	2.08464e-05	1.17625e-06	0.00188384
107	KHA8139A107_L001_ds.1b372457ed39429a9be6d944fb8fd880	0.0119568	0.00617805	0.0061861	0.00377033	0.00953317	0.00762846	0.00169892	0.00457307	7.72581e-07	0.00362691	0.000632928	0	1.01355e-06	0.000174465	0.000260734	0.00267174	0.00109291	0.00870705	0.00203897	0	0.00441822	0.0162551	1.80269e-07	0.012893	0.00789964	2.75541e-05	0.00761611	0.00184803	0.00756174	0.00453053	0.000705117	0.00268803	0.00430173	0.00237241	0.000182031	0.0039568	0	0.000369858	0.00168906	0.0027663	0.00278949	0.00231987	0.000259239	0.00195415	0	0.000101302	8.82949e-08	0.00129005
108	KHA8139A108_L001_ds.e8e5f48cf3fb4f648d9605a60e8d4cb2	0.0134347	0.00565294	0.00669709	0.00578148	0.0144934	0.00760363	0.00316593	0.00358484	0	0.00447908	0.000794559	0	1.24473e-06	4.04272e-05	0.000169124	0.00341135	0.000632759	0.00683743	0.00126895	0	0.00394604	0.0149785	9.37494e-07	0.0109419	0.00669228	3.14062e-06	0.0069089	0.002145	0.00640999	0.0036107	0.00103429	0.00246815	0.00312648	0.00358771	3.58879e-05	0.004602	0	0.000286125	0.00180402	0.00192132	0.00343674	0.002232	0.00051195	0.00205937	0	0.000246318	9.48028e-08	0.0022048
109	KHA8139A109_L001_ds.c0a58079fa494ec9bc546c3c8b2b0855	0.013498	0.00599867	0.00651258	0.00511793	0.0128799	0.00684784	0.00287181	0.00428053	6.8263e-07	0.00445409	0.000913514	0	1.52462e-05	9.42939e-05	0.000209288	0.00326196	0.00046138	0.00744574	0.00156284	0	0.00420015	0.0153545	8.5975e-06	0.0111023	0.00677002	9.83646e-06	0.00730311	0.00192712	0.00716885	0.00426831	0.00106075	0.00239773	0.00371356	0.00362715	7.24128e-05	0.00481027	0	0.000256799	0.00203298	0.00219432	0.00334219	0.00255971	0.000533451	0.0024387	4.85255e-07	0.0002174	3.92408e-06	0.00252608
11	KHA8139A11_L001_ds.f350b051ae394e258f187730d1c11789	0.0143502	0.00544724	0.0069167	0.00573028	0.0158504	0.00787263	0.00344391	0.00369517	7.80304e-10	0.00448904	0.000786433	0	6.41741e-08	4.46808e-05	0.000163385	0.00333246	0.000507714	0.00658072	0.0012071	0	0.00371998	0.0150528	0	0.0108656	0.00620675	1.01115e-07	0.00673619	0.0020368	0.00657448	0.00363438	0.00101981	0.0022492	0.00294298	0.00353199	6.18539e-05	0.00464837	0	0.000305143	0.00179658	0.00164642	0.00346607	0.00225171	0.000564692	0.00195527	1.5874e-07	0.000243403	9.45709e-08	0.00224666
110	KHA8139A110_L001_ds.06a4d0ce872645d1aa6f3e998fae3c6f	0.0135306	0.00598903	0.00651505	0.00515106	0.0129712	0.00690608	0.00290417	0.00427312	5.83299e-07	0.00449489	0.000919532	0	1.49307e-05	9.44083e-05	0.000207478	0.00325733	0.000459794	0.00736059	0.00153828	0	0.00419293	0.0152895	8.53353e-06	0.011065	0.00676773	9.06374e-06	0.00727231	0.00192857	0.00714588	0.00428229	0.00107029	0.00241802	0.00368181	0.00365063	6.87155e-05	0.00480239	0	0.000258703	0.00203007	0.00219818	0.00335948	0.00256158	0.000538196	0.00244852	7.0638e-07	0.000215979	3.8076e-06	0.00253173
111	KHA8139A111_L001_ds.58eab175d01e4cb09ff71b784b5b94ed	0.0116548	0.00635816	0.006059	0.00278933	0.00829516	0.00716626	0.00135436	0.00481161	0	0.00353319	0.00052373	0	9.16585e-06	0.000255759	0.000310523	0.0024317	0.00146266	0.00906027	0.00234462	0	0.00484574	0.0170222	6.90899e-06	0.0139109	0.00876884	1.13737e-05	0.00826806	0.00162639	0.00836376	0.00460067	0.000659133	0.00299594	0.00494704	0.00188492	0.000231275	0.004185	0	0.000445607	0.00176791	0.00333758	0.00271756	0.00245103	0.000211157	0.00205034	8.9225e-07	6.01699e-05	7.75526e-07	0.00138533
112	KHA8139A112_L001_ds.8ed70c282a4d407b823744c5b5e21546	0.0136521	0.0056249	0.00670422	0.00579785	0.0146305	0.00752278	0.00323003	0.00361436	5.88667e-07	0.00456499	0.000863189	0	3.44663e-06	4.3174e-05	0.000169073	0.00343176	0.000513321	0.00679223	0.00126704	0	0.0039467	0.0149431	7.92427e-07	0.0108261	0.00656843	1.55779e-06	0.00686985	0.00212829	0.00648853	0.00366484	0.00107432	0.00243052	0.00313493	0.00369369	2.53325e-05	0.00464567	0	0.00027564	0.0018528	0.00188535	0.00347358	0.00229323	0.000554612	0.00217201	1.26881e-06	0.000258785	9.83347e-07	0.00232205
113	KHA8139A113_L001_ds.b31edca5bcf54ec9b7f201c1b6b6d5a4	0.0138066	0.00558547	0.00678906	0.00553141	0.0144903	0.0077255	0.0029841	0.00346698	0	0.00417855	0.000802721	0	2.87399e-06	6.67293e-05	0.000198192	0.00338494	0.000459602	0.00694877	0.00143007	0	0.00393547	0.0155318	4.81535e-07	0.0114485	0.00667306	5.18208e-07	0.00685911	0.00215852	0.00671845	0.00336031	0.000977137	0.00223794	0.00353271	0.00340247	4.21094e-05	0.00450215	0	0.000258959	0.00174504	0.00168609	0.00333264	0.00214697	0.000540805	0.00201133	0	0.000226372	9.9809e-08	0.00208297
114	KHA8139A114_L001_ds.e082080545ce401e96ca5b7b73d3d90e	0.0141128	0.00558713	0.00671765	0.00560175	0.0144532	0.00767083	0.00307345	0.00380132	4.16506e-07	0.00447939	0.000883094	0	9.0504e-06	8.18775e-05	0.000198488	0.00326074	0.000477426	0.00658934	0.00134942	0	0.00393163	0.0152891	2.73728e-06	0.0111439	0.00669058	4.11282e-06	0.00699406	0.00208246	0.00678976	0.003811	0.00102838	0.00236247	0.00346534	0.00359718	4.7806e-05	0.00456636	0	0.000279517	0.00188399	0.00195511	0.00344711	0.00231134	0.000563485	0.00223148	1.88081e-06	0.000237119	8.58245e-07	0.00228951
115	KHA8139A115_L001_ds.b55cc35d334b47c9bd23a714111c3208	0.0131093	0.00619274	0.00652845	0.00500992	0.0121664	0.00602452	0.00271185	0.0041863	4.61918e-08	0.00429159	0.000844596	0	2.38432e-05	4.95851e-05	0.000211946	0.00339391	0.000438487	0.00828726	0.00171594	4.61918e-08	0.00434144	0.0158952	6.79723e-06	0.0114017	0.00679657	5.06208e-06	0.00747499	0.00196498	0.00715229	0.00396441	0.00100942	0.00219211	0.0038324	0.00358432	6.57418e-05	0.00482365	0	0.00019693	0.00201294	0.00193206	0.00321724	0.00241151	0.000485294	0.00229577	4.29493e-07	0.000192494	7.539e-07	0.00250762
116	KHA8139A116_L001_ds.c63d209f4d7c4181882cee897508de01	0.0120784	0.00575848	0.00623578	0.00393172	0.0092284	0.00753432	0.00173018	0.00473629	6.33846e-07	0.00364869	0.000562345	0	4.25079e-06	0.000153388	0.000232667	0.00244412	0.00082576	0.00861121	0.00209081	0	0.00454329	0.0163914	1.52123e-06	0.0125247	0.00764274	9.98195e-06	0.00779269	0.00181447	0.00770644	0.00474485	0.000622131	0.00255019	0.00447013	0.00227029	0.000167902	0.00400778	0	0.000310359	0.00172919	0.00276918	0.0027852	0.00240958	0.00022838	0.00175169	2.53538e-07	9.51179e-05	1.90154e-07	0.00140931
117	KHA8139A117_L001_ds.3d185f0b6d5840518a214d2e717de21a	0.0137166	0.0055891	0.00688218	0.00483879	0.013557	0.00779767	0.00258851	0.00359027	0	0.00360749	0.000731447	0	3.41476e-06	0.000117146	0.000237022	0.00312514	0.000408247	0.00735369	0.00167665	0	0.00394952	0.0165197	3.49511e-07	0.0125349	0.00678944	1.3901e-06	0.00686074	0.00217309	0.0072122	0.00320556	0.000823322	0.00194636	0.00440879	0.00286526	9.51224e-05	0.00432802	0	0.000236206	0.00168299	0.00152253	0.00303566	0.00205944	0.000509217	0.00187729	1.50804e-07	0.000179066	6.50643e-09	0.00178512
118	KHA8139A118_L001_ds.f3ef98f956054579a6136570ec20335d	0.0108642	0.00658306	0.00567796	0.00259666	0.00799502	0.00860627	0.00109385	0.00465171	1.15167e-06	0.00280852	0.000229639	0	4.5244e-07	0.000267794	0.000312779	0.00284421	0.00215367	0.00959673	0.00238583	0	0.00486906	0.0172422	0	0.0145919	0.00955662	1.4914e-05	0.00840161	0.00185067	0.00771461	0.00440909	0.00043133	0.00325968	0.00483473	0.00131096	0.000268888	0.00379547	0	0.00051121	0.00156818	0.00375324	0.00221081	0.00197745	0.00012062	0.00126017	0	5.62455e-05	0	0.000729939
119	KHA8139A119_L001_ds.3886c25556a9483a8413426ba3ea09b7	0.0116216	0.00599431	0.00617469	0.00374124	0.00818333	0.00862212	0.00132613	0.00525168	1.09435e-06	0.00356026	0.000602078	0	5.24751e-06	0.00023947	0.000278551	0.00216506	0.0012133	0.00809381	0.00215185	0	0.00462325	0.0163717	1.32648e-07	0.0129906	0.00834395	3.50022e-05	0.00790616	0.00187993	0.00802668	0.00532919	0.000531865	0.00290426	0.00475941	0.00199006	0.000221466	0.00365185	0	0.000428897	0.00173501	0.00333782	0.00259825	0.00244481	0.000235869	0.00184526	0	7.60423e-05	1.56336e-07	0.00102245
12	KHA8139A12_L001_ds.35309561c1cd40d382fd68408c16a694	0.0149055	0.00505247	0.00694059	0.00537979	0.01512	0.00808987	0.00340666	0.00385117	0	0.00449657	0.000774933	0	5.85894e-08	5.29392e-05	0.000157039	0.00305275	0.000459252	0.00651402	0.00130996	0	0.00361445	0.0154188	5.85894e-08	0.0114003	0.00616352	8.61793e-07	0.00662264	0.00191994	0.00659355	0.00364151	0.000963362	0.00209285	0.00306296	0.00335538	0.000109495	0.00467031	0	0.000347281	0.00176318	0.00158733	0.003453	0.00226965	0.000543668	0.00188904	1.56238e-07	0.000218015	1.26278e-07	0.00221105
120	KHA8139A120_L001_ds.b0134ba2d6b046bb8fcf58032953c6d9	0.013989	0.00554615	0.00680292	0.00552138	0.0145132	0.00767009	0.00312044	0.00367733	0	0.00409906	0.000763685	0	2.27658e-06	6.24664e-05	0.000201337	0.00327454	0.000470485	0.00709693	0.00143227	0	0.00392082	0.0154698	1.4383e-07	0.0114274	0.00652425	1.05978e-06	0.00682151	0.00208017	0.00667502	0.00334	0.000939219	0.00223717	0.0034479	0.00324673	3.89126e-05	0.00447893	0	0.000276844	0.001766	0.00168679	0.00323826	0.00215818	0.000505535	0.00190691	0	0.000215379	2.27389e-07	0.00203346
121	KHA8139A121_L001_ds.a467ac6eeb4d4fcb993ed266176f6035	0.0128579	0.00561434	0.00661453	0.00411176	0.0105272	0.0090677	0.00164296	0.00588909	1.75994e-06	0.00279289	0.000643145	2.60731e-07	5.00355e-06	0.000311928	0.000398738	0.00182409	0.000670814	0.00693245	0.0019146	0	0.0044267	0.0162376	6.51828e-07	0.0125036	0.00786474	5.10462e-05	0.00750695	0.00192314	0.00879697	0.00432477	0.000398669	0.00269022	0.00505365	0.0013082	0.000193317	0.00363404	0	0.000406589	0.00201083	0.00302281	0.00236531	0.00222777	0.000333611	0.00153376	7.82193e-07	8.41808e-05	1.95548e-07	0.000940172
122	KHA8139A122_L001_ds.504fa30bf0984f56afa33a02c4f9335e	0.0149363	0.0059117	0.00668865	0.00337839	0.0112146	0.00804684	0.0016681	0.0044969	4.48137e-08	0.00268548	0.000776348	1.9718e-06	2.139e-05	0.00028307	0.000411217	0.00250409	0.00017222	0.00859044	0.00249082	0	0.0042855	0.0179701	4.33796e-06	0.0140494	0.00708672	7.12319e-06	0.00733643	0.00176285	0.00890649	0.00335075	0.000572254	0.00171287	0.00578046	0.00187862	0.000168311	0.00370609	0	0.000223241	0.00172969	0.00163804	0.00244969	0.00219879	0.000497718	0.00195497	6.69381e-06	6.84477e-05	1.26673e-06	0.0014081
123	KHA8139A123_L001_ds.415d9e5f6ad3464ca3122e3bdc5789fe	0.0206868	0.00443859	0.00734583	0.00498871	0.0182189	0.0107564	0.00310628	0.00538909	8.62575e-08	0.00272432	0.000871769	4.91882e-07	9.59202e-06	0.000481285	0.000498863	0.00155019	0.000245923	0.00641749	0.00211572	0	0.00312743	0.0168713	1.29291e-06	0.0133098	0.0057117	8.86357e-06	0.00711356	0.00150282	0.00814215	0.00354481	0.000573915	0.00127369	0.00519237	0.0010986	9.06923e-05	0.00262113	0	0.000405971	0.00194742	0.000967275	0.00210981	0.00212327	0.000558065	0.00186673	3.15321e-06	3.50683e-05	2.32827e-06	0.000966994
124	KHA8139A124_L001_ds.622798b107bc4588a161716736de0fa6	0.0104943	0.00655066	0.00594411	0.003474	0.00722886	0.00691303	0.00108347	0.00607283	1.6418e-06	0.0029096	0.000675714	0	1.28999e-06	0.000210328	0.000346755	0.00238736	0.000660886	0.00797194	0.00209731	0	0.00442056	0.0161025	8.59993e-07	0.0119307	0.00795796	5.97933e-05	0.0071951	0.00216805	0.0091788	0.00468887	0.000456407	0.00285213	0.00506147	0.00160693	0.000192205	0.00360786	0	0.000396726	0.00206824	0.00322095	0.0023553	0.00228188	0.000195976	0.00183775	3.75269e-07	6.97823e-05	0	0.00104642
125	KHA8139A125_L001_ds.d0dac59e80b64d698253673a4810f504	0.0112442	0.00676337	0.00591276	0.00296416	0.0097616	0.00794462	0.00100275	0.0054273	2.0597e-07	0.00224991	0.000510469	0	1.53006e-05	0.000166773	0.000255059	0.00258268	0.000635984	0.00690358	0.00218015	0	0.00431937	0.0165415	8.2388e-08	0.0126855	0.00734361	0.000127902	0.00785709	0.001955	0.00940046	0.00500836	0.00043232	0.00258648	0.00512772	0.00133282	0.000229159	0.00399177	0	0.000416965	0.00173873	0.0034472	0.00206582	0.00233772	0.000151813	0.00158195	0	4.95436e-05	0	0.000827732
126	KHA8139A126_L001_ds.f00d813732eb47b38bade4d90d103f65	0.0121848	0.0067802	0.00602092	0.00355899	0.0112626	0.00835223	0.00121448	0.00578496	2.11408e-06	0.00254146	0.00057136	0	5.19082e-07	0.000171631	0.000216787	0.0022861	0.000457024	0.00592981	0.00192386	0	0.00412781	0.0157752	0	0.0122593	0.00690022	0.000160175	0.00794984	0.00166559	0.00954586	0.00553708	0.000537281	0.00261786	0.00471709	0.0014102	0.000229764	0.00424498	0	0.000441147	0.00171686	0.0037415	0.0019758	0.00274967	0.000115022	0.00170361	0	4.48713e-05	0	0.000836898
127	KHA8139A127_L001_ds.f9a9334d9c074ebaa2cab7aea58ebd2d	0.0155203	0.00571249	0.00665393	0.00301139	0.0119537	0.00957086	0.00153196	0.00462889	5.57035e-08	0.00226694	0.000744582	8.16985e-07	4.75558e-06	0.000358703	0.00045838	0.00207072	0.000118536	0.00775246	0.00248882	0	0.00413833	0.0181166	2.75573e-06	0.0145747	0.00709473	9.31466e-06	0.00711821	0.0016784	0.00949413	0.00316066	0.000455499	0.00199029	0.00611932	0.00126142	0.000187717	0.00327898	1.68348e-08	0.000302813	0.00160095	0.00187047	0.00235039	0.00225822	0.000501356	0.00175915	4.44643e-06	4.14789e-05	3.38171e-06	0.000975463
128	KHA8139A128_L001_ds.a26aee8d094e4a95b6dcd8855c4889eb	0.0107495	0.00643129	0.00597302	0.00366954	0.00835385	0.00829648	0.00119678	0.00602535	1.78798e-06	0.00301207	0.000620201	0	4.68281e-07	0.000260274	0.000361505	0.00218675	0.00106671	0.00743252	0.00193959	0	0.0043817	0.0157668	0	0.0121863	0.00810041	8.18344e-05	0.00754845	0.00201791	0.00864761	0.00522721	0.000476365	0.00289743	0.00466893	0.00161762	0.00023003	0.00372777	0	0.000435973	0.00201567	0.00358176	0.00232731	0.00236039	0.000194629	0.00173509	0	9.59986e-05	0	0.000924167
129	KHA8139A129_L001_ds.006411503d554529b87181f6797f2706	0.0101874	0.00614837	0.00637115	0.0036503	0.00778589	0.00828613	0.000943844	0.00628173	2.71051e-06	0.00255067	0.000604677	0	1.00389e-07	0.000253098	0.000338569	0.00163145	0.000685603	0.00741976	0.0016018	0	0.00487059	0.015949	0	0.0122384	0.0084525	5.29607e-05	0.00804442	0.00205938	0.00879338	0.00461838	0.000343109	0.00307976	0.00534614	0.00118801	0.000246126	0.00378723	0	0.000276426	0.00211255	0.00366799	0.00221528	0.00211891	0.000209225	0.00130311	0	5.80781e-05	0	0.000873475
130	KHA8139A130_L001_ds.1efc34eaaf854c8dbfe4c8d5289cf98b	0.0104537	0.00627522	0.00623448	0.00393159	0.0080595	0.00836669	0.00117003	0.00617845	1.30918e-06	0.00296402	0.000702343	2.9093e-07	8.9357e-07	0.000252327	0.000337178	0.00177351	0.000868319	0.00747096	0.00160839	0	0.00474515	0.0155551	2.9093e-07	0.0120658	0.0083921	6.29335e-05	0.00792437	0.00201398	0.00841363	0.00499643	0.000468869	0.00309654	0.00492917	0.00162532	0.000240902	0.00382989	0	0.000325529	0.00211818	0.00363614	0.00245119	0.00226403	0.000232985	0.00159651	8.9622e-07	8.45943e-05	0	0.000973318
131	KHA8139A131_L001_ds.dd1f3b19afca4c858034caef7f9f3307	0.0106743	0.00627422	0.00629103	0.0045635	0.00843774	0.00982554	0.0012581	0.00728349	1.48671e-06	0.00268133	0.00069928	3.30381e-07	7.80328e-07	0.000351178	0.000497721	0.00208914	0.00111076	0.00742603	0.00186977	0	0.00433384	0.0154929	3.30381e-07	0.0118388	0.00832354	0.000113973	0.00714553	0.00224593	0.00828503	0.0053328	0.000290842	0.00260596	0.00486311	0.00121284	0.000305959	0.00355036	0	0.000377029	0.00253573	0.00343328	0.0020012	0.00229226	0.00026598	0.00136828	1.21126e-06	0.000136373	1.57324e-09	0.000782318
132	KHA8139A132_L001_ds.d8bd986aad6045d393c8e4d05bdc4dc4	0.0112534	0.00592322	0.00640076	0.0040829	0.00843784	0.00918308	0.00113466	0.00614427	8.67676e-07	0.00293768	0.000685888	3.85634e-07	2.04524e-06	0.000313351	0.000401443	0.00205451	0.0010182	0.00757655	0.0018907	0	0.00443832	0.0164322	3.85634e-07	0.0127521	0.00829565	8.10849e-05	0.00767727	0.00215079	0.00804079	0.00521691	0.000380345	0.00243826	0.00531086	0.00148702	0.000261139	0.00353477	0	0.000293596	0.00219625	0.00312903	0.00223546	0.0022706	0.000273283	0.00153863	1.54253e-06	0.000112339	3.85634e-07	0.000918206
133	KHA8139A133_L001_ds.07458a60495f40d79554fbc60ee3d6ef	0.0117826	0.00636312	0.00673816	0.00228849	0.00804042	0.00640608	0.000580419	0.00371689	6.44837e-08	0.00140496	0.000451904	6.01848e-07	4.26923e-06	0.000199473	0.000407922	0.00316141	0.000138716	0.0115619	0.00325219	0	0.00476623	0.0200437	1.11772e-06	0.0158583	0.0074038	9.51465e-06	0.00746762	0.00204877	0.00921701	0.0019985	0.000349291	0.000975051	0.00678314	0.000919437	0.000168234	0.00361723	0	0.000100533	0.00135182	0.000676711	0.00180251	0.0017444	0.000337696	0.00138867	2.01189e-06	2.84415e-05	7.13006e-07	0.000771377
134	KHA8139A134_L001_ds.90d98cc2568648d2b17072464d7d04c3	0.014984	0.00527571	0.00711203	0.00313101	0.011145	0.00848585	0.00190292	0.00425718	3.23135e-07	0.00310809	0.000920733	1.19218e-06	2.53359e-05	0.00030463	0.000320225	0.00191793	0.000171755	0.00712012	0.00205571	0	0.00399039	0.0183757	5.57978e-06	0.0148407	0.0070427	1.11749e-05	0.0068759	0.00207337	0.00856665	0.00403749	0.000631101	0.00134697	0.00695052	0.00208683	0.000306645	0.00393572	0	0.000143643	0.00187097	0.00159904	0.00271293	0.00240571	0.000606452	0.00237089	6.61045e-06	8.48492e-05	9.78895e-06	0.0017005
135	KHA8139A135_L001_ds.7eacdc7ad8444475909c5351ea8d103c	0.0162606	0.00531454	0.00700947	0.00518148	0.0158331	0.00839629	0.00297771	0.00430877	0	0.00316397	0.000709861	0	1.13678e-06	0.000214812	0.000336396	0.00276085	0.000341985	0.00777223	0.00191668	0	0.00367114	0.016436	1.55679e-07	0.0124169	0.00607367	2.31144e-06	0.0070422	0.00184349	0.00732349	0.00299005	0.000746468	0.00168445	0.00419837	0.00211436	3.15665e-05	0.00365375	0	0.000305092	0.00176763	0.0010563	0.00254108	0.00203505	0.00047394	0.00172597	2.64098e-08	0.000131496	2.19618e-07	0.00144876
136	KHA8139A136_L001_ds.318e595f3b6647228b686ef79b207af8	0.0173727	0.00540786	0.00704673	0.00429445	0.0140228	0.0092547	0.00242777	0.00521757	3.76407e-08	0.0029348	0.000922529	3.76407e-07	3.23265e-05	0.000387586	0.000443194	0.0019543	0.000224492	0.00657164	0.00201173	0	0.00376158	0.0171907	1.36941e-06	0.0132952	0.00681716	5.0426e-06	0.00721053	0.00166749	0.00872723	0.00398295	0.000573984	0.00171722	0.00548549	0.00206716	0.000160284	0.003709	0	0.000313332	0.00201754	0.00186977	0.00259727	0.00213143	0.000566652	0.00200969	1.65513e-06	6.20733e-05	1.87325e-06	0.00143409
137	KHA8139A137_L001_ds.ab26af7c541d46b1afac6fcf92914c96	0.0189264	0.00516133	0.00716957	0.00473697	0.0161335	0.0105818	0.00289752	0.00571984	6.8542e-07	0.0026539	0.000905423	2.74168e-07	1.93006e-05	0.000443802	0.000481483	0.0015942	0.000256065	0.00638749	0.00200013	0	0.00362649	0.0162917	1.75925e-06	0.0128258	0.00628245	1.43231e-05	0.00708617	0.00145578	0.00862277	0.0039671	0.000531566	0.00184759	0.00516512	0.00139114	0.000109349	0.00305571	0	0.000388143	0.00203456	0.00182026	0.0021958	0.0021656	0.000561336	0.00182512	1.09537e-06	3.46036e-05	1.3023e-06	0.001073
138	KHA8139A138_L001_ds.5bd6acf0b1354e8ebd3dbbd3765c5bfc	0.0112159	0.00612778	0.00631953	0.00391214	0.00966062	0.00802842	0.00142352	0.00539255	8.32e-07	0.00308067	0.000579933	0	9.68025e-06	0.000180857	0.000285926	0.00213961	0.000787148	0.0072488	0.00184592	0	0.00438615	0.0157175	0	0.0119894	0.00763606	5.77048e-05	0.00741573	0.00202627	0.00831357	0.00440545	0.000495094	0.00282454	0.00473147	0.00176138	0.000188792	0.00394346	0	0.000356789	0.00189814	0.00317855	0.0025418	0.00220302	0.000267492	0.00160138	2.97808e-08	0.000110083	0	0.00116024
139	KHA8139A139_L001_ds.09947d86fc8145848bfb32ea16ac0ccd	0.0111591	0.00633439	0.00616918	0.00367685	0.00810318	0.00764649	0.00119169	0.00590246	3.03718e-06	0.00306147	0.000737111	3.67941e-07	2.81869e-06	0.000234858	0.000341387	0.00211292	0.000718711	0.00766433	0.00195348	0	0.00438987	0.0159047	7.35882e-07	0.0121594	0.00786897	6.0284e-05	0.00736742	0.00202476	0.00880905	0.00481728	0.000504402	0.00277339	0.00497918	0.00173352	0.000217554	0.00362975	0	0.000368817	0.00204922	0.0031844	0.00247469	0.0023289	0.000237495	0.00191786	1.6574e-06	7.76343e-05	0	0.00104657
14	KHA8139A14_L001_ds.3d2f00426d2547e196e30aae9823b165	0.0145656	0.00531909	0.00693566	0.0055858	0.015637	0.0079566	0.00342479	0.00376697	0	0.00447801	0.000779368	0	0	4.9901e-05	0.000163451	0.00323245	0.000490182	0.00657148	0.00124538	0	0.00367844	0.0152003	1.56651e-08	0.0110591	0.00617534	3.18136e-08	0.00669758	0.00199078	0.00661368	0.00364244	0.000996305	0.00218423	0.00298952	0.00345554	8.06313e-05	0.00464775	0	0.000320213	0.0017854	0.00161872	0.00345242	0.00225517	0.000556923	0.00192247	0	0.000231937	1.00928e-07	0.00222803
140	KHA8139A140_L001_ds.629894fa4b9d40b081f0cec5eb0ea422	0.0110632	0.00600729	0.00661182	0.00406045	0.00912936	0.0092892	0.00128846	0.0065104	4.89218e-06	0.0028066	0.000735769	0	1.48456e-06	0.000314321	0.00039397	0.00151898	0.000821245	0.00707148	0.00162192	0	0.00464828	0.0154843	0	0.012148	0.00816705	7.8943e-05	0.00763938	0.00192996	0.00848288	0.0050082	0.000396461	0.00288177	0.00508512	0.00132722	0.000254976	0.00364504	0	0.000327117	0.00219703	0.00354345	0.00222319	0.00232356	0.000263131	0.00157025	0	7.99687e-05	0	0.000846815
141	KHA8139A141_L001_ds.8168ac5496ea45139abee6a4549c6684	0.0139361	0.00600061	0.00681981	0.00332162	0.0112496	0.00763211	0.00162948	0.00430504	0	0.00231091	0.000638775	4.64571e-08	6.11077e-06	0.000262588	0.000381543	0.00277654	0.000149917	0.0087577	0.00247076	0	0.00418989	0.0182289	1.81183e-06	0.0142367	0.00699118	2.82923e-06	0.0070887	0.0018743	0.00882521	0.00298548	0.000540485	0.00151191	0.00582446	0.00173721	0.000139444	0.0039642	0	0.000236948	0.00159743	0.00142549	0.00235239	0.00196548	0.000417773	0.00166861	3.28037e-07	6.4743e-05	1.0131e-06	0.00118354
142	KHA8139A142_L001_ds.281c0f248dd34136929cbea455b1a725	0.0109508	0.00589152	0.0060722	0.0032609	0.00760152	0.00785641	0.00112591	0.0056219	2.85973e-06	0.00352313	0.000633969	0	5.86321e-07	0.000198796	0.00024131	0.00202695	0.00063261	0.00821411	0.00198245	0	0.00475422	0.0165412	4.76622e-07	0.0126625	0.00837575	3.99073e-05	0.00791232	0.00197953	0.00815402	0.00570575	0.000508724	0.00302028	0.00495323	0.00204427	0.000201944	0.00356143	0	0.00031485	0.00179392	0.00348876	0.0025621	0.00251054	0.000226869	0.00185594	0	4.95596e-05	0	0.00108986
143	KHA8139A143_L001_ds.13f04142b4584ad69918787231703b1a	0.0109531	0.00566781	0.00634582	0.00321699	0.00891683	0.00798173	0.0011317	0.0052443	1.14576e-05	0.00265251	0.000498792	0	2.72801e-07	0.000196516	0.000254486	0.0020898	0.000468501	0.00777069	0.00203184	0	0.00473769	0.0169421	0	0.0127807	0.00792267	2.06748e-05	0.00759476	0.00208082	0.00880002	0.00399308	0.000376763	0.00267792	0.0055904	0.00131499	0.000188428	0.00353527	0	0.000301613	0.00176321	0.00299119	0.00229106	0.0021343	0.000249823	0.00137129	0	4.443e-05	0	0.000960965
144	KHA8139A144_L001_ds.15db2787ca48417d9f065f4c7ffd9c8f	0.0102308	0.0066015	0.0057947	0.00306886	0.0072823	0.00667488	0.000860636	0.00547427	4.30829e-06	0.00260021	0.000488312	0	6.01223e-07	0.000206304	0.000312966	0.00236034	0.000648316	0.0100366	0.0023274	0	0.00440237	0.017133	2.39349e-07	0.0132705	0.00816419	1.62009e-05	0.00764839	0.00196346	0.00798364	0.00408294	0.000383588	0.00309921	0.00547329	0.00148167	0.000169617	0.00348856	0	0.000416541	0.00174704	0.00345128	0.00212333	0.00213538	0.000181151	0.00167219	0	3.83096e-05	0	0.000940686
145	KHA8139A145_L001_ds.3c6535e62ad846c6b5c26120e23cd3b6	0.0117943	0.00602507	0.00620903	0.00371962	0.00934803	0.00783057	0.00133796	0.00539043	2.41509e-06	0.003119	0.000593327	0	3.00289e-07	0.000249798	0.000300382	0.00202185	0.000641628	0.00820112	0.00193224	0	0.00433623	0.0162277	0	0.0125757	0.00783781	2.82276e-05	0.00752484	0.00189587	0.00813473	0.00435968	0.000499993	0.00293244	0.00513713	0.00171058	0.000170906	0.00353096	0	0.000373893	0.00175221	0.00325386	0.00238971	0.00230349	0.000275011	0.00170838	0	6.04437e-05	8.94478e-08	0.00107985
146	KHA8139A146_L001_ds.0123c8ef77564de883b4e9660e0f782c	0.0113971	0.00589343	0.0063528	0.0034379	0.00779956	0.00725514	0.000932008	0.00525802	5.91659e-06	0.00362306	0.000850296	0	1.32822e-06	0.000240346	0.000286681	0.00142153	0.000476047	0.00793616	0.00196469	0	0.00441623	0.0160456	0	0.0127429	0.00780755	4.19179e-05	0.00762724	0.00173262	0.00850546	0.00497766	0.000613079	0.00286573	0.00510113	0.00209127	0.000228367	0.00351652	0	0.000349939	0.00174001	0.00313602	0.00296907	0.00258286	0.000262245	0.00243627	0	5.08505e-05	0	0.00108391
147	KHA8139A147_L001_ds.b1c6658d8bc84274999010ba0b9df581	0.0142847	0.00548041	0.00680949	0.00513722	0.0142597	0.00800868	0.00267425	0.00382118	6.93134e-08	0.00390354	0.000791375	4.62089e-08	2.28212e-06	0.000159686	0.000261624	0.00313951	0.000404305	0.00663406	0.00155942	0	0.00376058	0.0161471	7.39343e-07	0.0119946	0.00678953	1.47081e-06	0.00692	0.00210784	0.00721023	0.0034815	0.000899018	0.00207055	0.00396707	0.00312889	7.40917e-05	0.00440564	0	0.00029877	0.00177259	0.00174395	0.00324667	0.00210475	0.000518613	0.00201763	4.98545e-07	0.000200147	2.8533e-07	0.00187997
148	KHA8139A148_L001_ds.3ae22f5abf0240be9d84c67a335a1c4c	0.0157498	0.00555592	0.00678621	0.00473333	0.0144493	0.00874662	0.00265715	0.00417578	0	0.00361834	0.000845944	4.08065e-08	9.88293e-06	0.000214425	0.000290257	0.0025515	0.000299766	0.00656325	0.00170191	0	0.00393105	0.0158908	6.14137e-07	0.0122485	0.00662397	2.37e-06	0.00667751	0.00184324	0.00800821	0.00368287	0.000758378	0.00219544	0.00471472	0.00255583	8.23689e-05	0.00393102	0	0.000289871	0.00169078	0.0019957	0.00294704	0.00235475	0.000534011	0.00197738	4.59634e-07	0.000134079	9.13313e-07	0.00167644
149	KHA8139A149_L001_ds.1d03fd35c1244c57bb7eb69863640cb7	0.0121605	0.00569753	0.00627007	0.00301651	0.00845557	0.00773205	0.0010925	0.00460026	7.23147e-06	0.00367605	0.000833219	0	5.24636e-06	0.000254676	0.000261004	0.00195568	0.000826523	0.00797165	0.00206762	0	0.00453923	0.0167345	3.31797e-06	0.0135811	0.00807511	3.40723e-05	0.00778364	0.00179642	0.00839402	0.00495315	0.000710289	0.00259525	0.00542996	0.00215024	0.000267925	0.0036777	0	0.000321793	0.00172283	0.00298958	0.00289497	0.00256262	0.000304131	0.00240794	0	5.28181e-05	4.2538e-07	0.00129454
15	KHA8139A15_L001_ds.bc2aa0f2d0054be5ad6034822b682c86	0.0147273	0.00539534	0.00703414	0.00541849	0.0160496	0.00800661	0.00345064	0.00395483	4.51016e-08	0.00432869	0.000750737	0	9.02032e-08	7.81166e-05	0.00018126	0.00315643	0.000476027	0.00665038	0.00128265	0	0.00361795	0.0153374	0	0.011111	0.00602844	8.65178e-08	0.00674036	0.00192663	0.00691666	0.00374083	0.000958343	0.002105	0.00309279	0.00328185	0.000102129	0.00460577	0	0.000323854	0.00178951	0.00156861	0.00340485	0.00226766	0.000573895	0.00186237	1.26284e-07	0.000218081	1.12372e-07	0.00216408
150	KHA8139A150_L001_ds.d388bd62b58446c59bd3c54a4922a99b	0.0134545	0.00581826	0.00699603	0.00339174	0.011722	0.00744151	0.00205011	0.00392607	0	0.00249814	0.000591629	4.79817e-08	5.33597e-06	0.00018982	0.000320286	0.00253069	0.000184084	0.00861152	0.0021398	0	0.00398014	0.0184725	1.37468e-06	0.0146167	0.00668995	4.00172e-06	0.00672917	0.00206601	0.00803805	0.00278712	0.000541506	0.00149198	0.00588359	0.00185561	0.000218276	0.00409132	0	0.0001553	0.00160234	0.00112316	0.00240897	0.00201058	0.000388604	0.00164877	1.04065e-06	8.82831e-05	1.25433e-06	0.00138958
151	KHA8139A151_L001_ds.49ee0fbb31904bb6b947116a32f12498	0.0153027	0.00546555	0.00700107	0.00395474	0.0131376	0.00932353	0.00212737	0.00415738	2.07888e-10	0.00302459	0.00083851	4.58739e-08	1.20133e-05	0.00029796	0.000356114	0.00243326	0.000214884	0.00675741	0.00199767	0	0.00390656	0.0173441	1.56659e-06	0.0137853	0.00710361	3.42529e-06	0.00681605	0.00194682	0.00855259	0.00355479	0.000643574	0.0018307	0.00564204	0.00220426	0.000175934	0.00389494	0	0.000267536	0.00170872	0.00168036	0.00277683	0.00209218	0.000573282	0.00196842	1.07072e-06	9.89397e-05	1.04527e-06	0.00141065
152	KHA8139A152_L001_ds.c9da830a35f748fba7bc2627cbc49fc3	0.0112539	0.00576758	0.00621969	0.00323271	0.00767498	0.00742101	0.000944161	0.00522877	5.45299e-06	0.00379428	0.000840902	0	4.1763e-06	0.000268359	0.000289949	0.00155578	0.000583245	0.00784713	0.00196664	0	0.00447827	0.0161791	9.08832e-07	0.012815	0.00795617	4.15766e-05	0.00770687	0.00178441	0.00845525	0.00534837	0.000660568	0.00285266	0.0051702	0.00216573	0.000245422	0.00353181	0	0.000343535	0.0017382	0.00325577	0.0029059	0.00264597	0.000276109	0.00249874	0	6.70549e-05	0	0.0012304
153	KHA8139A153_L001_ds.2ee452cfcb864a70aa5cd3b20a8ca292	0.0118925	0.00558028	0.00648874	0.00390607	0.0094236	0.00802925	0.00140882	0.00495843	4.99163e-06	0.00401841	0.000869995	0	1.87574e-06	0.000219625	0.000239184	0.00193419	0.000630673	0.00742098	0.00176236	0	0.00439558	0.0160839	1.63494e-06	0.0125192	0.00772915	4.43116e-05	0.00750336	0.00192613	0.00773414	0.00509943	0.000771314	0.00250688	0.00490599	0.0024969	0.000221851	0.00368573	0	0.000276609	0.00181383	0.00277481	0.00296114	0.00256407	0.000334844	0.00236091	3.47244e-07	9.49383e-05	8.68109e-08	0.00145106
154	KHA8139A154_L001_ds.cd10f95b62e94edfa4aeac26433b0d2d	0.0144242	0.00572931	0.00680164	0.00496322	0.013215	0.0076917	0.00262114	0.00383692	0	0.00386481	0.000853782	7.64423e-08	1.92964e-05	0.000135955	0.000258056	0.00308992	0.00037867	0.00735259	0.00172036	0	0.00410269	0.0161101	1.21734e-06	0.01209	0.00685052	2.86557e-06	0.00703975	0.00200494	0.00744635	0.00361899	0.000864082	0.00209187	0.00429166	0.0030993	9.27149e-05	0.00432662	0	0.000226498	0.00179886	0.0018197	0.0030956	0.00219091	0.000546597	0.00208787	6.19183e-07	0.000171239	6.39249e-07	0.0020178
155	KHA8139A155_L001_ds.1666455bda2f404ba1810bd3bd63f1d8	0.0114912	0.00602169	0.00622241	0.00396435	0.00815384	0.00672067	0.00139546	0.00517347	1.47429e-06	0.00453336	0.00106302	0	1.15837e-06	0.00019109	0.000237229	0.00184121	0.000571128	0.00751964	0.00170669	0	0.00417929	0.0151078	0	0.0117726	0.00747384	6.58876e-05	0.00726173	0.00178	0.00800311	0.00564732	0.000927767	0.00290489	0.00418768	0.00303068	0.000205018	0.0036879	0	0.000376093	0.0018108	0.00302074	0.00329897	0.00280384	0.000276028	0.00303064	0	9.08649e-05	0	0.00149532
156	KHA8139A156_L001_ds.fcd36b7b5baa48798883833a32f49c0e	0.0156956	0.00553974	0.00682824	0.00412247	0.0135633	0.00933913	0.00198217	0.00463314	1.72603e-07	0.00311439	0.000741906	0	1.83471e-06	0.000362351	0.000405345	0.00248222	0.000224596	0.00637944	0.0020253	0	0.00365192	0.0168636	4.67946e-07	0.0133156	0.00702678	3.232e-06	0.00678724	0.00172015	0.00901756	0.0036348	0.000597398	0.00222356	0.00518112	0.00206207	0.000128099	0.00379184	0	0.000384171	0.00162656	0.00194427	0.00276682	0.00225929	0.000459677	0.00183369	9.89591e-07	8.03634e-05	2.78083e-07	0.00129012
157	KHA8139A157_L001_ds.3e9a2e4b17bc42828f638676d7a98423	0.0131124	0.00656073	0.00643316	0.00325175	0.00959129	0.00673195	0.00152509	0.00488003	7.34389e-07	0.00262986	0.000711275	0	2.17339e-05	0.000226667	0.000389465	0.00275461	0.000276728	0.00957307	0.00253208	0	0.00462328	0.0177943	4.65113e-06	0.0136103	0.00727173	9.56929e-06	0.0076531	0.0016728	0.0089986	0.003532	0.000567763	0.00203326	0.00543749	0.00201767	0.000138134	0.00411858	0	0.000220606	0.00182348	0.00201332	0.00237509	0.00225008	0.000393402	0.00184422	8.65331e-07	7.57011e-05	3.34409e-06	0.00153141
158	KHA8139A158_L001_ds.478e9c9edd984f44b727aeb831e1854f	0.0109245	0.0059275	0.00618329	0.00328837	0.00747942	0.00774416	0.00100534	0.00533636	4.2188e-06	0.00350858	0.000718933	0	4.32483e-07	0.000233447	0.000262652	0.00163331	0.000779919	0.00806935	0.00195869	0	0.00475684	0.0160774	0	0.0127109	0.00820469	4.75247e-05	0.00794114	0.00175765	0.00842774	0.00522399	0.000590013	0.00301614	0.00500855	0.00195949	0.000237858	0.00366727	0	0.000353537	0.0017102	0.00340995	0.00279483	0.00253058	0.000191627	0.00209411	0	3.70987e-05	0	0.000970571
159	KHA8139A159_L001_ds.9480019dcd774aa7aea1032d95cf4937	0.0150721	0.00582547	0.0064891	0.003383	0.0123321	0.00920858	0.00167293	0.00479289	0	0.00271712	0.000738409	0	7.09145e-06	0.000326378	0.0004498	0.00216159	0.000163331	0.00707922	0.00220913	0	0.00395433	0.0179738	8.09537e-07	0.0140501	0.00728155	2.48585e-06	0.00705431	0.00171707	0.00936777	0.00323359	0.000483098	0.00229272	0.00549179	0.00182474	0.00016133	0.00370776	0	0.000353346	0.00168822	0.00204356	0.00273032	0.00226707	0.00047134	0.00171635	6.23439e-07	7.4627e-05	7.19294e-07	0.00117865
16	KHA8139A16_L001_ds.bf0e4b74ed7c452a996d6256aff33f4e	0.015851	0.00527753	0.00725089	0.0046227	0.0166892	0.00848549	0.00341097	0.00455182	0	0.00401484	0.000688103	0	1.43347e-10	0.000145333	0.00022089	0.002752	0.000407748	0.00678442	0.0014355	0	0.00339151	0.0159778	0	0.0116834	0.00555611	1.80154e-07	0.0066676	0.00164947	0.00770519	0.00402863	0.00082589	0.00171929	0.00334724	0.00276976	0.000199981	0.00452673	0	0.000369413	0.00179777	0.00130954	0.00317933	0.00233599	0.000588628	0.00168416	2.00563e-08	0.000166855	1.43347e-10	0.00201411
160	KHA8139A160_L001_ds.2f4d109789e44912919b33b65a58cac0	0.0120864	0.00565166	0.00648143	0.00437008	0.00985148	0.00760241	0.00175826	0.00494888	2.82716e-06	0.00433782	0.000893239	0	1.18157e-06	0.000173054	0.000208171	0.0022007	0.000593929	0.00741132	0.00159486	0	0.00425119	0.0154948	4.01016e-07	0.0117816	0.00738925	5.00996e-05	0.00733737	0.00191223	0.00748814	0.00527186	0.00085584	0.00262649	0.0042891	0.00287823	0.000186581	0.00381048	0	0.0002912	0.00182374	0.00274285	0.00303397	0.00263222	0.000316732	0.00242979	2.06237e-07	0.000110888	0	0.00159971
161	KHA8139A161_L001_ds.9b0f01d29fed412daf0dfcdee5df14f6	0.0104523	0.0059811	0.00637428	0.00386957	0.00888024	0.00843145	0.0013955	0.00646469	2.53055e-06	0.0028642	0.000615497	0	2.34119e-06	0.00023913	0.000328999	0.00189252	0.00063488	0.00718651	0.00176793	0	0.00479631	0.0157731	1.44603e-06	0.0117127	0.0081569	6.71105e-05	0.00764851	0.00205422	0.00866015	0.00486071	0.000386679	0.00302823	0.00503896	0.00142317	0.000193754	0.00379252	0	0.000344795	0.00218912	0.00367775	0.00226297	0.00231932	0.00025035	0.00144559	7.23014e-07	9.76448e-05	3.61507e-06	0.00105527
162	KHA8139A162_L001_ds.cb4cbde82aff46008ba12938a4867933	0.010469	0.00605185	0.00619478	0.00349082	0.00861657	0.00790962	0.00125406	0.00608969	2.51046e-06	0.00306368	0.000654619	4.18409e-07	9.78779e-07	0.000229302	0.000311153	0.00182021	0.000569891	0.00748745	0.00180963	0	0.00473498	0.0159011	4.18409e-07	0.0119804	0.00817012	6.23545e-05	0.00765086	0.00198062	0.00861593	0.00487947	0.000454354	0.00316983	0.00496915	0.00162863	0.000188127	0.00363833	0	0.000357639	0.00201466	0.00370053	0.00243211	0.0023598	0.000214781	0.00168629	1.88284e-06	6.73639e-05	0	0.00103305
163	KHA8139A163_L001_ds.ed3bc91ad5ad4ee7a5df937b1d355fd6	0.0121715	0.00549574	0.0065356	0.00455831	0.00953492	0.00866249	0.00157558	0.00616127	3.37774e-06	0.00383059	0.000791646	0	2.94882e-07	0.000315493	0.000346182	0.00159082	0.000765468	0.00682348	0.00170562	0	0.00421628	0.0148256	5.00407e-07	0.0113508	0.00744386	8.92527e-05	0.00702728	0.00181499	0.00838207	0.00545963	0.000567428	0.00272972	0.00472456	0.00189705	0.000225067	0.00351296	0	0.000369736	0.00208291	0.00328867	0.00253176	0.00274853	0.000229884	0.00201482	0	7.46178e-05	0	0.00116806
164	KHA8139A164_L001_ds.c27d3d221df340bf84400337efdcaa12	0.011877	0.00589977	0.00620789	0.00405374	0.0089715	0.00837953	0.00140974	0.00617692	4.079e-06	0.00319268	0.000625379	0	1.46326e-06	0.000274117	0.000346458	0.00194848	0.000634942	0.0073999	0.00187303	0	0.00443437	0.0157246	9.51767e-07	0.0117966	0.00775947	6.3967e-05	0.00738065	0.00194644	0.00871086	0.00511857	0.000429237	0.00280934	0.00495235	0.00163366	0.000192706	0.00364725	0	0.000339289	0.00206809	0.00335038	0.00228089	0.00249308	0.000237461	0.00153317	0	6.65072e-05	2.4474e-06	0.00113984
165	KHA8139A165_L001_ds.61c956bdd6c34270992b5f9a87dadb9e	0.0107339	0.00638722	0.00606425	0.00436212	0.00813128	0.0083505	0.00126317	0.00683791	2.9761e-06	0.00293902	0.000654516	5.66876e-07	1.19111e-06	0.000273488	0.000405554	0.00214297	0.000856826	0.0080949	0.00188778	0	0.00433749	0.0156107	1.34633e-06	0.0116621	0.00805818	8.74693e-05	0.00730749	0.00213246	0.00819576	0.00507174	0.000346623	0.00290681	0.00492752	0.00143651	0.000242683	0.00360119	0	0.000393947	0.00233161	0.00356835	0.00211763	0.00243063	0.000209526	0.00149121	1.70063e-06	0.000100287	2.12579e-07	0.000987696
166	KHA8139A166_L001_ds.a0ce4df9f89b4ac19d927b590ce51828	0.0111195	0.00625501	0.00602457	0.00402425	0.00804327	0.00764451	0.00123152	0.0062534	9.41133e-07	0.0031654	0.00068718	0	3.69731e-07	0.000279465	0.000359423	0.00201382	0.000646396	0.00736686	0.00180648	0	0.00444741	0.0155766	9.41133e-07	0.0117293	0.00796034	6.15767e-05	0.00733406	0.00205958	0.00908694	0.00490565	0.000470492	0.00302278	0.00510388	0.00160817	0.000194061	0.00366691	0	0.000375749	0.00205864	0.00343788	0.00231392	0.00246946	0.000232265	0.00171932	0	7.0101e-05	0	0.00114245
167	KHA8139A167_L001_ds.ca449b110b7c445da35ad53e3cc8726b	0.0118999	0.00584358	0.00623159	0.00388768	0.00922143	0.00853166	0.00142612	0.0060792	3.91697e-06	0.00325334	0.000668716	0	2.10148e-06	0.000314556	0.000362304	0.00180982	0.000678024	0.00711017	0.00186474	0	0.00440108	0.0156664	1.17509e-06	0.0118702	0.00776782	6.24663e-05	0.00726951	0.00189297	0.00885902	0.00511904	0.000464117	0.00286773	0.00509227	0.00166938	0.000197243	0.00358016	0	0.000374567	0.00198416	0.00336844	0.00235535	0.00255197	0.000240714	0.00172551	4.20614e-08	6.43432e-05	0	0.00110607
168	KHA8139A168_L001_ds.452807bd955a464890599ef129f4d86c	0.0160002	0.00586752	0.00634703	0.00454785	0.0102578	0.00627988	0.0025452	0.00582105	0	0.0054671	0.00130206	8.0086e-07	7.83653e-05	0.00022358	0.000279646	0.00237548	0.000441398	0.00630973	0.00162808	0	0.00432125	0.015749	1.71768e-05	0.0112918	0.00742593	1.95407e-05	0.00816613	0.00165789	0.00807957	0.0063843	0.00112582	0.00240836	0.00486596	0.00437328	0.000192347	0.00492623	0	0.000192292	0.00265222	0.00330891	0.00370293	0.0031615	0.000615824	0.00335735	4.91472e-06	0.000161925	6.18998e-06	0.00342985
169	KHA8139A169_L001_ds.8507a01e8b03421c92c08334dcb23f79	0.0103217	0.00587911	0.00654625	0.00436712	0.00863697	0.00934755	0.00131072	0.00694251	1.90518e-06	0.00309037	0.000728423	0	4.98219e-06	0.000299283	0.000371838	0.00147409	0.00094312	0.00690793	0.00145008	0	0.00481282	0.0151326	2.22271e-06	0.0115743	0.00831911	9.99383e-05	0.00789958	0.00200209	0.00814873	0.00554352	0.000404352	0.00301683	0.0049464	0.00144269	0.000272411	0.00378624	0	0.0003013	0.0023958	0.00387894	0.00224109	0.00244728	0.000230291	0.00146247	0	9.502e-05	0	0.00100902
17	KHA8139A17_L001_ds.6b66d16770604661bce049f98e89f38c	0.0156377	0.00536025	0.00721684	0.00479174	0.0167571	0.00840552	0.00342326	0.00444489	0	0.00405592	0.000699711	0	1.74014e-08	0.000133442	0.000216216	0.00285044	0.000425069	0.00677164	0.00139653	0	0.00343747	0.0158316	0	0.011523	0.00562226	1.32088e-07	0.00668366	0.00170258	0.00759258	0.00399188	0.000852679	0.00179234	0.00328655	0.00287146	0.000179639	0.00453375	0	0.000356336	0.00180483	0.001345	0.00320488	0.00232771	0.000592164	0.00172138	4.44644e-08	0.000180967	6.90304e-09	0.0020394
170	KHA8139A170_L001_ds.7a5a1eacb8364964826f944868c25b31	0.0125792	0.00586815	0.00628564	0.00377135	0.00924597	0.00752161	0.00141955	0.00589207	1.75096e-06	0.00354495	0.000753165	0	2.19009e-06	0.000308414	0.000357789	0.00173939	0.000445825	0.00705341	0.00194962	0	0.00423612	0.0157897	2.45135e-06	0.0120777	0.00762698	4.85748e-05	0.00708609	0.00176769	0.00930164	0.00491677	0.000520692	0.00294064	0.00511862	0.00178098	0.000150012	0.0035552	0	0.000407524	0.0019026	0.00324845	0.00254065	0.0027168	0.000287372	0.00209113	5.60308e-07	6.32581e-05	3.50193e-07	0.00126196
171	KHA8139A171_L001_ds.48dbf92573574ade9965afb0638ac6da	0.010437	0.00644135	0.00585429	0.00339169	0.00673161	0.00635146	0.00107023	0.00607369	1.0634e-06	0.0030877	0.000625574	0	0	0.000164824	0.000295233	0.00242975	0.000512957	0.00790091	0.00242906	0	0.00438543	0.0161938	5.31702e-07	0.0118361	0.00782267	7.64455e-05	0.00685697	0.00217758	0.00928759	0.00451371	0.000449651	0.00292445	0.004976	0.00157271	0.000183609	0.00352425	0	0.000458477	0.00204858	0.0032958	0.00244044	0.00227492	0.000155767	0.00186464	0	4.48604e-05	0	0.00105267
172	KHA8139A172_L001_ds.d9db8b3a31c149708d5f7649e575ec77	0.0148386	0.0060764	0.00579522	0.00371203	0.0086874	0.00596773	0.00240621	0.0066821	0	0.00643031	0.00157574	4.26663e-07	4.62041e-05	0.000262425	0.000244621	0.00204951	0.00052029	0.00627036	0.00170915	0	0.00449863	0.0156986	3.84352e-05	0.0114851	0.00734449	5.51202e-05	0.00850971	0.00135547	0.00838698	0.00806148	0.0015012	0.00257434	0.00516039	0.00468109	0.000271733	0.00534672	0	0.000253073	0.0029873	0.00383862	0.00387048	0.00411419	0.000635093	0.00438619	6.46552e-06	0.000225177	1.74074e-05	0.00404791
173	KHA8139A173_L001_ds.954f1a3bd0f74a679b388ae30dd2c1ec	0.0115042	0.00577291	0.00652157	0.00446531	0.0090247	0.00856646	0.00146286	0.00640195	3.19866e-06	0.00372087	0.000830303	0	1.27293e-06	0.000286517	0.000357063	0.001596	0.000863709	0.00707178	0.00172077	0	0.00433678	0.0148139	1.8278e-07	0.0114144	0.00764504	9.67414e-05	0.0073749	0.00183246	0.00815363	0.00559648	0.00054691	0.0027528	0.00453944	0.00192297	0.000263623	0.00367829	0	0.000347727	0.00224077	0.00342759	0.00264997	0.00267699	0.00023738	0.00206057	2.28708e-06	0.000109433	5.03403e-07	0.0011132
174	KHA8139A174_L001_ds.643900539fd941f6a066f60421ed2b96	0.0117716	0.00610945	0.00609007	0.00402073	0.00864643	0.00797861	0.00139005	0.00626631	2.13846e-06	0.00302534	0.000610827	0	7.18476e-07	0.000285744	0.000360492	0.00208192	0.000622954	0.00742671	0.00196005	0	0.00440364	0.0157958	1.66324e-06	0.0116999	0.00776113	5.32547e-05	0.00713	0.00201663	0.00926782	0.00480791	0.000386488	0.00290921	0.00525867	0.00141609	0.000171065	0.00351604	0	0.000399303	0.00200823	0.00331151	0.00215348	0.00249856	0.000222549	0.00152091	0	6.06779e-05	0	0.00106678
175	KHA8139A175_L001_ds.6e6bacdc046143c9ba55c6cd72c5bfd3	0.0155462	0.00615162	0.00624494	0.00438759	0.011645	0.00749584	0.00267386	0.0057047	0	0.00489848	0.00122254	3.93878e-07	4.68711e-05	0.00023459	0.000300098	0.00231784	0.00038011	0.00635918	0.00163719	0	0.00438065	0.0155099	1.39389e-05	0.0113758	0.00714923	1.69487e-05	0.00784824	0.00154215	0.00846253	0.00588123	0.00106383	0.00271978	0.00463449	0.00378874	0.000160801	0.00467412	0	0.000288904	0.00243828	0.00326169	0.00345014	0.00312036	0.000629472	0.00306069	3.23727e-06	0.000151954	8.72822e-06	0.00290548
176	KHA8139A176_L001_ds.2320e123a77846dab8534a8807b02d2e	0.0147641	0.00556647	0.00543813	0.00383474	0.00811848	0.00533892	0.00252235	0.00659677	2.16303e-07	0.00833678	0.00173803	1.62228e-06	3.61117e-05	0.000311126	0.000187317	0.00190549	0.000550126	0.00577377	0.00160978	0	0.00420402	0.0149946	5.08313e-05	0.0107588	0.00721232	7.73481e-05	0.00835626	0.00136193	0.00794616	0.00949965	0.00200911	0.00238285	0.00507447	0.0055113	0.00029676	0.00559001	0	0.000276482	0.00301943	0.00377041	0.00442506	0.00506886	0.00058405	0.00568631	1.50872e-05	0.000259693	2.35681e-05	0.00495816
177	KHA8139A177_L001_ds.2cfc53d5070b483683c7a13439b82740	0.0116462	0.00594418	0.00624843	0.00423001	0.00910746	0.00777239	0.0014766	0.00583611	1.31649e-06	0.00340361	0.000693113	0	0	0.000249397	0.000319633	0.00200976	0.000571994	0.00722571	0.00182536	0	0.00434756	0.0154043	7.6795e-07	0.0116586	0.00765632	5.80772e-05	0.00720366	0.00197608	0.00871728	0.00476696	0.000522065	0.00293381	0.00479382	0.00185144	0.00016839	0.00364021	0	0.00036697	0.00196662	0.00325668	0.00249584	0.00245846	0.000259454	0.00183535	0	8.54054e-05	0	0.00118418
178	KHA8139A178_L001_ds.46c2d287c5d54745923d19703bb5b60a	0.0116749	0.00594643	0.00638332	0.00471144	0.00898299	0.00867225	0.00148511	0.00651996	2.3576e-06	0.00346639	0.000762538	0	1.28873e-06	0.000299163	0.000382813	0.00182619	0.000877079	0.00710893	0.00174691	0	0.00427716	0.0150915	2.22008e-06	0.0114597	0.00779792	8.89648e-05	0.00716757	0.00200788	0.00835007	0.00534867	0.000467896	0.00276107	0.00475724	0.0017121	0.000240278	0.00359142	0	0.000379397	0.00224595	0.00332649	0.00239368	0.00261821	0.000231613	0.00177695	0	0.000102671	5.10814e-07	0.00109003
179	KHA8139A179_L001_ds.84ddf1d8e38d4108a02ca578c687d978	0.0138259	0.00567281	0.00652037	0.00566224	0.0137193	0.00705826	0.00320774	0.00411492	3.50749e-08	0.0052396	0.00102623	2.33833e-07	1.08743e-05	5.58428e-05	0.00015135	0.00323743	0.000561955	0.00641847	0.00123079	0	0.00403854	0.0148642	1.32408e-05	0.0106347	0.0067154	1.6628e-05	0.00725989	0.00200541	0.00658646	0.00469151	0.00123788	0.00250421	0.0033178	0.00417466	7.69077e-05	0.00494512	0	0.000265421	0.00213055	0.00231638	0.00371949	0.00272979	0.000574078	0.00272094	1.24516e-06	0.000270459	5.12483e-06	0.00286821
18	KHA8139A18_L001_ds.202be540e43147c3b83ed317c68210c6	0.0163357	0.00544531	0.00740968	0.00427301	0.0176516	0.00869812	0.00342661	0.0049056	7.55902e-10	0.00375455	0.000644804	0	7.64263e-08	0.000191829	0.000254775	0.00261717	0.000384654	0.00692246	0.00149253	0	0.00327673	0.016239	0	0.0117914	0.005237	1.28259e-07	0.00668966	0.00151355	0.00829389	0.00423868	0.000758355	0.00153603	0.00348401	0.0024778	0.000243582	0.00445158	0	0.000377065	0.00182087	0.00115735	0.0030307	0.00237231	0.000618285	0.00158264	1.46565e-07	0.000145351	2.22004e-07	0.00190839
180	KHA8139A180_L001_ds.46636482a287438cb6374ad0c65d2234	0.0137383	0.00629443	0.00564343	0.0037849	0.00792883	0.00535295	0.00228456	0.00667222	1.90267e-07	0.00672831	0.0016638	6.34222e-07	4.63929e-05	0.000220918	0.000211034	0.0021331	0.000567644	0.00623437	0.00167323	0	0.00476643	0.0155604	4.87122e-05	0.0111234	0.00756213	7.36442e-05	0.00889478	0.00133004	0.00836614	0.00844769	0.00156526	0.00273978	0.00501737	0.00498725	0.00030301	0.00565108	0	0.000261881	0.00307742	0.00417852	0.00403404	0.00428417	0.000660253	0.00470752	6.13437e-06	0.000241996	2.17974e-05	0.00436314
181	KHA8139A181_L001_ds.8bb3c5334aeb4a98880fb419f62a92be	0.0110898	0.00600321	0.0060847	0.00430729	0.00992655	0.00898606	0.00109596	0.00625707	2.46593e-06	0.00345105	0.000411761	0	5.0558e-07	0.000270241	0.000270412	0.00163962	0.000405492	0.00737629	0.0019905	0	0.00430938	0.0170954	4.10988e-07	0.0132424	0.00798678	3.1395e-05	0.00773576	0.00228696	0.0085228	0.00491079	0.000574763	0.00310656	0.00546081	0.00112854	0.000329561	0.00338593	0	0.000438958	0.00213805	0.00313028	0.00287476	0.00242725	0.000141447	0.00177389	0	1.86138e-05	0	0.000819691
182	KHA8139A182_L001_ds.642c600e955d4328bad30577cff5ae1a	0.0112062	0.00651079	0.00549581	0.00393819	0.00823775	0.00753289	0.00100078	0.00618266	1.67647e-06	0.00283983	0.000255639	0	2.79412e-07	0.000244368	0.000315723	0.00257635	0.000354863	0.00794257	0.00240164	0	0.00415968	0.0175644	0	0.012973	0.00791858	9.97723e-06	0.007154	0.00250387	0.00987629	0.00422765	0.000402331	0.00307684	0.0057024	0.000843652	0.000241543	0.00336904	0	0.000522457	0.00202552	0.00290136	0.00241995	0.00224977	0.000128046	0.00143471	5.58823e-07	1.61793e-05	0	0.0008237
183	KHA8139A183_L001_ds.f83e3518cbec4bc3bca743af0be35a54	0.0114419	0.00617358	0.00589103	0.00410062	0.00955721	0.00859189	0.0010953	0.00623775	1.19509e-06	0.00314265	0.000358474	0	1.0212e-06	0.000275455	0.000304575	0.00196189	0.000452611	0.00747118	0.00212043	0	0.00423293	0.0173358	1.46066e-06	0.0132008	0.00802101	2.38948e-05	0.00758851	0.00231021	0.00911249	0.0044857	0.000488766	0.0030822	0.00560198	0.000962122	0.000306377	0.00338032	0	0.000471489	0.00212212	0.00305388	0.00273187	0.00234674	0.000138227	0.00159222	6.37379e-07	2.12308e-05	3.98362e-07	0.000810765
184	KHA8139A184_L001_ds.a4bc575285bf4062b5e9679a1bc5d8cc	0.0114366	0.00652102	0.00552554	0.00365652	0.00823238	0.00775071	0.000964695	0.0062522	3.98464e-07	0.00274608	0.000334677	0	6.87824e-07	0.000241023	0.000331816	0.0024158	0.000283302	0.0077895	0.00235099	0	0.00421899	0.0176879	0	0.0131127	0.00798664	9.93926e-06	0.00722964	0.00241683	0.00993802	0.00421328	0.000375219	0.00315008	0.00572711	0.000878828	0.000236662	0.0032908	0	0.000504901	0.00202238	0.00300967	0.00243876	0.00226476	0.000149867	0.00143159	0	9.20262e-06	0	0.000800865
185	KHA8139A185_L001_ds.082c6ccb7a034bb3adafb5296ff65bb5	0.0104239	0.00668105	0.0054702	0.00312502	0.00766031	0.00681186	0.00103995	0.00612969	2.22558e-06	0.00275969	0.000451483	0	3.9566e-07	0.000201011	0.000298334	0.00253625	0.000220099	0.00778063	0.00235952	0	0.00447648	0.0172437	4.45117e-07	0.0124485	0.00795796	3.21443e-05	0.00702188	0.00233375	0.010083	0.00427426	0.000458717	0.00323974	0.00557252	0.00120447	0.000178368	0.00347614	0	0.000507484	0.00195358	0.00328633	0.00239781	0.0022572	0.000157772	0.00166169	0	1.5329e-05	0	0.00102553
186	KHA8139A186_L001_ds.06e20bc56985452ab917a8b34e6523a1	0.0120745	0.00632954	0.00576093	0.0036054	0.0084508	0.00752299	0.00115598	0.0060102	3.15262e-07	0.00306509	0.000517682	0	2.82234e-06	0.00025873	0.000320804	0.00218519	0.000259355	0.00750058	0.00221832	0	0.00431309	0.0170692	6.30524e-07	0.0126713	0.00776992	1.67753e-05	0.00724407	0.00212118	0.00999823	0.00457576	0.000455056	0.00306038	0.00569154	0.00130661	0.000182564	0.00340128	0	0.000449257	0.00191518	0.00309747	0.00246574	0.00246674	0.000211756	0.00172516	0	1.36583e-05	6.30524e-07	0.00105647
187	KHA8139A187_L001_ds.c0260b7fa05e4142a1fa3bce8f08dbaa	0.0106853	0.00649419	0.00565849	0.00479433	0.00928917	0.00916916	0.00095565	0.00684498	1.07823e-06	0.00317835	0.000202092	0	0	0.000259132	0.000276122	0.00209187	0.000479828	0.00788192	0.00214915	0	0.00411317	0.0176608	5.75057e-07	0.0135709	0.00817012	1.54254e-05	0.00782283	0.00266903	0.00866951	0.00496509	0.000517816	0.00312571	0.00559137	0.000692871	0.000404559	0.00334633	0	0.000492436	0.00241043	0.0029218	0.00284041	0.00225386	6.61035e-05	0.00147589	0	8.46566e-06	0	0.000574824
188	KHA8139A188_L001_ds.cc2c71a4f37d4ead894dc55b8f8fbd8f	0.0127626	0.00623426	0.00590028	0.00448871	0.00971246	0.0085823	0.00131243	0.00607652	6.31814e-07	0.00337085	0.000473274	0	1.09063e-06	0.000300246	0.000326384	0.00189503	0.00038228	0.00725973	0.0020531	0	0.00410498	0.0166483	8.42418e-07	0.0127616	0.00756969	2.01926e-05	0.00724387	0.0021176	0.00952384	0.00471302	0.000528717	0.0030737	0.00558358	0.00121244	0.000238379	0.00336804	0	0.000457481	0.00196824	0.00294148	0.00263366	0.0026084	0.000204846	0.00175989	0	2.40811e-05	6.31814e-07	0.000969952
189	KHA8139A189_L001_ds.09c663e4ca1a497db1d3c1e4f35956ed	0.0140597	0.00531272	0.00651531	0.00402984	0.0127385	0.00894199	0.00181363	0.00541722	5.5244e-07	0.0036813	0.000556602	0	6.13822e-07	0.000382969	0.000347072	0.00141683	0.000276096	0.0063306	0.00209579	0	0.00402348	0.0160405	5.5244e-07	0.0124224	0.00711321	5.52568e-05	0.00656033	0.00166789	0.009382	0.00413701	0.000533671	0.00296057	0.00559792	0.00128755	0.000144894	0.00316948	0	0.000509014	0.00158309	0.00306579	0.00260975	0.0028574	0.000282878	0.00190578	0	1.56097e-05	0	0.00105909
19	KHA8139A19_L001_ds.334a9793b9ff464bb73c6098eec313f4	0.0150582	0.0053692	0.00706917	0.00511924	0.0161676	0.0081359	0.00341241	0.00419926	2.42577e-07	0.00428651	0.000749217	0	6.35557e-07	0.00010211	0.000194585	0.00302565	0.000459762	0.00672641	0.00132592	0	0.00355011	0.0155011	1.2339e-07	0.0112561	0.00586876	2.23239e-06	0.00672514	0.00182907	0.00718274	0.00393267	0.000933473	0.0019721	0.00317033	0.00315425	0.000136716	0.00460823	0	0.000336468	0.00183324	0.0015015	0.00333296	0.00234153	0.000586545	0.00187061	2.0882e-06	0.00021007	1.05214e-06	0.00216466
190	KHA8139A190_L001_ds.2979ef0c0faf4a8fb7e66bbc40aafc31	0.011791	0.00611281	0.00608184	0.00459348	0.00931074	0.00881818	0.00108006	0.00626779	2.73953e-06	0.00328014	0.000382363	0	0	0.000269873	0.000278854	0.00162138	0.000479105	0.00733335	0.00187558	0	0.00431118	0.0167044	0	0.0129353	0.00791261	9.24134e-06	0.00786302	0.0022046	0.00897822	0.00487281	0.000475981	0.00313493	0.0055699	0.00102579	0.00028338	0.00347752	0	0.00039595	0.00208227	0.00313583	0.00264928	0.00245286	0.000151904	0.00152616	0	1.81853e-05	0	0.000834451
191	KHA8139A191_L001_ds.22b61475446249bbaa2ee6358cd67611	0.011119	0.0058093	0.00621727	0.0038777	0.0098594	0.00861406	0.00120969	0.00590342	5.61851e-06	0.00330272	0.000450561	0	5.31666e-07	0.00027654	0.000283413	0.00147489	0.000512958	0.00706927	0.00185663	0	0.00455187	0.0164753	0	0.012857	0.00809297	3.01517e-05	0.00784578	0.00200586	0.00879549	0.00473883	0.00049317	0.00328771	0.00529254	0.00124122	0.000241066	0.00349204	0	0.000414096	0.00190832	0.00352924	0.00272795	0.00247848	0.000188675	0.00175184	0	4.42689e-05	8.64387e-07	0.00093194
192	KHA8139A192_L001_ds.9837c521569a4c8389ebd8f6f9aaa166	0.0113381	0.00617149	0.00583532	0.00403538	0.00915017	0.00794143	0.00119969	0.00618139	1.1888e-06	0.00327831	0.000382358	0	8.20841e-07	0.000236468	0.000276016	0.00221436	0.000345151	0.00764681	0.00219342	0	0.00425706	0.0171897	4.75522e-07	0.0127528	0.00781757	2.16777e-05	0.00737072	0.0023331	0.00923813	0.00475923	0.000498365	0.0030529	0.00549697	0.0011721	0.000242087	0.00334879	0	0.000465654	0.00206045	0.00303658	0.00260426	0.00242281	0.000132149	0.00166268	0	1.55779e-05	0	0.000935231
193	KHA8139A193_L001_ds.7c839f374d6948b88085b635e2a8b031	0.0116563	0.00592765	0.00610472	0.004198	0.00960512	0.00904302	0.00106155	0.00599526	2.25263e-06	0.00348313	0.000452149	0	1.43024e-07	0.000283774	0.000283352	0.00157975	0.000454028	0.00718305	0.00197733	0	0.00438563	0.0172713	6.43608e-07	0.0134718	0.00812775	2.25131e-05	0.00799258	0.00213876	0.00895124	0.00510784	0.000561552	0.0030494	0.00556922	0.00122366	0.000312045	0.00352265	0	0.000410273	0.00202065	0.00310354	0.00290474	0.0025073	0.000166211	0.0018272	5.14887e-07	2.45575e-05	3.21804e-07	0.000891936
194	KHA8139A194_L001_ds.6fddf65d5562483babc9d533939c487d	0.010859	0.00643406	0.00560549	0.00320694	0.00763356	0.0070803	0.000824612	0.00581429	2.22014e-06	0.00309478	0.000483208	0	1.23341e-07	0.000202032	0.00029591	0.00203105	0.000258212	0.00777076	0.00223175	0	0.00452121	0.0172928	0	0.0127743	0.00802894	2.77178e-05	0.00757428	0.00214338	0.00981132	0.00462492	0.000476555	0.0032465	0.00550567	0.00135177	0.000212347	0.00352308	0	0.000426649	0.00184772	0.00331624	0.00270872	0.0024366	0.000139933	0.00182416	0	1.6957e-05	0	0.00103076
195	KHA8139A195_L001_ds.3e95926d77504543801254857e99c60e	0.0123367	0.0048162	0.00701996	0.00371269	0.0142192	0.0091548	0.00203412	0.00520521	2.42099e-07	0.00381643	0.000545349	0	0	0.000348256	0.000281708	0.00106714	0.000283529	0.00578966	0.00199718	0	0.00438825	0.0158023	0	0.012018	0.00722677	9.91626e-05	0.0066619	0.00164061	0.00865351	0.00402933	0.000626531	0.00300984	0.00536713	0.00130579	0.000157467	0.00326783	0	0.00052594	0.00155999	0.00337867	0.00287468	0.00272284	0.00023098	0.00205106	0	2.3064e-05	0	0.00100553
196	KHA8139A196_L001_ds.e96e5061cad346b7a6d5073b655cc6a0	0.011792	0.00603541	0.0061243	0.00417613	0.00981491	0.0087366	0.00119389	0.00614585	7.90706e-07	0.00361567	0.000584551	0	1.01348e-06	0.000279059	0.000290277	0.00150541	0.000416717	0.00708695	0.00191612	0	0.00427629	0.0165791	9.2249e-07	0.0129775	0.00781101	4.02408e-05	0.00757383	0.00205671	0.00874186	0.0049851	0.000621841	0.00313052	0.00533715	0.00142649	0.000299605	0.0034336	0	0.000420278	0.0020758	0.00320863	0.00291504	0.00258337	0.000197155	0.00200721	0	3.22282e-05	3.95353e-07	0.000985108
197	KHA8139A197_L001_ds.f87f4369086c40eda9a07868aff593f3	0.0125536	0.00596495	0.00609943	0.00410988	0.00941632	0.00740043	0.00127261	0.00560932	2.35249e-06	0.00392209	0.000669967	0	2.0911e-07	0.000277567	0.000285269	0.00163565	0.00031987	0.00682758	0.00201719	0	0.00409472	0.0160821	0	0.0122646	0.00736024	4.80329e-05	0.00705642	0.00189957	0.00958551	0.00497259	0.000655071	0.00301444	0.0053614	0.00167788	0.000194736	0.00338619	0	0.000455219	0.00177647	0.00303125	0.00287186	0.00281882	0.000194206	0.00235465	0	2.48266e-05	0	0.0011994
198	KHA8139A198_L001_ds.0a6e629c2d774c41bff61a2050321d01	0.012314	0.00599562	0.00601683	0.00399373	0.00922044	0.00750005	0.00130005	0.00581945	8.35554e-07	0.00393335	0.000665733	0	2.42709e-06	0.00026642	0.0002793	0.00177728	0.000312471	0.00691578	0.00205513	0	0.00419444	0.0164556	2.5995e-06	0.0122809	0.00749204	4.22011e-05	0.00722609	0.00193939	0.00959198	0.00529037	0.000658255	0.0030124	0.005415	0.00176821	0.000185492	0.00340984	0	0.000442504	0.00188788	0.00311833	0.00280345	0.00280866	0.00019018	0.00235008	0	3.37955e-05	2.78518e-07	0.00131975
199	KHA8139A199_L001_ds.c9b2b79eac3e478ab1d343cd80dfd229	0.0125824	0.00598619	0.00605898	0.00450062	0.00940082	0.00825459	0.00123073	0.00599751	1.55136e-06	0.00384359	0.000607079	0	1.37898e-07	0.000282521	0.000289147	0.00158099	0.000380206	0.00705593	0.00192556	0	0.00407772	0.0162791	7.23966e-07	0.0126034	0.00746688	3.03291e-05	0.0074357	0.00198939	0.00918662	0.00519529	0.000619963	0.00306363	0.00531225	0.00157503	0.000252866	0.00334918	0	0.000429402	0.00196994	0.00302981	0.00288909	0.00276433	0.000188212	0.00213972	0	2.42935e-05	0	0.00104149
2	KHA8139A2_L001_ds.0d565e9a1d5f49b3adea2879961b9027	0.0156944	0.00535379	0.0072289	0.00476452	0.016799	0.00843021	0.0034277	0.00446778	3.92162e-10	0.00403537	0.000695298	0	1.74571e-08	0.000137243	0.000218279	0.0028308	0.000420792	0.00677783	0.00140614	0	0.00342241	0.0158672	0	0.0115582	0.00560347	5.81198e-08	0.00668166	0.00169077	0.00762796	0.00399979	0.000845021	0.00177526	0.00330284	0.00284168	0.000184111	0.00452926	0	0.000359001	0.00179975	0.00133488	0.00319576	0.00232548	0.000592444	0.00170611	5.62281e-08	0.000176446	3.74934e-07	0.00202704
20	KHA8139A20_L001_ds.043a4245a0e44c1aab2d437bc7d2bbc2	0.014749	0.00533912	0.00698522	0.00546004	0.0158963	0.00803852	0.00343366	0.00388409	0	0.00440071	0.000766714	0	0	6.4883e-05	0.000172693	0.00316775	0.00047885	0.00660465	0.00126951	0	0.00363671	0.0152978	4.52137e-08	0.0111241	0.00607444	2.58012e-07	0.00669198	0.00193891	0.00678582	0.00371408	0.000972702	0.00211436	0.00303901	0.00335608	9.78139e-05	0.0046309	0	0.000325352	0.00179049	0.00156963	0.0034071	0.0022725	0.000565833	0.0018905	1.42447e-07	0.000223916	1.43275e-07	0.00219563
200	KHA8139A200_L001_ds.0938517b6d38436d9458565ae806c80d	0.0131185	0.0059981	0.00593796	0.00424687	0.00949409	0.00757686	0.00128432	0.00571522	9.93276e-07	0.00357733	0.000488056	2.64873e-07	4.88755e-07	0.000304392	0.000309791	0.00210566	0.000394876	0.00715918	0.00217335	0	0.00393331	0.0168036	1.52302e-06	0.0126862	0.00749811	1.84359e-05	0.00699942	0.00210224	0.00994462	0.0046355	0.000533258	0.00277278	0.00575322	0.00134773	0.000185415	0.00337375	0	0.000470999	0.00180402	0.00265729	0.00250806	0.00265877	0.000204925	0.00190132	8.15953e-07	2.77703e-05	0	0.00115529
201	KHA8139A201_L001_ds.e82fd8450a0c4185aa2151deea1d7236	0.00944154	0.00648258	0.00558666	0.00260277	0.00801514	0.00582077	0.00111481	0.00555601	3.66663e-06	0.00216395	0.000293501	0	3.22181e-07	0.000187599	0.000302679	0.00258666	0.000174907	0.0087859	0.00247251	0	0.00466982	0.0173228	3.49203e-07	0.0122017	0.00797765	4.26402e-05	0.00709255	0.0021732	0.00964553	0.00320168	0.000267283	0.0034036	0.00579779	0.00092049	6.36061e-05	0.00355918	0	0.000570264	0.00161165	0.0037334	0.00195883	0.00209502	0.000149541	0.0012318	0	8.5965e-06	0	0.000952344
202	KHA8139A202_L001_ds.2aca2b14b8d04beebf59373c0da0d074	0.0127287	0.00552614	0.00645036	0.00362835	0.0102522	0.00767829	0.00142793	0.00534592	2.45716e-06	0.00319449	0.000649372	0	5.46035e-07	0.00032279	0.000314125	0.00160506	0.00031054	0.00664816	0.00182379	0	0.00439605	0.015919	0	0.0120367	0.00744987	4.0808e-05	0.00715466	0.00183647	0.00946891	0.00412158	0.000517453	0.00280648	0.00564589	0.00147285	0.000121973	0.00346422	0	0.000387529	0.00163958	0.00320311	0.00239574	0.00249133	0.0002775	0.00175735	0	1.93374e-05	0	0.00108775
203	KHA8139A203_L001_ds.c4db0fdcecc74365baffc8c508b9acd8	0.0116599	0.00590046	0.00592656	0.00359999	0.00838908	0.00724474	0.0013292	0.00575658	6.97155e-06	0.00336124	0.000648371	0	3.42353e-07	0.000246118	0.000284842	0.00203999	0.000426067	0.00737759	0.00190391	0	0.00453793	0.0160557	4.06674e-06	0.0118744	0.00774719	3.48185e-05	0.00739577	0.00195503	0.00932273	0.00493486	0.000525823	0.00301299	0.00525675	0.00177322	0.000149859	0.00366774	0	0.000376922	0.00186215	0.00335324	0.00243942	0.00260895	0.000229477	0.0018251	0	4.66109e-05	4.35722e-07	0.00128025
204	KHA8139A204_L001_ds.aa6a4f647d3b47f882d5df05e1f193d0	0.0123652	0.00559279	0.00656572	0.00365912	0.00918826	0.00760772	0.00128662	0.00547802	5.66317e-06	0.00380369	0.000874982	0	0	0.000275961	0.000284782	0.00106298	0.000416738	0.00684327	0.00162778	0	0.00443291	0.0152731	0	0.0120866	0.00759355	4.88734e-05	0.00745218	0.00155906	0.00892123	0.00490717	0.000635644	0.00305132	0.00498953	0.00196451	0.000197643	0.00358811	0	0.000356607	0.00176648	0.0033166	0.00294296	0.00274883	0.000249734	0.00230893	0	2.94036e-05	0	0.00111775
205	KHA8139A205_L001_ds.693fdea46f8f4c1e8861b91b1315e863	0.0108115	0.00607645	0.00618446	0.00323011	0.00770024	0.0071307	0.000904079	0.00574723	1.08776e-05	0.00303071	0.000750473	0	0	0.000225033	0.000264319	0.00140956	0.000356008	0.00733151	0.00170712	0	0.00473125	0.0159532	4.83451e-07	0.0123272	0.00798564	4.20488e-05	0.0077988	0.00186579	0.00926514	0.00453002	0.000512555	0.00308474	0.00544792	0.00159012	0.000207323	0.00367175	0	0.000315827	0.00187938	0.00344128	0.00260295	0.002387	0.000217215	0.00188268	0	1.56422e-05	0	0.00100732
206	KHA8139A206_L001_ds.2fa18bc94fb84606a0c307e299a744c5	0.0125545	0.005716	0.0062358	0.00360589	0.00929542	0.00824008	0.00134516	0.00588855	3.1886e-06	0.00315841	0.000633087	0	8.62525e-07	0.000324869	0.000362121	0.00174267	0.000449957	0.00690861	0.00194518	0	0.00434621	0.0160965	1.32858e-06	0.0123151	0.00772254	4.98634e-05	0.00706209	0.00183511	0.0095276	0.00456446	0.000445796	0.00294755	0.00541868	0.00144503	0.000150997	0.00342251	0	0.000415886	0.00181229	0.00330194	0.00228985	0.00256219	0.00027831	0.00170165	0	4.33017e-05	1.5943e-06	0.00107361
207	KHA8139A207_L001_ds.55079107a33d43778b59c9ba474a48db	0.0126679	0.00544926	0.0066182	0.00395022	0.0105342	0.00844722	0.00160897	0.00544394	8.43015e-06	0.00327482	0.000638516	0	1.02984e-06	0.000307139	0.000295733	0.00142471	0.000421266	0.0065636	0.00167013	0	0.00457512	0.0155254	5.91589e-07	0.0121202	0.0075503	2.79236e-05	0.00743034	0.00166645	0.00919822	0.00436388	0.000492243	0.00311185	0.00530438	0.00152514	0.000139028	0.00360999	0	0.000381123	0.00168657	0.00335524	0.00247879	0.00258366	0.000287068	0.00169939	0	3.67785e-05	1.61343e-07	0.00110096
208	KHA8139A208_L001_ds.9d3cd65c7fb3494cadb407130b8396a2	0.00907886	0.00717112	0.00500182	0.00212172	0.00552426	0.00488185	0.000768456	0.00605149	6.26543e-07	0.00171192	0.000249809	0	2.56916e-07	0.000123793	0.000307965	0.00336325	0.000134997	0.00867407	0.00260341	0	0.00478235	0.0179249	2.08848e-07	0.0120945	0.00837857	6.70033e-06	0.00709235	0.00258084	0.011077	0.00346577	0.000174876	0.00334266	0.00591276	0.000800004	5.935e-05	0.00357416	0	0.000506042	0.00181734	0.00348663	0.0017556	0.00182517	0.000120511	0.000995889	0	8.20324e-06	0	0.000986459
209	KHA8139A209_L001_ds.f166fbcb98584276a80503b38e539ed7	0.0118123	0.00614182	0.0058343	0.00309099	0.00859969	0.00682	0.00126493	0.00556318	4.11376e-06	0.00260298	0.000454117	0	0	0.000260935	0.000335385	0.00237616	0.000254269	0.00743025	0.00227314	0	0.00444468	0.016742	0	0.0121897	0.00773445	2.03817e-05	0.00679832	0.00207625	0.0103962	0.00373627	0.000329091	0.00304934	0.00571229	0.00111647	8.59046e-05	0.00346191	0	0.0004775	0.00164177	0.00315335	0.00210579	0.00230711	0.00023059	0.00141574	0	2.02846e-05	0	0.00101673
21	KHA8139A21_L001_ds.ee9d15061d094ea59e121e6b57695574	0.0155873	0.00517695	0.00714143	0.00484607	0.0161677	0.0083774	0.00340921	0.00434544	1.23221e-09	0.00418358	0.000723751	0	2.09811e-07	0.000116752	0.000199101	0.00282301	0.000420759	0.00668739	0.0013979	0	0.00345611	0.0158005	1.17769e-07	0.0116095	0.00574927	1.01913e-06	0.00663207	0.00172163	0.00733164	0.0039419	0.000870698	0.00181595	0.00325829	0.00296419	0.000177134	0.00459734	7.74797e-08	0.000364081	0.00179637	0.00139656	0.00326619	0.00233962	0.000579254	0.00176677	6.27653e-07	0.000186311	5.52436e-07	0.0020911
210	KHA8139A210_L001_ds.3c99c73e16a64381a4e4583a7443a214	0.0100053	0.00658635	0.00542755	0.00289425	0.00626989	0.00589725	0.000953882	0.00597736	5.94614e-06	0.00268318	0.000487966	0	3.11464e-07	0.000160078	0.000273905	0.00269547	0.000347597	0.00827812	0.00224248	0	0.00471772	0.016853	3.96409e-07	0.0119696	0.00818054	2.00812e-05	0.00735519	0.00229244	0.00991135	0.0045609	0.00036045	0.00321426	0.00539716	0.00142152	0.000109545	0.00354443	0	0.000414903	0.00188143	0.00349172	0.00213639	0.00224235	0.000130996	0.00150228	0	2.01442e-05	0	0.00108676
211	KHA8139A211_L001_ds.a2fcd52260e2440cbcb0685f824f266b	0.00974475	0.00664108	0.00545923	0.00274722	0.00642204	0.00592179	0.000954527	0.00600676	4.42854e-06	0.00246325	0.000437983	0	4.19062e-07	0.000159963	0.000284176	0.00273355	0.000375322	0.00826924	0.00230089	0	0.00473973	0.0169127	3.40657e-07	0.0119897	0.00820271	2.75276e-05	0.00727374	0.00230643	0.0100284	0.00424282	0.000326208	0.00322954	0.00548017	0.00123563	0.000111135	0.00352289	0	0.000441355	0.00188434	0.00352797	0.00204939	0.00212201	0.000130336	0.0014054	0	1.98262e-05	0	0.00102378
212	KHA8139A212_L001_ds.4ea794e8e88d485eb350c6a41dfb8f60	0.0129807	0.00569967	0.00647736	0.00405873	0.0100756	0.00758015	0.00149245	0.00507269	2.63424e-06	0.00361425	0.000785142	0	5.58208e-07	0.000269956	0.000290697	0.00163	0.000407383	0.00689319	0.00162854	0	0.00424624	0.01551	3.51232e-07	0.0121707	0.00743985	2.91683e-05	0.00728267	0.00177663	0.00891293	0.00430532	0.000630484	0.00283777	0.00514356	0.00197184	0.000153161	0.00363956	0	0.000320184	0.00169951	0.00288502	0.00274692	0.00254497	0.000323061	0.0020488	0	6.01415e-05	0	0.00127382
213	KHA8139A213_L001_ds.dc5676a3ddae4f50b103948f0530e424	0.0125738	0.00586577	0.00615841	0.00342517	0.00948507	0.00751073	0.00136482	0.0055003	1.72341e-06	0.00311026	0.00062278	0	5.29173e-07	0.000291257	0.000330838	0.00174878	0.000270751	0.00687089	0.00197281	0	0.00441383	0.016119	0	0.01214	0.00757421	3.50602e-05	0.00706063	0.00180637	0.00994664	0.00409853	0.000459569	0.00309814	0.00551008	0.00142622	0.000117683	0.00350562	0	0.000433402	0.0016477	0.00323815	0.00243058	0.0025427	0.000259856	0.00171576	4.92403e-07	1.98314e-05	0	0.00107157
214	KHA8139A214_L001_ds.449f172d66c34be1ac63194c5284c26d	0.0118021	0.00588105	0.00603276	0.00357326	0.00824238	0.00682475	0.001234	0.00548185	7.44678e-06	0.00380468	0.000832172	0	0	0.00025359	0.000279949	0.00172149	0.000396715	0.0073398	0.00189575	0	0.00428227	0.0156645	0	0.011915	0.00747308	5.33886e-05	0.00715006	0.00178833	0.00923882	0.00507922	0.000657074	0.00295297	0.00501072	0.00211637	0.000174636	0.00349217	0	0.000418015	0.00173965	0.00316321	0.00277978	0.00277469	0.00020766	0.0023869	0	3.2226e-05	0	0.00121574
215	KHA8139A215_L001_ds.92949eef38644c1085c96357308f7d2d	0.0128985	0.00548286	0.00657584	0.00397868	0.00988644	0.0081819	0.00136952	0.00548446	5.17027e-06	0.00384159	0.000845241	0	4.8925e-07	0.000330743	0.000308501	0.00104639	0.000487988	0.00663365	0.00154193	0	0.00439189	0.0152248	2.25371e-06	0.0121308	0.00755213	4.43948e-05	0.00757861	0.00154929	0.00892357	0.00492186	0.000656464	0.00296911	0.00519762	0.00199865	0.000193015	0.00369149	0	0.000327148	0.0017554	0.00327323	0.00280937	0.00279806	0.000282146	0.00222069	0	3.82815e-05	1.76761e-07	0.00123783
216	KHA8139A216_L001_ds.eff36b7a09084ae6944deaed3dd3235b	0.0141354	0.00546375	0.00631356	0.00408096	0.0095902	0.00753441	0.00141816	0.00521745	1.48164e-06	0.00371051	0.000714596	0	0	0.000340469	0.000337357	0.00157357	0.0002636	0.00681021	0.00202453	0	0.00407692	0.0159782	0	0.0122564	0.00718871	2.88897e-05	0.00685642	0.00169489	0.00995482	0.00448041	0.000519701	0.00277138	0.00560298	0.0016591	0.000116795	0.00344208	0	0.000436656	0.00151193	0.00276981	0.00258026	0.00289161	0.000276641	0.00200022	0	1.24322e-05	0	0.00112014
217	KHA8139A217_L001_ds.32a69fea4dd041bcad2d5c37b00ff024	0.0131127	0.00548211	0.0064875	0.00363092	0.00991211	0.00803243	0.00126442	0.00547801	2.02168e-06	0.00355357	0.00079119	0	2.30729e-06	0.000344197	0.00033127	0.0012986	0.000335893	0.00654558	0.00173428	0	0.00432564	0.0162067	1.75213e-06	0.0125957	0.00758316	3.86104e-05	0.00741238	0.0016574	0.00946734	0.00445795	0.000591053	0.00279531	0.0056486	0.00175704	0.000179276	0.00359932	0	0.000356162	0.0017286	0.00305245	0.00265938	0.00266807	0.00030266	0.00202554	0	2.788e-05	0	0.00123891
218	KHA8139A218_L001_ds.8ddd5f518b5f40d79b45e134df1ffb23	0.0137019	0.00527881	0.00665927	0.00400803	0.0106809	0.00824199	0.00148589	0.00514638	3.01997e-06	0.00358737	0.000707817	0	5.61916e-07	0.000326571	0.000300063	0.00136828	0.0003647	0.00666992	0.00174908	0	0.00426879	0.0158914	4.47402e-07	0.012451	0.00746091	3.34713e-05	0.00721873	0.0016982	0.00915443	0.00444783	0.00053324	0.00271857	0.00556002	0.0016576	0.000142583	0.00346618	0	0.000339986	0.00158148	0.00287355	0.00251468	0.00268372	0.000290533	0.00184251	0	3.00271e-05	0	0.00112835
219	KHA8139A219_L001_ds.7de317b7a5d847df98b977e0115f683a	0.0126029	0.00541591	0.00640635	0.0036567	0.00909786	0.00801857	0.0012134	0.00529771	3.56845e-06	0.00323353	0.000631631	0	0	0.000313979	0.000322801	0.00134035	0.000291303	0.00673715	0.00190025	0	0.0045984	0.0163165	0	0.0125314	0.00779486	2.74238e-05	0.00754282	0.00174137	0.00982005	0.00436489	0.000440255	0.0030049	0.00563557	0.00142806	0.000148311	0.00362942	0	0.000398481	0.0015609	0.00319373	0.00259414	0.00262166	0.000261259	0.00171186	0	1.85797e-05	0	0.000957768
22	KHA8139A22_L001_ds.b96051bcf26a48e088eeb96c194f2bce	0.0148503	0.00542081	0.00703379	0.00511367	0.0159082	0.00796886	0.00337384	0.00422194	0	0.00438064	0.000780336	0	1.02037e-07	0.000109265	0.000195006	0.00305557	0.000459599	0.00681392	0.00132746	0	0.00355978	0.0154274	1.02037e-07	0.011138	0.00588607	3.04573e-06	0.00676722	0.0018561	0.00725041	0.0040353	0.000965635	0.00201647	0.0031807	0.00320824	0.000135086	0.00461417	0	0.000326865	0.00186872	0.00157284	0.00336546	0.00238042	0.000596727	0.00196204	3.9707e-07	0.000226352	4.00422e-06	0.00222178
220	KHA8139A220_L001_ds.bfb025ccf2c848ce8a3e01534dece175	0.0121883	0.00616782	0.00583875	0.00348191	0.00806477	0.00659643	0.00118928	0.00566022	6.19432e-06	0.00320004	0.000649958	0	6.42738e-07	0.000248456	0.000304929	0.00204049	0.000336952	0.0074239	0.00196856	0	0.00432832	0.0160643	5.35311e-07	0.0119589	0.00760027	2.26897e-05	0.00709537	0.00193892	0.00997383	0.00438636	0.000475978	0.00306192	0.00545463	0.00158129	0.000125554	0.00348818	0	0.000409071	0.0017559	0.00315137	0.00240259	0.00257288	0.000216311	0.00182029	0	1.76188e-05	2.29419e-07	0.00115992
221	KHA8139A221_L001_ds.c004d15dae8f4fd5a8f0320e33967620	0.015314	0.00565355	0.00613912	0.00480871	0.0106137	0.00730822	0.00165366	0.00538063	6.08816e-07	0.00385028	0.000574584	0	7.37959e-08	0.000377921	0.000364856	0.00195455	0.000339084	0.00760183	0.00215917	0	0.00344683	0.0157835	2.70585e-07	0.0121356	0.00670166	1.31265e-05	0.00622992	0.00174476	0.00958087	0.00417133	0.000480533	0.00271033	0.00569839	0.0014786	8.14369e-05	0.00308179	0	0.000491425	0.00154799	0.00252183	0.00223957	0.00298428	0.000265236	0.00190493	0	1.32957e-05	0	0.00120693
222	KHA8139A222_L001_ds.fed8925bf35d4decad3123efe69a9ea2	0.0112868	0.0054761	0.00640901	0.00296861	0.0117291	0.00751101	0.00166548	0.00544494	1.33702e-06	0.00300503	0.000438445	0	5.94232e-07	0.000302913	0.000305235	0.00185785	0.000230317	0.00663356	0.00218142	0	0.00450085	0.0165498	2.97116e-07	0.0119991	0.00765352	7.06151e-05	0.0066193	0.00198392	0.00958171	0.00353694	0.000453209	0.00302048	0.00570839	0.00102499	0.00010754	0.00332904	0	0.000531305	0.00161693	0.00332975	0.00240953	0.00237683	0.000201358	0.0016147	0	1.73318e-05	0	0.000996629
223	KHA8139A223_L001_ds.e5a23cd1f6e549dfa1799d1dbf29f144	0.0112072	0.00585619	0.00615793	0.00283569	0.0101472	0.00700873	0.00140307	0.00549823	2.19021e-07	0.00267811	0.000442884	0	0	0.000274806	0.000309857	0.00216947	0.000199685	0.00716462	0.00223497	0	0.00456731	0.0168617	2.19021e-07	0.0121157	0.00779332	4.98004e-05	0.00687236	0.00206273	0.00999892	0.00360603	0.000387894	0.00295039	0.00587852	0.00104298	8.59653e-05	0.00343479	0	0.000476061	0.00163551	0.00321032	0.00220646	0.0022496	0.000198232	0.00144925	0	3.06942e-06	0	0.000984743
224	KHA8139A224_L001_ds.bdb0272aa4c2470ab1e7bb1856221e3b	0.0122862	0.00589115	0.0061037	0.00365046	0.00937946	0.00744583	0.00131033	0.00566274	2.65167e-06	0.00324718	0.000473351	0	5.8926e-07	0.000247588	0.000299421	0.00199203	0.000406782	0.00742673	0.00206161	0	0.00426871	0.0165602	4.41945e-07	0.0124991	0.00778042	1.23541e-05	0.0072235	0.00198216	0.0093686	0.00426537	0.000430076	0.0030758	0.00529204	0.00133299	0.000161015	0.00350584	0	0.000435991	0.00182666	0.00316167	0.00252375	0.00247837	0.000218789	0.00162936	0	3.7765e-05	2.65167e-06	0.00110088
225	KHA8139A225_L001_ds.a99491b49e7346fc977a48d416f1a184	0.0129044	0.00593458	0.00603749	0.00376428	0.00963438	0.00721945	0.00131988	0.00544079	2.04683e-06	0.00346032	0.000582384	0	1.51617e-07	0.000310532	0.000330234	0.0018856	0.000332099	0.00718137	0.002144	0	0.00410708	0.0163677	0	0.0123192	0.00737579	3.76634e-05	0.00684482	0.00186466	0.00996621	0.00436159	0.000528965	0.00288993	0.0057054	0.00143879	0.000132922	0.00338883	0	0.000460874	0.00161876	0.00289871	0.00251141	0.00272218	0.000219191	0.00199092	0	1.93702e-05	3.41138e-07	0.00114992
226	KHA8139A226_L001_ds.fc050bb635db457ba82092d986f5cb75	0.0124375	0.00510084	0.00681715	0.00430001	0.0120558	0.00888328	0.00170873	0.00554248	3.35888e-06	0.00377998	0.000577254	0	3.77017e-07	0.000324623	0.000258728	0.00119234	0.000371859	0.0062658	0.00169584	0	0.00437805	0.0156413	0	0.0120572	0.00737776	5.33696e-05	0.00725088	0.00179136	0.00862977	0.0046161	0.000608352	0.0029421	0.00537218	0.00144292	0.000187403	0.00341642	0	0.00039735	0.00176109	0.00321405	0.00270183	0.00267066	0.000218372	0.00190113	0	2.54427e-05	0	0.00107539
227	KHA8139A227_L001_ds.c9625618e6754f189f130d024de2e5eb	0.0131953	0.00559507	0.00632012	0.00389267	0.0108806	0.00795961	0.00158496	0.00542895	1.13049e-06	0.00343536	0.000514763	0	0	0.000333449	0.000315855	0.00182613	0.000347219	0.00671739	0.0021143	0	0.00415583	0.0162717	0	0.0123495	0.00740643	4.03175e-05	0.00672994	0.00188576	0.00974181	0.00424511	0.000497506	0.00289576	0.00566499	0.00123887	0.000134371	0.0033242	0	0.00049227	0.0016155	0.00295668	0.00244673	0.00265842	0.000230395	0.00177942	0	1.30847e-05	0	0.00104504
228	KHA8139A228_L001_ds.455c8e26151947bf99cff516fbd55525	0.0130289	0.00461202	0.00708849	0.00385556	0.0140882	0.00908961	0.00207521	0.00510758	2.69612e-06	0.00395753	0.000641989	0	1.49785e-07	0.000394859	0.000287301	0.00102016	0.000314508	0.00576098	0.00184647	0	0.00426509	0.0154561	0	0.0119004	0.00707497	9.2876e-05	0.00657906	0.00159772	0.00865965	0.004197	0.000657723	0.00279505	0.005466	0.00147895	0.000146407	0.00314412	0	0.000484429	0.00152204	0.00314188	0.00278165	0.00280542	0.000248517	0.00210722	0	1.49057e-05	0	0.00103996
229	KHA8139A229_L001_ds.bead946f6311458895c885af716772c7	0.0131966	0.00471196	0.00698388	0.00388994	0.0140196	0.00893652	0.00206374	0.00519558	3.39414e-06	0.00398666	0.000650001	0	1.50851e-07	0.000396838	0.00029368	0.00113883	0.000316804	0.00579355	0.0018713	0	0.0041956	0.0156022	3.39414e-07	0.0119066	0.00707711	8.91533e-05	0.00653083	0.00164578	0.00880697	0.00421924	0.000659456	0.00272769	0.00553049	0.00147601	0.000143288	0.00316489	0	0.000493757	0.00156564	0.00301672	0.00276134	0.00284661	0.000244974	0.00209763	0	9.27231e-06	0	0.00106919
230	KHA8139A230_L001_ds.85c90d1c53d14a24b6e95b33c0dd8231	0.0107187	0.00587132	0.00614406	0.00308634	0.0105488	0.00763927	0.00137194	0.00568663	9.13007e-07	0.00305663	0.000435568	0	0	0.00026606	0.000295546	0.0019617	0.000317106	0.00700657	0.00220707	0	0.00446308	0.0169153	0	0.0124799	0.00791821	6.04458e-05	0.00700731	0.00212321	0.00940979	0.00399036	0.000495573	0.00310021	0.00551987	0.00110202	0.000183921	0.00337573	0	0.000522993	0.00180046	0.00330045	0.00263954	0.0023141	0.000170264	0.00174902	0	2.04564e-05	0	0.000918419
231	KHA8139A231_L001_ds.aa1a7ee2358b4bf7a175372cf91a7e2c	0.0111145	0.0055732	0.00639515	0.00365061	0.0111937	0.00820921	0.00147051	0.00548059	1.68736e-06	0.00340502	0.000474805	0	0	0.000283015	0.000267071	0.00162057	0.000311262	0.00656666	0.00202405	0	0.00450651	0.0165798	0	0.0123822	0.00773673	6.64248e-05	0.00721749	0.00205353	0.00911368	0.0043285	0.000593284	0.00302841	0.00553147	0.0012557	0.000201325	0.00350901	0	0.000486098	0.00174628	0.00326804	0.00280738	0.00245741	0.000186595	0.00189369	0	2.6122e-05	0	0.000988167
232	KHA8139A232_L001_ds.ac58228990994acdbbf11876870d4903	0.0107236	0.00623231	0.00595469	0.00301606	0.0089177	0.00648995	0.00111523	0.00560152	6.80941e-07	0.00284634	0.000454577	0	0	0.00023504	0.000301444	0.00204204	0.000247174	0.00753721	0.0022066	0	0.00446208	0.0167742	3.0264e-07	0.0123178	0.00788778	4.75134e-05	0.00712397	0.00202428	0.00982185	0.00387574	0.000429424	0.003226	0.00563956	0.00116021	0.000121553	0.00358284	0	0.000496084	0.00167545	0.00344163	0.00238693	0.00233926	0.000176394	0.00172134	0	2.51289e-05	0	0.00105264
233	KHA8139A233_L001_ds.971283264d1d42c8ab214d33090ef4ac	0.0142122	0.00565879	0.0061938	0.00424263	0.0104147	0.00787615	0.00161459	0.00557019	2.50044e-06	0.00347308	0.000589677	0	0	0.000335822	0.000331553	0.00191075	0.000267024	0.00686361	0.00210815	0	0.00393986	0.0158951	0	0.0120474	0.00703968	2.87269e-05	0.00645604	0.00183978	0.00988464	0.00423906	0.000467844	0.00279962	0.00563719	0.00139888	0.000103997	0.00321491	0	0.000453173	0.00165201	0.00275863	0.00229496	0.00274602	0.000268884	0.00171574	0	9.37962e-06	0	0.00110211
234	KHA8139A234_L001_ds.53200c55e12243aa83e9e56a8b210bef	0.0111762	0.00602423	0.00597787	0.00306109	0.00951019	0.00677533	0.00127626	0.00558912	1.25074e-06	0.0028651	0.000424593	0	2.22354e-07	0.000256768	0.000310209	0.0021172	0.000226741	0.00734174	0.00224338	0	0.00445079	0.0168556	2.50148e-07	0.0122438	0.00782751	4.38773e-05	0.00693752	0.00206308	0.00993368	0.00376548	0.00040253	0.00314021	0.00570271	0.0010864	0.000110626	0.00349987	0	0.000512949	0.001654	0.00331419	0.00233142	0.00237467	0.00018615	0.00157737	0	1.69872e-05	0	0.00103303
235	KHA8139A235_L001_ds.a303be6ba640443d8e2b2f84ec2d3b2a	0.0110911	0.00552864	0.00627977	0.00319322	0.0113896	0.00791751	0.00159652	0.00560905	2.00143e-06	0.00307292	0.000394908	0	2.22381e-07	0.000297664	0.000294402	0.0018978	0.000267866	0.00664773	0.00220615	0	0.00452796	0.0167777	3.50251e-07	0.0121798	0.00773414	6.71922e-05	0.00685659	0.00206332	0.00956298	0.00387409	0.000466749	0.0030608	0.00567343	0.00099823	0.000148502	0.00334489	0	0.000542583	0.00170885	0.00333297	0.00251072	0.00240204	0.000174525	0.00159947	0	1.09732e-05	0	0.000927112
236	KHA8139A236_L001_ds.f2779d1fde1e463d94390c2c41471f5b	0.0110042	0.00572536	0.00618013	0.00310332	0.0109775	0.00756832	0.00152647	0.0055975	1.82353e-06	0.00302449	0.000424339	0	0	0.000282698	0.000291831	0.00205515	0.000283762	0.00688849	0.00222589	0	0.00445218	0.0166701	8.50981e-07	0.012124	0.00770108	6.66583e-05	0.00679483	0.00208142	0.00951453	0.00383088	0.000491401	0.00303315	0.0056329	0.00111002	0.000147105	0.00337692	0	0.000530283	0.00172105	0.0033063	0.00247828	0.00234531	0.000172859	0.00166353	0	1.18955e-05	3.64706e-07	0.000992616
237	KHA8139A237_L001_ds.6c180af691ad4552bfdc825e802f62af	0.0100075	0.00638279	0.00575827	0.0024639	0.00803698	0.00617556	0.00104895	0.00570628	1.65849e-06	0.00256175	0.00047532	0	1.47421e-07	0.000198845	0.000296135	0.00229243	0.000159096	0.00740183	0.00227222	0	0.00471825	0.0170436	3.31698e-07	0.0121448	0.00808497	4.44822e-05	0.00712796	0.00216079	0.0103512	0.00382865	0.000404595	0.00321698	0.00567443	0.0011421	0.000114927	0.00361326	0	0.000478249	0.00174872	0.00347939	0.00239921	0.0021834	0.000173287	0.00163825	0	2.08478e-05	3.31698e-07	0.00105244
238	KHA8139A238_L001_ds.4a8be1fc345744e18744b79ccba696bd	0.0153682	0.00504819	0.00667489	0.00480314	0.0122433	0.0086545	0.00187556	0.00528933	3.42146e-06	0.00422221	0.000712613	0	1.90081e-07	0.000398386	0.000324846	0.00130017	0.000388753	0.00625783	0.0017669	0	0.00376318	0.0152993	4.27682e-07	0.012056	0.00680013	3.35566e-05	0.00661816	0.0015972	0.00918115	0.00463738	0.000617996	0.0026354	0.00545892	0.00168528	0.000143608	0.00318684	0	0.000412333	0.00160997	0.00259849	0.002658	0.00307474	0.000296719	0.00207865	0	1.90817e-05	0	0.00120288
239	KHA8139A239_L001_ds.1222406db5f648c5ace056155e2ac160	0.011168	0.00643487	0.00565696	0.00331854	0.00847697	0.00664141	0.00121392	0.00590111	1.5035e-06	0.00271133	0.000377267	0	1.11371e-07	0.000235565	0.000306068	0.00257257	0.000291644	0.0076348	0.00229386	0	0.0043692	0.0169181	5.84696e-07	0.0121913	0.00778917	2.49273e-05	0.00689029	0.00229308	0.0101619	0.00391806	0.000384384	0.00309479	0.00572861	0.00102588	0.000128709	0.0034345	0	0.000495381	0.00183203	0.00315787	0.00218632	0.00226937	0.000173129	0.00142943	0	1.97901e-05	0	0.00103055
24	KHA8139A24_L001_ds.90a274cad38e45e4bce27e5149ca42c0	0.0142438	0.00531943	0.00696382	0.00519686	0.0143348	0.007517	0.00319468	0.00404271	0	0.00461117	0.00075244	0	1.56094e-07	9.07197e-05	0.000191309	0.00333068	0.000524766	0.0068484	0.00126416	0	0.00368483	0.0152538	0	0.010971	0.00613453	5.97693e-07	0.00705993	0.00207125	0.0069568	0.00364656	0.00103587	0.00231086	0.00309294	0.00339542	6.47211e-05	0.00453328	0	0.000321413	0.00184249	0.00171136	0.00356006	0.00224823	0.000514329	0.00203218	0	0.000205517	1.33795e-08	0.00228704
240	KHA8139A240_L001_ds.23a6dddb9f0e434dbca2862957a2a643	0.0135089	0.00517186	0.00658645	0.00395038	0.0124047	0.00792712	0.00196201	0.00521662	7.6515e-07	0.00383923	0.00062617	0	1.13356e-07	0.000352468	0.00030402	0.00162601	0.00025969	0.00628022	0.00199443	0	0.00407352	0.0155765	2.5505e-07	0.0116018	0.00695712	6.45041e-05	0.00637363	0.00175584	0.00939084	0.00417067	0.000599673	0.00279272	0.00545765	0.001541	0.000103123	0.00319046	0	0.000495065	0.00154878	0.00292797	0.00259931	0.00281586	0.00024673	0.00200143	0	1.26098e-05	0	0.00117115
241	KHA8139A241_L001_ds.dd7c0e102b99411882bdb6d8bbd09d87	0.011144	0.00557467	0.00672803	0.00342242	0.00982667	0.00792412	0.00114018	0.00547417	4.66771e-06	0.00286413	0.000571533	0	0	0.000266702	0.000270693	0.000895113	0.000332467	0.00706541	0.00151092	0	0.00490073	0.0157225	0	0.0122287	0.00800822	3.44934e-05	0.00821587	0.00164578	0.00875215	0.00398912	0.000427416	0.00326055	0.00554834	0.00125186	0.000177554	0.0039158	0	0.000294121	0.00171557	0.00382285	0.00257803	0.00231526	0.000230679	0.00147114	0	1.12361e-05	1.90519e-07	0.000933195
242	KHA8139A242_L001_ds.6d2d7e63ec6b4f8ab2cd9fd814da42ab	0.0122519	0.00585837	0.00634821	0.0037779	0.00939457	0.0068184	0.00124328	0.00540135	1.75632e-06	0.00350659	0.00070793	0	0	0.000259472	0.00028927	0.00149065	0.000256323	0.00804551	0.00188203	0	0.00414495	0.0158556	0	0.0122897	0.00741912	3.77782e-05	0.0073043	0.00167484	0.00855557	0.00431649	0.000538111	0.00301647	0.00532632	0.00177085	0.000136682	0.00349149	0	0.000380753	0.00167636	0.00323994	0.00257894	0.00261935	0.000234538	0.00205687	0	2.2569e-05	0	0.00114095
243	KHA8139A243_L001_ds.6fe6abbeab4f424a897addc4a3cd06f8	0.0112186	0.00635435	0.00593179	0.00339501	0.00873012	0.00634964	0.00109566	0.00545784	8.42256e-07	0.00276783	0.000419003	0	0	0.000242722	0.000312932	0.00198907	0.000418533	0.00947239	0.00219145	0	0.00424632	0.0165979	0	0.0126603	0.00780311	2.17635e-05	0.00735985	0.00181838	0.00837673	0.003574	0.000341636	0.00331729	0.00569364	0.00121074	0.000106425	0.00349588	0	0.000467791	0.00160269	0.00361377	0.00206844	0.00233971	0.00017168	0.00148555	0	7.19745e-06	0	0.000998506
244	KHA8139A244_L001_ds.e59e71d933974924abb8addf98f506df	0.0117133	0.005988	0.00626663	0.0035272	0.00951765	0.00691235	0.00135666	0.00532628	2.68988e-06	0.0032813	0.000649205	0	0	0.000220016	0.000290981	0.00172263	0.000263482	0.00820365	0.00196002	0	0.00433494	0.0160856	0	0.0123164	0.0075952	3.11398e-05	0.00736756	0.00172135	0.00838209	0.00415236	0.000510201	0.00316581	0.00508173	0.00176999	0.000120848	0.00362857	0	0.000408082	0.00169234	0.00345122	0.00261766	0.00249088	0.000256902	0.00192849	0	4.11832e-05	0	0.00114689
245	KHA8139A245_L001_ds.05c15e2a63a44a20ad6599fde996f462	0.00985424	0.00652559	0.00584932	0.00314096	0.00806503	0.00614803	0.000945973	0.00566856	2.93511e-06	0.00232858	0.000373505	0	0	0.000195765	0.000305235	0.00207021	0.000221166	0.00973438	0.00223768	0	0.00448974	0.0170901	0	0.0127123	0.00798936	2.57404e-05	0.00758933	0.00194298	0.00835951	0.0034033	0.000269217	0.00345356	0.00576107	0.00108618	9.32127e-05	0.0036258	0	0.000477738	0.00167167	0.00382578	0.00198568	0.00217532	0.000172747	0.00131349	0	1.36678e-05	0	0.000926765
246	KHA8139A246_L001_ds.219e971e38e442c988fb1e9587503455	0.0134625	0.00572126	0.00628243	0.00405493	0.00983142	0.00690518	0.00145637	0.00532553	1.62929e-06	0.00353456	0.000656357	0	1.44826e-07	0.000315986	0.000320787	0.00172099	0.000263555	0.00737504	0.00198769	0	0.00396268	0.0156987	0	0.0119572	0.00707067	3.33109e-05	0.00677004	0.00172558	0.00953161	0.00414651	0.000508766	0.00286823	0.005532	0.0016068	9.55424e-05	0.00334473	0	0.000441164	0.00156992	0.00294256	0.00238028	0.00273564	0.000245048	0.0019697	0	1.40895e-05	0	0.0011677
247	KHA8139A247_L001_ds.72cd37175359456db5f2dbd5d1509204	0.0099955	0.00624056	0.00616675	0.0031265	0.00861141	0.00646579	0.000981514	0.00571928	3.10437e-06	0.00283324	0.000553779	0	0	0.000213887	0.000297875	0.00152556	0.000250203	0.00878694	0.00200242	0	0.00453011	0.0163219	0	0.0125208	0.00801142	4.48851e-05	0.00753196	0.00179012	0.00829628	0.00374143	0.000418946	0.00341693	0.00542775	0.00136397	0.000134765	0.00363191	0	0.000416055	0.00172446	0.00382085	0.00238158	0.00229483	0.000204902	0.0017424	0	2.46227e-05	0	0.000992152
248	KHA8139A248_L001_ds.eb1b30584ec341d3a8705e8c34ab8be7	0.0143744	0.00551621	0.00647962	0.0045753	0.0105737	0.00770513	0.00154196	0.00521113	4.92901e-07	0.00366392	0.000658538	0	1.9364e-07	0.000345577	0.000330496	0.00145892	0.000345089	0.00741223	0.00177447	0	0.00391446	0.0154994	0	0.0121545	0.00707742	1.87073e-05	0.00704122	0.00162645	0.00889229	0.0042006	0.000499507	0.00282612	0.00555466	0.00164414	0.00011042	0.00343192	0	0.000362687	0.00156373	0.00288585	0.00239227	0.00277988	0.000294799	0.00178617	0	2.34809e-05	1.40829e-07	0.00119671
249	KHA8139A249_L001_ds.42e05181e1814d3388dce95de4a0f342	0.0108273	0.00638335	0.00589604	0.00356287	0.00837804	0.00617552	0.00113782	0.00541101	2.98267e-06	0.00285956	0.000511521	0	0	0.000193603	0.000290365	0.00215826	0.000252561	0.00950304	0.00210751	0	0.00431208	0.0167179	0	0.0125186	0.0077307	1.86633e-05	0.00743453	0.00194531	0.00814259	0.00375485	0.00040856	0.00323966	0.00552094	0.00154644	9.59923e-05	0.00359814	0	0.000420497	0.00168048	0.00345771	0.00220039	0.00232389	0.000207178	0.001602	0	2.68053e-05	0	0.001122
250	KHA8139A250_L001_ds.ea6c34e6c3084b25b1766341408a42bf	0.014241	0.00542967	0.00647161	0.00434373	0.0107854	0.00771346	0.00150403	0.0052376	2.15577e-06	0.0035603	0.000622248	0	0	0.000346673	0.000322493	0.00145464	0.000309982	0.00738199	0.0018492	0	0.00398267	0.0157889	0	0.0122583	0.00711564	2.04153e-05	0.00703918	0.00162451	0.00897357	0.00419278	0.000467821	0.00277737	0.0057037	0.0015153	0.000102689	0.00342101	0	0.000382085	0.00152817	0.00294293	0.00234734	0.00278363	0.000265428	0.00173199	0	1.48316e-05	0	0.00113961
251	KHA8139A251_L001_ds.b3ffc8506d894f2ab26424d2cf9aedb7	0.0129101	0.0052249	0.0064591	0.00372585	0.0111138	0.00768224	0.0017017	0.00509714	2.36902e-06	0.00337483	0.000510267	0	0	0.000336298	0.000310793	0.00168333	0.00024282	0.00626469	0.00211408	0	0.00435335	0.0159624	0	0.0118563	0.00726216	5.46212e-05	0.00666334	0.00177663	0.0100638	0.00385636	0.000461588	0.00296921	0.0055862	0.00125587	8.08267e-05	0.00342973	0	0.000529498	0.00142614	0.00313699	0.00243626	0.00269758	0.000241444	0.00171549	0	1.40409e-05	0	0.0010471
252	KHA8139A252_L001_ds.ddb187e169344c29b382c9896ca7909f	0.0124387	0.00585762	0.00628671	0.00396244	0.00942541	0.00705228	0.00125381	0.00545722	2.40356e-06	0.003183	0.000540356	0	0	0.000277916	0.000302782	0.0015128	0.000322526	0.00821334	0.00187034	0	0.00421685	0.0158136	0	0.0121796	0.00746468	2.03432e-05	0.00741291	0.00170116	0.0087017	0.0039606	0.000404611	0.00314923	0.00556441	0.00138933	0.000120146	0.00352867	0	0.000380187	0.00164845	0.00341303	0.00230734	0.00254412	0.000223712	0.00160123	0	1.11861e-05	0	0.00107878
253	KHA8139A253_L001_ds.03f9a7b11d6b46b0a8507e55af09aa65	0.0134218	0.00550234	0.0064984	0.00438024	0.0102668	0.00780132	0.00149019	0.00528244	3.20007e-06	0.00358531	0.000650587	0	0	0.000313041	0.000299988	0.00139108	0.000362965	0.00731632	0.00166141	0	0.00422365	0.0155296	2.66672e-07	0.0121081	0.00735003	1.90095e-05	0.00741884	0.00166064	0.00875453	0.00437897	0.000514662	0.0029337	0.00543788	0.00169619	0.000124338	0.00362608	0	0.000330297	0.0016235	0.00311124	0.00247476	0.00271046	0.00028079	0.00174175	0	3.05682e-05	0	0.00121502
254	KHA8139A254_L001_ds.2b2b0ef1d7ba4403ac7f4890e8a8d458	0.0110269	0.00556353	0.00677066	0.00340305	0.0095801	0.0082039	0.00106969	0.00569384	5.63434e-06	0.00278898	0.000594501	0	2.45943e-07	0.000262775	0.000268563	0.000938456	0.000323023	0.00697612	0.00140076	0	0.00503894	0.0161496	0	0.0126167	0.00834494	2.19237e-05	0.00846835	0.00172846	0.00874875	0.00423979	0.000391065	0.00323033	0.00565414	0.00124245	0.000174977	0.00387683	0	0.000240215	0.00179792	0.00370963	0.00248892	0.00226697	0.000248409	0.00135389	0	2.02432e-05	0	0.000934378
255	KHA8139A255_L001_ds.a1e3d599d1a54aa68bf277f32a8154ad	0.0106396	0.00605901	0.00612812	0.00329029	0.00872292	0.00676683	0.00108977	0.00557882	1.62975e-06	0.00282665	0.000462031	0	0	0.000234008	0.000297198	0.00166911	0.000258922	0.00876341	0.00207114	0	0.00459112	0.0166581	0	0.0126327	0.00804359	2.76658e-05	0.00764032	0.00181528	0.00851565	0.00388527	0.000341626	0.00342586	0.00560317	0.00123482	0.00010533	0.00360924	0	0.0004379	0.00163818	0.00376925	0.00226138	0.0023795	0.000198437	0.00150073	0	1.65278e-05	0	0.000966174
256	KHA8139A256_L001_ds.78f2b6fd46034641bbf2301f3bdfe5a6	0.0108684	0.00615327	0.00576998	0.00269673	0.00794031	0.0060591	0.0011065	0.00543479	4.4551e-07	0.00260669	0.000434814	0	3.50044e-07	0.000202322	0.000306179	0.00241868	0.000125159	0.00741898	0.0023934	0	0.00460478	0.0169824	0	0.0119002	0.0078542	3.27663e-05	0.00700907	0.00213836	0.0105365	0.00363513	0.000370747	0.00307133	0.00556782	0.00124637	9.5159e-05	0.00374094	0	0.000499066	0.00165581	0.00332587	0.00246755	0.00219119	0.000189531	0.00151706	0	1.47496e-05	0	0.00103157
257	KHA8139A257_L001_ds.8e34c8e4ff514ed08f80beea2a343cc9	0.0118304	0.00603302	0.00629026	0.00370784	0.00932446	0.00712864	0.00122056	0.00557126	7.67768e-07	0.00321576	0.000658297	0	4.02164e-07	0.000262843	0.000312272	0.00156851	0.000287614	0.00797445	0.00189051	0	0.00427708	0.0161585	0	0.0124177	0.0076162	3.55375e-05	0.00741359	0.00178098	0.00873095	0.00414113	0.000511145	0.00310682	0.00543277	0.00161474	0.000144817	0.00357225	0	0.000411285	0.00174546	0.00330518	0.00256407	0.00248693	0.000239532	0.00191101	0	2.30184e-05	0	0.00105239
258	KHA8139A258_L001_ds.45f245726ec84bc18fd9bb691f4d0dd6	0.0113762	0.00540116	0.00676197	0.00343314	0.0102024	0.00787463	0.00125009	0.0053735	1.03223e-06	0.00299859	0.000560684	0	2.70346e-07	0.00027528	0.000276521	0.0010539	0.000281094	0.00698349	0.00168684	0	0.0048124	0.0159273	0	0.0122233	0.00787706	4.22589e-05	0.00797146	0.00163019	0.00884995	0.00402001	0.00044585	0.00316465	0.00552138	0.00131051	0.000151944	0.00386768	0	0.000344924	0.00165131	0.00373578	0.0026223	0.00236729	0.000229394	0.00158835	0	1.7477e-05	0	0.000948566
259	KHA8139A259_L001_ds.e6f31b82a7ec40d49b4d30e6bab1e04d	0.00937412	0.00674364	0.00568499	0.00294009	0.00746524	0.00534239	0.000848152	0.00559221	2.52164e-06	0.00234423	0.000362059	0	3.62281e-07	0.000164176	0.000306284	0.00223077	0.000148537	0.0103596	0.00240268	0	0.00442039	0.0172763	0	0.0127535	0.00797039	2.45011e-05	0.00745908	0.00197123	0.00826137	0.00321128	0.000279228	0.00352336	0.00571197	0.00113892	8.63047e-05	0.00365039	0	0.000508016	0.00165247	0.0038431	0.00204077	0.00215871	0.000162217	0.00145668	9.47218e-07	1.86155e-05	1.40314e-08	0.000992799
260	KHA8139A260_L001_ds.4b92e28d50ba45deb0c29204ccd5952f	0.01593	0.00496581	0.00681989	0.00494818	0.0113853	0.00801658	0.00179377	0.00507478	1.12937e-06	0.00430552	0.000773834	0	2.05341e-07	0.000393928	0.00034137	0.0012792	0.000339573	0.00631243	0.00179882	0	0.00370392	0.0151655	2.82343e-07	0.012091	0.00668948	2.11031e-05	0.00657929	0.0014744	0.00951259	0.00459325	0.000583393	0.00257986	0.00539304	0.00181474	8.47079e-05	0.00326937	0	0.000398207	0.00148259	0.00245745	0.00256378	0.00317134	0.000331766	0.00220525	0	3.61688e-05	4.23515e-07	0.00128671
261	KHA8139A261_L001_ds.5fd74d4091684f4db34003ceb3eba617	0.0121999	0.00582272	0.00616078	0.00412714	0.0102465	0.00746413	0.00157413	0.00521936	2.03553e-06	0.00346057	0.000532235	0	0	0.000249342	0.00027985	0.00208831	0.000337033	0.00679657	0.00194627	0	0.00428914	0.0162073	0	0.0120891	0.00748085	3.46411e-05	0.00710794	0.00203235	0.00943949	0.00420828	0.000573597	0.00301431	0.00521957	0.00159021	0.000137297	0.00367293	0	0.000456602	0.00168694	0.00298209	0.0026879	0.00252658	0.000249937	0.00183357	0	5.63013e-05	0	0.00121032
262	KHA8139A262_L001_ds.554d0c9bf6d3463385bd41bacbeff0c7	0.0135201	0.00539363	0.00642517	0.00447806	0.0112283	0.00808484	0.00165385	0.00538968	2.1392e-06	0.00393268	0.00056149	0	0	0.000346642	0.000295929	0.00158435	0.000396948	0.00651121	0.00201048	0	0.00398479	0.0158218	0	0.0120674	0.00709187	4.86138e-05	0.0067284	0.0018413	0.00947368	0.00456085	0.000599775	0.00282068	0.00554212	0.0014277	0.000163369	0.00328072	0	0.00049308	0.00163984	0.00284651	0.00266147	0.0028664	0.000208732	0.00205114	0	1.4791e-05	0	0.00111029
263	KHA8139A263_L001_ds.a29a1022c2b84db68f3ff0817f39093f	0.0108931	0.0056611	0.00646707	0.00343388	0.00967582	0.00734928	0.00119242	0.00523123	2.42462e-06	0.00312525	0.000579861	0	0	0.000283697	0.000296637	0.00150537	0.000255942	0.00785323	0.00203697	0	0.00449437	0.016617	0	0.0127616	0.0077466	5.27743e-05	0.00742691	0.00181926	0.00874828	0.0038797	0.000508742	0.00308008	0.00572502	0.00135741	0.000159167	0.00351309	0	0.000457162	0.00161715	0.00336352	0.00255999	0.0024279	0.000227001	0.00192367	0	1.56157e-05	0	0.000968753
264	KHA8139A264_L001_ds.8612be04146d4667827da2b446bec237	0.0131473	0.00606651	0.00584649	0.00489176	0.0105007	0.00876845	0.00137934	0.00610555	5.00074e-07	0.00361528	0.00039866	0	3.90763e-07	0.00030766	0.000320205	0.00209962	0.000386915	0.00713212	0.00215299	0	0.00375017	0.0169355	0	0.0129638	0.00737208	2.00605e-05	0.00701516	0.00228478	0.00932223	0.0046098	0.000556798	0.00291461	0.00549291	0.00114906	0.000273069	0.00322745	0	0.00051664	0.00203705	0.00261552	0.00276483	0.00265509	0.000180931	0.00176931	4.02064e-07	2.30893e-05	3.97228e-07	0.000898666
265	KHA8139A265_L001_ds.fb756a74d6c042399c9420e3f6b9f25a	0.0120706	0.00596083	0.00604484	0.00385478	0.00964869	0.00727152	0.00135427	0.0056859	6.80356e-07	0.00331573	0.000522014	0	0	0.000276479	0.000301302	0.00194845	0.000281283	0.00706367	0.00209835	0	0.0041804	0.0162748	0	0.0120481	0.00744757	3.94353e-05	0.00693595	0.0020523	0.0097617	0.00421486	0.000515476	0.00297857	0.00551439	0.00132513	0.000164302	0.00342223	0	0.000480209	0.00178169	0.00301104	0.00259449	0.00252195	0.000187418	0.00182372	0	1.67253e-05	0	0.0010329
266	KHA8139A266_L001_ds.016eff47f304475299b2cd2e8df097f3	0.0118165	0.00608586	0.00603793	0.00441193	0.01006	0.00848741	0.00119219	0.0062115	8.02456e-07	0.00333702	0.000411348	0	1.57625e-07	0.000306188	0.000307073	0.00181508	0.000356897	0.00720625	0.00206665	0	0.00407248	0.0168639	0	0.0129421	0.00773109	3.13829e-05	0.007353	0.00225309	0.00923621	0.00458884	0.000537232	0.00300513	0.0056266	0.00104562	0.000279662	0.00336266	0	0.000484085	0.00205799	0.00290756	0.00276183	0.00245324	0.000160452	0.00177005	0	1.19152e-05	0	0.000798664
267	KHA8139A267_L001_ds.a75b5f25727945cdb08d6042a6f32f57	0.0133713	0.00604276	0.00586138	0.00431109	0.00948527	0.00761405	0.00126611	0.00586774	1.20258e-06	0.00327978	0.000426502	0	4.72444e-07	0.000318925	0.000345187	0.00221144	0.000307402	0.0073286	0.00226892	0	0.00384482	0.016857	8.01723e-08	0.0126238	0.00735589	1.40846e-05	0.00675205	0.00216277	0.0101246	0.00419831	0.000439955	0.00279086	0.00579901	0.0010911	0.000178085	0.00327376	0	0.000497981	0.0018247	0.00257355	0.00240773	0.00259942	0.000192972	0.0016363	0	6.75165e-06	0	0.000961579
268	KHA8139A268_L001_ds.88a8d8ea75cf48c79ecec3440c38d46f	0.0121002	0.00626234	0.00577004	0.00382787	0.00907803	0.00696811	0.00126878	0.00582204	8.49006e-07	0.0031244	0.000419213	0	1.66769e-07	0.000265506	0.000316957	0.00239228	0.000319329	0.00737277	0.00227561	0	0.00407302	0.0167829	0	0.01232	0.0075582	2.66261e-05	0.00677183	0.00221678	0.0101096	0.00414564	0.000456864	0.00298828	0.0056295	0.00113224	0.000155804	0.00337355	0	0.000519019	0.00181935	0.00290215	0.00239336	0.00246132	0.0001702	0.00169422	0	1.77694e-05	0	0.00102758
269	KHA8139A269_L001_ds.0f23b63d7b7c4abd9fb721fa3a14ef36	0.0128221	0.00552547	0.0063261	0.00438184	0.0107577	0.00845459	0.00142822	0.00542759	1.9733e-06	0.00387882	0.000494975	0	3.13223e-07	0.000333623	0.000297304	0.00149291	0.000426343	0.00632469	0.00206949	0	0.00417494	0.0164157	0	0.0126706	0.00754051	5.02874e-05	0.00718345	0.0018922	0.00963062	0.00478332	0.000608211	0.00299966	0.00549846	0.00130592	0.000213077	0.00353967	0	0.000524489	0.00168252	0.00301315	0.00292859	0.00283212	0.000204274	0.00209296	0	2.98501e-05	0	0.00104634
27	KHA8139A27_L001_ds.82745c33e90849dd9736e0ed2475001f	0.0149301	0.0050633	0.00699352	0.00521292	0.0150327	0.00802642	0.00337405	0.00399268	0	0.00445558	0.000756871	0	8.28566e-08	7.56187e-05	0.000170797	0.00302926	0.00045689	0.00661984	0.00133292	0	0.00357792	0.015491	1.96239e-08	0.0114135	0.00607864	1.62242e-07	0.00670531	0.0019007	0.00678883	0.00369393	0.000953207	0.00206623	0.00312658	0.00325651	0.000119316	0.0046292	0	0.000351459	0.00177126	0.00158644	0.00345005	0.00227315	0.000542746	0.00187656	3.21209e-07	0.000203479	1.3921e-07	0.0021954
270	KHA8139A270_L001_ds.2c1073950bf943c0a7a0a41309d01312	0.0128186	0.00566147	0.00622171	0.00363636	0.0104901	0.0072979	0.00143799	0.00537754	2.8992e-07	0.00353015	0.000567929	0	0	0.000332071	0.000341827	0.00185731	0.000276724	0.00693774	0.00218614	0	0.00403897	0.0165037	0	0.0124274	0.0074198	4.65479e-05	0.00661714	0.0018668	0.00975792	0.0041489	0.000527075	0.00290648	0.00560601	0.00139524	0.000118659	0.00331406	0	0.000509881	0.00158925	0.00293603	0.00252484	0.00268932	0.000235764	0.00203439	0	2.73918e-05	0	0.00115039
271	KHA8139A271_L001_ds.bc6ec6fad9f84dccac2b20e515e56fdc	0.0125686	0.00521787	0.00682423	0.00280696	0.0125468	0.00900248	0.00148301	0.00504626	1.36526e-06	0.00309176	0.00064071	0	1.21356e-07	0.000351258	0.000346577	0.00136038	0.000234515	0.00599118	0.00200666	0	0.00447908	0.0167419	0	0.0130626	0.00769949	6.55904e-05	0.00715297	0.00161266	0.00933876	0.00368927	0.000513466	0.00299234	0.00568532	0.00136864	0.000158283	0.00332677	0	0.000461811	0.00150144	0.00328633	0.00279697	0.00245187	0.000304024	0.00190261	0	1.70696e-05	0	0.000965063
272	KHA8139A272_L001_ds.a564eb260b0a41bc8e5c75060ccb8c21	0.0123909	0.00624906	0.00586316	0.00413078	0.00965512	0.0076256	0.00133595	0.00585677	7.25082e-07	0.00329319	0.000465205	0	1.0742e-07	0.000283778	0.000310826	0.00224067	0.000351416	0.00742445	0.00222433	0	0.00402023	0.0167269	0	0.0125666	0.00750761	3.15938e-05	0.00691849	0.00215859	0.00965431	0.00443066	0.000524991	0.00294179	0.00557752	0.00125083	0.000188057	0.00338181	0	0.000508884	0.00187	0.00286403	0.00252529	0.00251625	0.000184367	0.00180306	0	1.66444e-05	0	0.000985137
273	KHA8139A273_L001_ds.48106153a1e7419aa5bc28cc4316bcd4	0.0136191	0.00503654	0.00642511	0.00381927	0.0112363	0.00781605	0.00182613	0.00497087	6.43676e-07	0.00361678	0.000514256	0	2.33716e-07	0.000307206	0.000294552	0.00162912	0.000292574	0.00750849	0.0022613	0	0.00389501	0.0164746	0	0.0127858	0.00704604	5.11749e-05	0.00642895	0.00163515	0.00847882	0.00364978	0.00050151	0.00273605	0.00550962	0.00140286	0.000129916	0.00345891	0	0.0005726	0.00140497	0.00293937	0.00248039	0.0026893	0.000228158	0.00180269	1.07279e-07	1.486e-05	1.99233e-07	0.00115362
274	KHA8139A274_L001_ds.837ce898215e4759986ca7e2a71a1ce9	0.0102198	0.00572618	0.00627729	0.00280929	0.0109036	0.0072124	0.00146217	0.00509806	1.67923e-06	0.00293139	0.000401046	0	0	0.000270636	0.000290724	0.00188816	0.000380123	0.00807902	0.00236005	0	0.00457839	0.0170203	0	0.0126546	0.00788966	7.90002e-05	0.00706095	0.00183936	0.00855422	0.0034876	0.000465357	0.0032275	0.00563176	0.00113718	0.000118722	0.0034818	0	0.00059523	0.00148895	0.0036953	0.00242938	0.00233352	0.000157631	0.00171779	0	1.16196e-05	0	0.000924685
275	KHA8139A275_L001_ds.5f1c66ccf70c48ecbd4f7ed04b896573	0.0116726	0.00603	0.00617419	0.00384828	0.00989899	0.00706764	0.00132645	0.00535821	2.69724e-06	0.0032203	0.000526852	0	0	0.000249683	0.000308399	0.00198418	0.000288885	0.00841068	0.0021416	0	0.00411411	0.0166785	1.34862e-07	0.0126254	0.00745598	3.37618e-05	0.00714756	0.00192578	0.00850539	0.00389308	0.000519545	0.00296832	0.00544856	0.00150649	0.000153438	0.00350518	0	0.00045378	0.00172431	0.00307063	0.00254696	0.00242963	0.000216621	0.00189295	0	3.48105e-05	1.9266e-08	0.00108307
276	KHA8139A276_L001_ds.a72528117b54468ea3b9ce73988811fa	0.0121781	0.00648191	0.00559883	0.00360867	0.00913344	0.00782411	0.00124912	0.00603815	1.79509e-07	0.0027483	0.000380869	0	1.41043e-07	0.000276158	0.000368611	0.00237171	0.00023445	0.00731577	0.00238135	0	0.00419516	0.0172691	0	0.0127341	0.00773471	1.49258e-05	0.00682047	0.00220866	0.0104409	0.00390822	0.000371015	0.00325578	0.00566229	0.000916753	0.000164729	0.00329108	0	0.000559565	0.00185575	0.00308491	0.0023933	0.00238563	0.000214207	0.00148896	0	1.75919e-05	0	0.000888406
277	KHA8139A277_L001_ds.bea6d8e19f464a949efce2de2f02ab3d	0.01304	0.00576329	0.00615367	0.00456967	0.0105339	0.00843804	0.00135396	0.00577418	1.71727e-06	0.00367965	0.000409839	0	2.69857e-07	0.000320381	0.000299579	0.00174005	0.000459109	0.00683817	0.00211595	0	0.003962	0.0165351	0	0.0127492	0.00747213	3.19794e-05	0.00710038	0.0020457	0.00947453	0.00462227	0.000543034	0.00292055	0.00555829	0.00112926	0.000241052	0.00341645	0	0.000502086	0.00184836	0.00284711	0.0027603	0.00269411	0.000171891	0.00184125	0	1.77823e-05	0	0.000950833
278	KHA8139A278_L001_ds.b2d87f34dd3e4d1d9e71923fd61372b8	0.015515	0.00523002	0.00652728	0.00487114	0.0119023	0.00813891	0.00167162	0.00526154	1.7019e-06	0.00433295	0.000645097	0	0	0.000415091	0.00036645	0.00139741	0.000351603	0.00651377	0.00202683	0	0.00346343	0.0158748	0	0.0126855	0.00685097	3.21005e-05	0.00636624	0.0016257	0.00942911	0.004552	0.000591179	0.00269032	0.00554558	0.00152572	0.000133421	0.00312285	0	0.000494575	0.00152726	0.00248723	0.00266059	0.00318434	0.000300568	0.00231068	0	4.00765e-05	0	0.00124595
279	KHA8139A279_L001_ds.306912569d884bbd84074bd11e5cafc8	0.0126626	0.00619746	0.00584448	0.00371476	0.00979753	0.00722183	0.00143673	0.00566706	3.79931e-07	0.00297826	0.000436754	0	0	0.000284496	0.000342188	0.00245556	0.00024107	0.00721667	0.00231869	0	0.00407547	0.0167879	0	0.0123211	0.00743968	2.5749e-05	0.00655001	0.00213597	0.0102895	0.00387764	0.000422423	0.00295258	0.00564663	0.00112421	0.000110294	0.00333433	0	0.000525639	0.00171508	0.00283906	0.00226495	0.00246344	0.00022657	0.0015991	0	2.35475e-05	0	0.00103924
280	KHA8139A280_L001_ds.d0b940aeb6e64bee97a8d3a2e21fe1ff	0.0114382	0.00638111	0.00584288	0.0041234	0.00930631	0.00789449	0.00106759	0.00621248	1.41197e-06	0.00316436	0.000413622	0	1.84901e-07	0.00028459	0.000315702	0.00212911	0.000331354	0.00749481	0.00222439	0	0.00404398	0.017201	0	0.0130145	0.00778796	2.968e-05	0.00724019	0.00230976	0.00958369	0.00454606	0.000523813	0.00297422	0.00569953	0.00108498	0.000255242	0.0034083	0	0.000506057	0.00204773	0.00284149	0.00268398	0.00237989	0.000153311	0.00184391	0	1.65032e-05	0	0.000853633
281	KHA8139A281_L001_ds.6bd67d7a23d1471e9cf8541e3c7574cd	0.0112224	0.00520985	0.00656689	0.0031903	0.0132974	0.00912211	0.00179033	0.00512427	5.88522e-06	0.00303441	0.000448433	0	2.12934e-07	0.000275799	0.000261169	0.00138265	0.000208312	0.00555203	0.00189986	0	0.00477986	0.0164859	0	0.0122783	0.0075473	0.00010039	0.00743095	0.00174344	0.00924782	0.00372934	0.000528939	0.00324218	0.00524747	0.00113982	0.000172732	0.00372904	0	0.000550289	0.00152433	0.00369449	0.00277984	0.00256714	0.000217112	0.00155236	0	2.64423e-05	0	0.000873375
282	KHA8139A282_L001_ds.9bc6787fcd7b4da6957a96da7a45efff	0.0127426	0.00570384	0.00622128	0.00473423	0.0105327	0.00909474	0.00129005	0.00608514	4.21721e-06	0.00334771	0.00038628	0	0	0.000341017	0.000312645	0.00160585	0.000396318	0.00701294	0.00193912	0	0.00410262	0.016779	0	0.0130466	0.00767989	1.72699e-05	0.00742598	0.00214962	0.00917186	0.00448405	0.000468132	0.0029255	0.00577482	0.000918813	0.000268612	0.00337225	0	0.000450779	0.00197282	0.00280997	0.00261394	0.00255852	0.000188642	0.00149569	0	7.49675e-06	0	0.000771091
283	KHA8139A283_L001_ds.6caf550906c74cc7953e3b92134b5621	0.012721	0.0057316	0.0062165	0.00390199	0.00980235	0.00707827	0.00142896	0.00560199	3.34286e-06	0.00342201	0.000557331	0	0	0.000277006	0.000319224	0.00188639	0.000282649	0.00787458	0.00208211	0	0.00408752	0.0162629	0	0.0122713	0.00741014	2.55613e-05	0.00689513	0.00181746	0.00899843	0.00428648	0.000419504	0.00300575	0.00540916	0.00147662	8.77948e-05	0.0032934	0	0.00044055	0.00167331	0.00312013	0.00228335	0.0026865	0.00023215	0.00178323	0	3.06885e-05	0	0.00113417
284	KHA8139A284_L001_ds.5536973a1d89487a9ac817166b4bfc98	0.0126509	0.00541613	0.00654234	0.00393652	0.010731	0.00817963	0.0014626	0.00543426	1.12488e-05	0.00319015	0.000550425	0	0	0.000272747	0.00027897	0.00157206	0.000303399	0.00662223	0.00190551	0	0.00428125	0.015991	0	0.012234	0.00730964	2.92017e-05	0.00722994	0.00177593	0.00933194	0.003984	0.000441357	0.00288129	0.00533137	0.00137087	0.000160072	0.00360613	0	0.000418084	0.00175165	0.00303915	0.002587	0.00251035	0.000249677	0.0016363	0	2.58183e-05	0	0.000996218
285	KHA8139A285_L001_ds.f9c3adf889d041d6a18d02941c44a8c9	0.0162285	0.00460137	0.00690675	0.0049004	0.0134277	0.00937822	0.00205155	0.00511365	1.20178e-05	0.00408968	0.000698838	0	0	0.000453808	0.000341628	0.0011123	0.00036639	0.00578569	0.00174933	0	0.00370218	0.015103	0	0.0120072	0.00646913	3.7526e-05	0.00635634	0.00143161	0.00941697	0.0043848	0.000553442	0.00245621	0.00562627	0.00150615	0.000124825	0.00311094	0	0.000426049	0.00148425	0.00245474	0.00246102	0.00316999	0.000320404	0.00193522	0	6.42034e-06	0	0.00110441
286	KHA8139A286_L001_ds.06a42dfa967a46c295713cd147cdd914	0.0119692	0.00561386	0.00635892	0.00368782	0.0116443	0.00785433	0.00158729	0.00528707	2.4598e-06	0.00320459	0.000440867	0	0	0.000291863	0.00029668	0.00180943	0.000362671	0.00776209	0.00212003	0	0.00424447	0.0165498	0	0.0125726	0.00755835	4.88867e-05	0.00702171	0.00185242	0.00845597	0.00380285	0.000465672	0.00302658	0.00553064	0.00124189	0.000133032	0.00343321	0	0.000503239	0.00160262	0.00326519	0.00242117	0.00249963	0.000209244	0.00163014	0	2.44623e-05	0	0.000969495
287	KHA8139A287_L001_ds.16865ede30ac4a6c80d65a0537a55c24	0.0118919	0.00586387	0.00613994	0.00446434	0.010277	0.00899352	0.0011827	0.00625394	5.36868e-06	0.00314346	0.000347844	0	0	0.000324723	0.000311622	0.00164758	0.000389862	0.00711576	0.00198167	0	0.00421892	0.0169973	0	0.0131103	0.00790155	2.00839e-05	0.00753902	0.0022272	0.00921359	0.00440962	0.000450925	0.00300167	0.0057673	0.000831063	0.000282398	0.00346821	0	0.00046468	0.0020427	0.00291256	0.00264372	0.00243153	0.000164494	0.00145045	0	7.19453e-06	0	0.000708505
288	KHA8139A288_L001_ds.a5b3a0a0a4df41ffa92347427af3807d	0.0159109	0.00503874	0.00658584	0.00459051	0.012057	0.00832151	0.00183297	0.00499943	2.51666e-06	0.00375057	0.000609204	0	0	0.000416399	0.000360461	0.00164426	0.000302775	0.00630892	0.00198635	0	0.00371123	0.0156988	0	0.0121043	0.00671086	2.29431e-05	0.00630941	0.00164302	0.00995537	0.00399205	0.000473886	0.00248831	0.00582008	0.00139541	8.47252e-05	0.00318603	0	0.000433104	0.00142056	0.00239072	0.00228836	0.00293925	0.000314899	0.00173364	0	1.03628e-05	0	0.00115941
289	KHA8139A289_L001_ds.f547b360f6af4d5d8aa528b493b53352	0.0117844	0.00610588	0.00607327	0.00306129	0.00867902	0.0075914	0.000961084	0.00576329	3.30618e-06	0.00261721	0.000555613	0	0	0.000293861	0.000360497	0.00190459	0.000196288	0.00734292	0.00226778	0	0.00441429	0.017348	0	0.0131288	0.00803778	2.75794e-05	0.00724744	0.00199879	0.0101703	0.00391609	0.00037803	0.00286648	0.00584823	0.00114888	0.000171301	0.0036211	0	0.000446335	0.0017879	0.00291913	0.00246392	0.00224872	0.000241425	0.00160923	0	8.75922e-06	0	0.000818334
290	KHA8139A290_L001_ds.c3956a1ae57548d1902ce7bc26e6d515	0.0120074	0.00613261	0.00596836	0.00373927	0.00918847	0.00666042	0.00118686	0.00543231	2.76927e-06	0.00286784	0.000412024	0	0	0.000256463	0.000321128	0.00206035	0.000207382	0.0089914	0.00234537	0	0.00406683	0.0167791	0	0.012613	0.00737432	2.38209e-05	0.00710417	0.00182864	0.00888811	0.00365654	0.000336938	0.00308629	0.00570568	0.00123008	9.44731e-05	0.0034885	0	0.00049254	0.00157555	0.00327155	0.0021281	0.00249073	0.000192246	0.001536	0	8.04755e-06	0	0.000984175
291	KHA8139A291_L001_ds.10b306ac97bf4b6ca8e8eea0620ace8a	0.0158495	0.00471488	0.00676295	0.00498686	0.012375	0.00888038	0.00196467	0.00491911	5.27975e-06	0.00407264	0.000643451	0	0	0.000415023	0.00032044	0.00122635	0.000297108	0.00588123	0.00187148	0	0.00388104	0.0153912	0	0.0120549	0.00660427	4.1134e-05	0.00663661	0.00145794	0.00971944	0.00442057	0.000527742	0.00265815	0.00561385	0.00151357	9.17746e-05	0.00335181	0	0.000486452	0.00133806	0.00265102	0.00248322	0.00323227	0.00031177	0.00184813	0	9.4421e-06	0	0.00111823
292	KHA8139A292_L001_ds.10ecec8bab364b16aa0027bc5e380c37	0.0115256	0.00542866	0.00657582	0.0035338	0.0128742	0.00929627	0.00157454	0.00553967	5.16049e-06	0.00299247	0.000421051	0	0	0.000298268	0.000245281	0.0014219	0.000210508	0.00574249	0.00199701	0	0.0045789	0.016641	0	0.0126879	0.00754725	9.90396e-05	0.00759944	0.00180015	0.00938227	0.00439257	0.000523568	0.00297267	0.00544639	0.00100335	0.000208777	0.00381533	0	0.000536346	0.0016475	0.00344568	0.00264229	0.00258827	0.00017517	0.00159138	0	6.27552e-06	0	0.000702414
293	KHA8139A293_L001_ds.0196ec13190d43adbb064108bf182e91	0.012383	0.00548534	0.00630993	0.00340286	0.011054	0.00754348	0.00165789	0.00523689	3.0282e-06	0.00302487	0.000490985	0	0	0.000317811	0.000327519	0.00202413	0.000186308	0.00655	0.00222778	0	0.00434137	0.0166588	0	0.0121183	0.00747733	5.00386e-05	0.00666359	0.0019015	0.010199	0.00364534	0.000428039	0.0028443	0.00565648	0.00125117	7.33992e-05	0.00357302	0	0.000542843	0.00151343	0.00291497	0.00238783	0.00248408	0.000247597	0.00158151	0	2.15018e-05	0	0.00101892
294	KHA8139A294_L001_ds.e8da326a3bd84a33904fafa923aef178	0.0169447	0.00491671	0.00656387	0.0055291	0.0121306	0.00834191	0.00196483	0.00509752	2.23395e-06	0.00460535	0.000695306	0	4.25514e-07	0.000430199	0.000348999	0.00146332	0.00037366	0.00662946	0.00193474	0	0.00330235	0.0150808	0	0.0119802	0.00632343	1.91991e-05	0.0061798	0.00152369	0.00927872	0.00469581	0.000593022	0.00250064	0.00543967	0.00181528	9.97753e-05	0.00306527	0	0.00044986	0.00146925	0.00225695	0.00257147	0.00335249	0.000316919	0.00215542	0	2.2686e-05	0	0.00128748
295	KHA8139A295_L001_ds.9c1a0bebea704abdb68ba0b078eb113f	0.012131	0.00580404	0.00605096	0.00410244	0.0099426	0.00781345	0.00143909	0.00560804	3.72825e-06	0.00316036	0.000404061	0	0	0.000293839	0.000309037	0.00189378	0.000280084	0.00780516	0.0021727	0	0.00428145	0.0166551	0	0.0125061	0.00754043	3.09171e-05	0.0071397	0.00195779	0.009192	0.00411509	0.000410626	0.00316836	0.00566539	0.00111364	0.000142176	0.00343183	0	0.000526195	0.0016622	0.00324566	0.00236646	0.00262503	0.000196885	0.00150658	0	8.04769e-06	0	0.00091068
296	KHA8139A296_L001_ds.11c0b2a498aa4d9eb99a895ac963229e	0.00947208	0.00642368	0.00546728	0.00256261	0.00716027	0.00664601	0.000939479	0.00576027	4.32419e-06	0.00224081	0.00028627	0	0	0.000177442	0.00028084	0.00268078	0.000302888	0.00781387	0.00243197	0	0.00492394	0.0177405	0	0.0125685	0.00841968	3.68991e-05	0.0075049	0.00235031	0.0103795	0.00398844	0.000295888	0.00329395	0.00569432	0.000895084	0.000137344	0.00371863	0	0.000531629	0.00176491	0.00355471	0.00220801	0.00207668	0.000117926	0.00118033	0	4.69483e-06	0	0.00082515
297	KHA8139A297_L001_ds.98d2c62aedb24f21843bebe7d40cf94d	0.0118513	0.005986	0.00609828	0.00434838	0.00950083	0.00833281	0.00114832	0.0059708	3.52382e-06	0.00343344	0.000482583	0	0	0.000280739	0.000284929	0.00160113	0.000423736	0.00762748	0.00205202	0	0.00416813	0.0164414	0	0.0129334	0.00765629	3.41216e-05	0.00747467	0.0020196	0.00877281	0.00464387	0.000531187	0.00310703	0.00540699	0.00125246	0.000265169	0.00345067	0	0.000464916	0.00193415	0.00313678	0.00273497	0.0025671	0.000160175	0.00184104	0	1.013e-05	0	0.000800758
298	KHA8139A298_L001_ds.17b0802012f84604b23d6be3a1a7bced	0.0127661	0.00545432	0.00640162	0.00409503	0.0110482	0.0077707	0.00163061	0.00529777	3.29269e-06	0.00336056	0.000495393	0	0	0.000317291	0.000315579	0.00168767	0.000261764	0.00756978	0.00211591	0	0.00415548	0.0162921	0	0.012294	0.00725745	4.31525e-05	0.00689831	0.00175265	0.00895334	0.00387624	0.000443499	0.00299597	0.00560935	0.00130322	0.000104388	0.0033971	0	0.000516093	0.00154069	0.00314232	0.00238455	0.00270312	0.00023511	0.00166571	0	1.54913e-05	0	0.00101558
299	KHA8139A299_L001_ds.90c3f79afc7441f1b726ed7ae5e0f97f	0.0103724	0.00596276	0.00614969	0.00294921	0.00898706	0.00745195	0.00101919	0.00530072	2.21472e-06	0.00225413	0.000352655	0	0	0.000258706	0.000321503	0.00181155	0.000173743	0.00773481	0.0022767	0	0.00480572	0.0175481	0	0.0130728	0.00819022	4.26987e-05	0.00773174	0.00194262	0.00974257	0.00334278	0.000293063	0.0032555	0.00593733	0.000816435	0.000144781	0.00390252	0	0.000528338	0.001537	0.00354658	0.00234291	0.00217755	0.000203307	0.00124317	0	6.85509e-06	0	0.000739189
3	KHA8139A3_L001_ds.25f318dc709640f282377491185e768b	0.016943	0.00516299	0.00749332	0.00379745	0.0172066	0.00890179	0.00337241	0.00523606	0	0.00370921	0.00063321	0	7.26939e-08	0.00022309	0.000264715	0.00232251	0.000344802	0.00694209	0.00160651	0	0.00314487	0.0166511	4.00918e-07	0.0122755	0.00507988	1.83264e-06	0.00664006	0.00136199	0.008553	0.00437813	0.000698345	0.00133561	0.00365333	0.00222799	0.000302548	0.00443743	0	0.000416578	0.0018355	0.00108457	0.00298536	0.00243126	0.000610279	0.00153238	4.75815e-07	0.000113331	2.77559e-07	0.00186725
30	KHA8139A30_L001_ds.da59be404c3941f897ad40381edeb1f3	0.01591	0.00505855	0.00722348	0.00459267	0.016049	0.00846857	0.00340447	0.00454719	0	0.00411946	0.00070625	0	7.46194e-08	0.000140656	0.000210483	0.002676	0.000400876	0.00673622	0.00146431	0	0.00336258	0.0160296	1.47107e-07	0.0118538	0.00562198	1.03036e-06	0.0066279	0.00164425	0.00753668	0.00400061	0.000835644	0.00171394	0.00336483	0.00278514	0.000206448	0.00454743	0	0.000384881	0.00179777	0.00134517	0.00323812	0.00234716	0.000576879	0.00171511	5.91809e-07	0.000162858	1.26839e-06	0.00204002
300	KHA8139A300_L001_ds.8f74e27f4fcd4ade961efe2317b23670	0.0124703	0.00565561	0.00621563	0.00419582	0.0105586	0.00816162	0.001531	0.00558396	1.97164e-06	0.00327176	0.000418813	0	0	0.00030901	0.000303633	0.0017898	0.00028693	0.00752734	0.00215295	0	0.00424935	0.0165478	0	0.0124956	0.00745893	3.59267e-05	0.00709384	0.00192349	0.00911973	0.00421254	0.000435569	0.00308866	0.00565501	0.00112397	0.000145509	0.00338243	0	0.000521166	0.00165267	0.0031912	0.00238675	0.00265516	0.000199742	0.0015487	0	5.31779e-06	0	0.000900241
301	KHA8139A301_L001_ds.b78de3027ce2496b93f4bbef9ae285aa	0.0109619	0.00624601	0.00596539	0.00395819	0.00944815	0.00686648	0.00110835	0.00532435	2.5426e-06	0.00420496	0.000589794	0	0	0.000247518	0.000221937	0.00164968	0.000429247	0.00640391	0.00206031	0	0.00430429	0.0163661	0	0.0122032	0.00754775	8.93637e-05	0.0074188	0.00191847	0.00986865	0.00572456	0.000827909	0.0030716	0.00556693	0.00169634	0.00020763	0.00380056	0	0.00048379	0.0016577	0.0033181	0.00308002	0.00293255	0.000114549	0.00282796	0	4.9068e-05	0	0.0014588
302	KHA8139A302_L001_ds.085795166e224e0aa5307e0f779527bc	0.0116775	0.0062393	0.00576422	0.0046511	0.00945105	0.00834305	0.00114974	0.00634897	4.49584e-06	0.00343933	0.000344243	0	0	0.000269266	0.000283166	0.00204816	0.000372616	0.00741818	0.00215543	0	0.00398249	0.0169283	0	0.0128227	0.00759626	2.58914e-05	0.00726398	0.00238195	0.00930767	0.00479522	0.000546553	0.00304538	0.00552924	0.00099537	0.000310494	0.00331682	0	0.000510925	0.00213823	0.00287181	0.00279545	0.00253367	0.000111188	0.00177567	0	9.48101e-06	0	0.000811053
303	KHA8139A303_L001_ds.35bde32ea4004ac5b24aff883f4309be	0.0116144	0.00631096	0.00576766	0.00419974	0.00976394	0.00758107	0.00122094	0.0058357	2.00041e-06	0.00354989	0.000403544	0	0	0.000254204	0.000268639	0.00212664	0.000372153	0.00689373	0.00218846	0	0.00406924	0.0168103	0	0.0125215	0.00750791	5.25962e-05	0.0071512	0.00220918	0.00978751	0.00487458	0.000609587	0.00305952	0.00554036	0.00122171	0.000227289	0.00351139	0	0.000526466	0.00186757	0.00305435	0.00273598	0.00265067	0.000129543	0.00204845	0	3.095e-05	0	0.00109512
304	KHA8139A304_L001_ds.79892cf4e71a46a098e7bb8fc845e043	0.0130809	0.00519833	0.00668237	0.00429793	0.0121232	0.00845802	0.00169638	0.00539468	1.0806e-06	0.00369405	0.000498483	0	0	0.000344924	0.000288064	0.00135932	0.000322765	0.0063256	0.00191438	0	0.0041596	0.0157836	0	0.012067	0.00718817	5.51882e-05	0.00692111	0.00176982	0.00920633	0.00428474	0.000543704	0.00292152	0.00556172	0.00125074	0.00015336	0.00334324	0	0.000462794	0.00162566	0.00310116	0.00260238	0.00272843	0.000218781	0.00186017	0	1.90391e-05	0	0.00104741
305	KHA8139A305_L001_ds.6f9be4f1ec6d4917b335abf957f54a79	0.0146901	0.0056356	0.00622442	0.00527964	0.0112858	0.00796459	0.00158795	0.00533554	1.3645e-07	0.0045033	0.000556681	0	0	0.000372887	0.000301851	0.00166004	0.000431624	0.00673115	0.00210962	0	0.0035398	0.0158841	0	0.0123461	0.00669095	4.88791e-05	0.00663674	0.00180198	0.00955942	0.00518757	0.000716033	0.00265575	0.00565189	0.00155549	0.00017865	0.00326006	0	0.000496495	0.0016003	0.00249035	0.00275075	0.00322469	0.000198146	0.00243077	0	2.52708e-05	0	0.0012971
306	KHA8139A306_L001_ds.c202e9b59d0a46efb155613d5d3933be	0.0112853	0.00619337	0.00590134	0.00516166	0.0101416	0.00919291	0.00113583	0.00653328	2.00881e-06	0.00386294	0.000326757	0	0	0.000275791	0.000250824	0.00175729	0.000476034	0.0072656	0.00204202	0	0.00395767	0.0170255	0	0.0132112	0.00774723	3.65726e-05	0.0076389	0.00247011	0.00857363	0.00540051	0.000680141	0.00304752	0.00543594	0.00102894	0.000403278	0.00334249	0	0.00049788	0.00230974	0.00286212	0.0031619	0.00258173	7.90109e-05	0.00200253	0	1.79385e-05	0	0.000772462
307	KHA8139A307_L001_ds.b76a79d9ce8f429ebb522f6d72b9ed14	0.0112346	0.0058301	0.00603012	0.00341951	0.009759	0.0068761	0.0013656	0.00511645	3.08954e-06	0.00372495	0.000543053	0	0	0.000273242	0.000270269	0.00176586	0.000298107	0.00627962	0.00219255	0	0.00454272	0.0164647	8.23876e-08	0.011938	0.00758794	8.12479e-05	0.00701992	0.00188195	0.0103328	0.00473753	0.000641244	0.0031873	0.00560823	0.00146444	0.000122398	0.00364584	0	0.000558161	0.00146567	0.0034264	0.00281171	0.00284241	0.00016864	0.00230767	0	3.32302e-05	0	0.00130801
308	KHA8139A308_L001_ds.612fbc6c94f0420b8ae3f90eadf7cb75	0.0131962	0.00583966	0.00605209	0.00442513	0.0108222	0.00775057	0.00148571	0.00552873	3.19608e-06	0.00352872	0.000439184	0	0	0.000331207	0.00032348	0.0018939	0.000347503	0.00763476	0.00220161	0	0.00379269	0.0164104	0	0.0125273	0.00710489	3.92654e-05	0.00672999	0.00190364	0.00918006	0.00416936	0.000500578	0.00295106	0.00570569	0.00120001	0.000158706	0.00324829	0	0.000538449	0.0016462	0.00294952	0.00240263	0.00278272	0.000195964	0.00183944	0	1.27647e-05	0	0.00103842
309	KHA8139A309_L001_ds.a8ed40cc594c409cb83d368ac1a3b325	0.0104887	0.00651117	0.00553779	0.00293385	0.00826651	0.00654088	0.00107464	0.00583716	1.7028e-06	0.00244458	0.000313405	0	0	0.000221755	0.000316521	0.00260111	0.000231452	0.00754509	0.00242117	0	0.00451787	0.0173642	0	0.0123298	0.00796649	3.42997e-05	0.0069697	0.00232549	0.0105589	0.0036491	0.000343164	0.00321504	0.00582448	0.000832283	0.000133678	0.00350002	0	0.000541983	0.00176804	0.00329968	0.00222726	0.00218507	0.000140851	0.00137285	0	8.08711e-06	0	0.000927767
31	KHA8139A31_L001_ds.5b32dde9cc8d4249b6084e7a9ed97172	0.0154228	0.0050846	0.00707934	0.00508471	0.0157737	0.00830425	0.00342242	0.0041459	8.51154e-10	0.00427664	0.000737727	0	3.78892e-08	9.54277e-05	0.000186215	0.0028933	0.000431599	0.00661235	0.00137635	0	0.00350014	0.015678	9.63351e-09	0.0115753	0.00590967	2.15012e-07	0.00662896	0.00180024	0.00701957	0.00376983	0.000897814	0.00191965	0.00319938	0.003075	0.000147213	0.00457947	0	0.000361758	0.0017678	0.0014639	0.00332758	0.00228481	0.000559149	0.00178663	1.16866e-07	0.000191537	1.11892e-07	0.00210523
310	KHA8139A310_L001_ds.f47b196758fe4b9ca466d0012eeffc43	0.0109077	0.00512539	0.00670469	0.00296873	0.0129249	0.00832375	0.0017858	0.00524454	2.99003e-06	0.00318705	0.000451075	0	0	0.000320784	0.000276131	0.00147021	0.000271961	0.0060297	0.00205526	0	0.00472286	0.0164055	0	0.0120283	0.0076898	9.47527e-05	0.00689892	0.00183207	0.00924603	0.00373854	0.000522945	0.00307114	0.00564337	0.00103762	0.000130381	0.00341546	0	0.000532973	0.00155007	0.00354582	0.00258883	0.00244808	0.000192256	0.00171467	0	1.31217e-05	0	0.000969472
311	KHA8139A311_L001_ds.a4d1dd88f3924d818505a43d9fdaf5e4	0.0117682	0.00636079	0.00587024	0.00377823	0.00951034	0.00739651	0.00101407	0.00517962	2.59447e-06	0.00400809	0.000589962	0	0	0.00025745	0.000245912	0.00171441	0.000551344	0.00652218	0.00212678	0	0.0041866	0.0166369	0	0.0128214	0.00762131	8.18482e-05	0.00756083	0.0018214	0.00982757	0.00559735	0.000784648	0.00305541	0.00549084	0.00167517	0.000236996	0.00380965	0	0.000495136	0.0016169	0.00332384	0.00304166	0.00289841	0.000132811	0.00271513	0	4.28636e-05	0	0.00134307
312	KHA8139A312_L001_ds.94cce634d04f48f09c298386a8794599	0.012758	0.00608192	0.00596127	0.00490417	0.0101483	0.00862723	0.00121756	0.00616493	8.44273e-07	0.00348619	0.000358115	0	0	0.00033218	0.000321953	0.00188652	0.000390481	0.00745962	0.00216119	0	0.00380088	0.0169515	0	0.0130945	0.00749678	2.06291e-05	0.00719887	0.00222384	0.00925255	0.00465336	0.000517667	0.0029211	0.00574812	0.000968241	0.000276383	0.00331682	0	0.000508033	0.00200699	0.00271396	0.00264981	0.00260521	0.000156346	0.0017358	0	9.35401e-06	0	0.000829242
313	KHA8139A313_L001_ds.098748ef04cd4b49aa8cc00d51676bc4	0.0120865	0.00595445	0.00594519	0.0041143	0.00996849	0.00852905	0.00115659	0.00566269	1.59209e-06	0.00351909	0.000397212	0	0	0.000309885	0.000308966	0.00172443	0.000470734	0.00679706	0.00218937	0	0.00420739	0.0171014	0	0.0131231	0.00778562	4.5667e-05	0.00741167	0.00204973	0.00971604	0.0046981	0.000557084	0.00312837	0.00564339	0.0010947	0.000258478	0.00348669	0	0.000539664	0.00177663	0.00311273	0.00285621	0.00267287	0.000158318	0.00191932	0	2.21005e-05	0	0.000925686
314	KHA8139A314_L001_ds.d8bcb30f391c4153b306cf6014c3019a	0.00991737	0.00670786	0.00543044	0.00304605	0.00714251	0.00603321	0.000891094	0.00572825	3.41884e-06	0.00254578	0.000324381	0	0	0.00017864	0.000281424	0.00259432	0.000281076	0.0077945	0.00237685	0	0.00461874	0.0173092	0	0.0123487	0.00805147	3.39354e-05	0.00731232	0.00230611	0.0105208	0.00400494	0.000384124	0.00330491	0.00573243	0.000978983	0.000139716	0.00373123	0	0.000524973	0.00174864	0.0034247	0.00230195	0.00224247	0.00012217	0.00152663	0	2.13555e-05	0	0.00102584
315	KHA8139A315_L001_ds.80610ddaabfa462d97beef6b39ad120a	0.0125874	0.00579155	0.00620294	0.00462602	0.0106289	0.0086636	0.00142408	0.00570398	1.9505e-06	0.00357497	0.000403102	0	1.91567e-07	0.000304003	0.000288632	0.00177939	0.000573054	0.00710276	0.00195272	0	0.0041264	0.0164629	0	0.0128309	0.00769186	2.44423e-05	0.00737288	0.00208875	0.00889846	0.00451592	0.000550281	0.003007	0.00542958	0.00118778	0.000248096	0.00349525	0	0.000466332	0.00188603	0.00295291	0.00272874	0.00255769	0.000185933	0.00168668	0	2.97501e-05	1.39322e-08	0.000945259
316	KHA8139A316_L001_ds.4af4a8f305df4a4297ee42b101e01388	0.0132203	0.00591449	0.00610732	0.00476649	0.0110907	0.00836914	0.00144999	0.00576614	8.42226e-07	0.00355214	0.000387246	0	0	0.000325965	0.000305068	0.00193054	0.000453662	0.00761896	0.00214316	0	0.00374827	0.0165229	0	0.0128596	0.00722399	3.36726e-05	0.00700836	0.00203969	0.0088458	0.00440327	0.000528877	0.00286275	0.005604	0.00111755	0.000224646	0.00326613	0	0.000509298	0.00182505	0.00280098	0.00248863	0.00268511	0.00016871	0.00174206	0	1.06985e-05	0	0.000905002
317	KHA8139A317_L001_ds.64a271a235a9418c8ac3f4f32c28e6a9	0.011011	0.00503974	0.00683626	0.00325678	0.0144054	0.00810139	0.00203754	0.00483161	1.35692e-06	0.00404266	0.000550956	0	0	0.00032111	0.000214684	0.00118187	0.000262076	0.0050254	0.00197937	0	0.0046065	0.015589	0	0.0113557	0.00716894	0.000151818	0.00673038	0.00162594	0.00926999	0.00459963	0.000795833	0.00305915	0.00541022	0.00145398	0.000121899	0.00356585	0	0.000574078	0.00135321	0.00371836	0.00295585	0.00289402	0.000161601	0.00248695	0	3.188e-05	0	0.00129282
318	KHA8139A318_L001_ds.e3e1880dc0da421da83463f149a28357	0.0128397	0.00573117	0.00620239	0.00426963	0.0110959	0.0075807	0.00160935	0.0053118	1.15543e-06	0.00354916	0.000458405	0	0	0.000307121	0.000310988	0.00195386	0.000353984	0.00755648	0.00215517	0	0.00395843	0.0163863	0	0.0123727	0.00726174	3.89717e-05	0.00677317	0.00190902	0.00895823	0.00400755	0.000516927	0.00297611	0.00553359	0.00134474	0.000127995	0.00337156	0	0.00052091	0.00161701	0.00298755	0.00247612	0.00267137	0.000218289	0.00180895	0	2.91793e-05	0	0.00112877
319	KHA8139A319_L001_ds.b922c0c1fa8c4c59a73e1ca4b0e97d83	0.0109261	0.00618755	0.00596656	0.0038856	0.00993917	0.00757569	0.00119059	0.00573594	2.01699e-06	0.00306855	0.000330717	0	0	0.000246394	0.000283678	0.00200636	0.000274229	0.00800967	0.00234943	0	0.00423979	0.0171767	0	0.0129329	0.00762007	5.19442e-05	0.00729882	0.00210067	0.00900292	0.00413324	0.000478177	0.00313002	0.00558789	0.00098109	0.000210108	0.00351641	0	0.000554695	0.00178106	0.00324464	0.00253692	0.00248255	0.000129499	0.00171216	0	1.52139e-05	0	0.000850599
32	KHA8139A32_L001_ds.509b854006c1441d82a961f80913d09f	0.0149769	0.00485677	0.00692808	0.00533117	0.0146381	0.00810548	0.00339758	0.00382553	0	0.00454828	0.000778011	0	4.87346e-10	4.74503e-05	0.00014794	0.00298142	0.00044482	0.00647862	0.00133591	0	0.0035919	0.0154918	0	0.0115676	0.00621099	1.493e-07	0.00656906	0.00190612	0.00645404	0.00359391	0.000957299	0.00206684	0.00307461	0.00334752	0.000119317	0.00468778	0	0.000361583	0.00173819	0.00160777	0.00348476	0.00226336	0.0005318	0.00187634	6.81866e-08	0.000211402	1.73273e-06	0.00221828
320	KHA8139A320_L001_ds.0bd7fc5258404979a36c24c50a23f1b6	0.0114737	0.00615097	0.00584377	0.00411502	0.00946113	0.00780213	0.00119885	0.00582827	2.92305e-06	0.00346938	0.000423727	0	0	0.000259535	0.000274821	0.00203558	0.000383119	0.00718692	0.0021907	0	0.00416844	0.0167903	0	0.01264	0.00762946	4.5582e-05	0.00722037	0.00220802	0.00951562	0.00469871	0.000585966	0.00305516	0.00547632	0.00121351	0.000257257	0.00346872	0	0.000518233	0.00190236	0.00303041	0.00280859	0.00255952	0.000131054	0.00194665	0	1.75615e-05	0	0.00094704
321	KHA8139A321_L001_ds.58a8b6c6a006495696430d08ed7700c0	0.0213974	0.00393587	0.00695254	0.00592135	0.0140625	0.00932204	0.0022897	0.00442351	6.52759e-08	0.00504047	0.000839223	0	5.12882e-08	0.000551599	0.000394504	0.00121305	0.000333581	0.00556239	0.00193437	0	0.00256729	0.0150156	0	0.0126052	0.00548439	1.39155e-06	0.00520645	0.00128809	0.00954729	0.00439969	0.000611118	0.00159205	0.00603941	0.00184551	7.82112e-05	0.00278065	0	0.000403434	0.0011432	0.00124235	0.002423	0.00364233	0.000411571	0.00220616	0	1.4802e-05	0	0.00142218
322	KHA8139A322_L001_ds.9ab18ee681f54ee89c969a7955a791d1	0.0161139	0.00526753	0.0066562	0.00492345	0.0120535	0.00822326	0.00171688	0.00490505	2.14256e-06	0.00387176	0.000660451	0	0	0.000389687	0.000312942	0.00147035	0.000346204	0.00617701	0.00180737	0	0.00366657	0.0154214	0	0.0123755	0.00648976	3.57777e-05	0.00674365	0.00147699	0.00954801	0.00436474	0.000556296	0.0024104	0.00573831	0.00151943	0.000105233	0.00342401	0	0.00035818	0.00135829	0.00242442	0.00229966	0.00317693	0.000292312	0.00200286	0	1.31045e-05	0	0.00119002
323	KHA8139A323_L001_ds.39fc3d64c19e4c5b8aab5436be2af9f8	0.0164916	0.00527667	0.00667477	0.00493283	0.0124364	0.00824597	0.00178055	0.0048595	1.08755e-06	0.00389758	0.000654966	0	0	0.000391484	0.000310012	0.0015002	0.000337648	0.00610913	0.00184618	0	0.00359978	0.0153617	0	0.0123309	0.00634053	4.09335e-05	0.00671278	0.00140484	0.00963039	0.00439901	0.000559143	0.00235029	0.00570161	0.00152284	0.000103315	0.00342657	0	0.000368753	0.00133408	0.00238839	0.00230122	0.00322431	0.00029217	0.00199111	0	9.95604e-06	0	0.00119178
324	KHA8139A324_L001_ds.30125c011e4342b48fa15c840bc33bfe	0.0150773	0.00572944	0.00600796	0.00482112	0.0106005	0.00716073	0.00166706	0.00516457	2.98095e-06	0.00396614	0.000607996	0	0	0.000347329	0.000331643	0.00202164	0.00034122	0.0066114	0.00207324	0	0.00358488	0.0158915	0	0.0121143	0.0066609	2.78511e-05	0.00639158	0.00182066	0.00996787	0.00456476	0.000567761	0.00264788	0.00563264	0.00159343	9.04511e-05	0.00335968	0	0.000428699	0.00146517	0.00249009	0.00236227	0.00310292	0.000255265	0.00218293	0	2.66551e-05	0	0.00133654
325	KHA8139A325_L001_ds.8b6523fa7372429e90a68571676ae84a	0.0157914	0.00521144	0.00663129	0.00478856	0.0119516	0.0081252	0.00175024	0.00489078	3.64846e-06	0.00376941	0.000642973	0	0	0.00039081	0.000339772	0.00151745	0.000327733	0.00647581	0.00188146	0	0.00372652	0.0156116	0	0.0124184	0.0065536	2.69756e-05	0.00660599	0.00154099	0.00946801	0.00409545	0.000523891	0.00241387	0.00574933	0.00146873	9.47008e-05	0.00336521	0	0.000342386	0.00137921	0.00235435	0.00228271	0.00306212	0.000308711	0.00195205	0	1.78777e-05	0	0.00119359
326	KHA8139A326_L001_ds.c21b4a2712c24f5aa0dc32fe0815ed6f	0.0137965	0.00584439	0.00622952	0.00452915	0.0106111	0.00733752	0.00143573	0.00497508	1.38257e-06	0.00442257	0.000714269	0	9.67802e-06	0.000308822	0.000242848	0.00129433	0.00043557	0.00589199	0.00178959	0	0.00395607	0.0154844	0	0.0122017	0.0068758	7.27146e-05	0.00722088	0.00162451	0.00959902	0.00561481	0.000803245	0.00281387	0.00564761	0.00181545	0.000174099	0.00372874	0	0.000362215	0.00146879	0.00299758	0.00282344	0.00315917	0.000200347	0.00278946	0	3.6639e-05	0	0.00153656
327	KHA8139A327_L001_ds.25443b8535a44a849d710dd9399f8c7a	0.0154636	0.00472953	0.00720537	0.00257737	0.0112215	0.00985527	0.000435034	0.0036573	0	0.00217488	0.000702201	0	2.78606e-06	0.000438305	0.000444724	0.00209002	7.15487e-05	0.00721858	0.00283685	0	0.00368244	0.0204065	0	0.0169188	0.00792692	5.62109e-06	0.00707405	0.0021527	0.00997638	0.00280979	0.000332372	0.000782332	0.00781505	0.000994503	0.000249356	0.00329743	0	0.000249735	0.00132446	0.000572488	0.0024857	0.00188466	0.000538315	0.00176992	1.10398e-07	7.23726e-06	1.71391e-08	0.000525707
328	KHA8139A328_L001_ds.eb4ad1a684164267af9d5fccfa4f013e	0.009092	0.00679411	0.00559504	0.00281527	0.00732104	0.00616768	0.000811259	0.00569463	5.42116e-06	0.00216453	0.00035553	0	0	0.000155034	0.000241522	0.00212919	0.000259083	0.0073439	0.00195671	0	0.00499623	0.0169776	0	0.012389	0.00829034	3.5307e-05	0.0079644	0.00218958	0.00971294	0.0038211	0.000347161	0.00341234	0.00578821	0.000853855	0.000163699	0.0040566	0	0.000331239	0.00173497	0.00381317	0.00224216	0.00218877	0.000119827	0.0014532	0	1.33882e-05	0	0.000975349
329	KHA8139A329_L001_ds.309f2c28057b4fe1ab5e3b577be19196	0.0222186	0.00408536	0.00708098	0.00699966	0.0147843	0.00908573	0.00255971	0.00464313	0	0.00551819	0.00083996	0	0	0.000627125	0.000421866	0.00130934	0.000418543	0.0053723	0.00179417	0	0.00232305	0.0139157	0	0.0116285	0.00503619	9.56514e-07	0.00505165	0.00116531	0.0100524	0.00476852	0.000651372	0.00183831	0.00592973	0.00197868	5.87506e-06	0.00255674	0	0.000441279	0.00112651	0.00121792	0.00225276	0.00402949	0.00042063	0.00236202	1.93849e-07	2.8282e-06	2.87153e-09	0.00154648
330	KHA8139A330_L001_ds.80a9829ae5094d7c80f39d5311960a33	0.0144747	0.00513224	0.00707633	0.00273493	0.0111904	0.00872852	0.000680677	0.00345426	0	0.00235273	0.000550206	0	5.78078e-07	0.000309432	0.000328786	0.00285384	8.04875e-05	0.00719147	0.00267239	0	0.00385802	0.0191024	6.42309e-08	0.015795	0.0074731	1.99653e-05	0.00724415	0.00212222	0.00934166	0.00308654	0.000446729	0.00147663	0.00692042	0.00125412	0.000245439	0.00338469	0	0.00026281	0.00119265	0.00143378	0.00252486	0.00193792	0.000389951	0.00177472	2.13701e-07	1.05392e-05	1.08734e-07	0.000901184
331	KHA8139A331_L001_ds.48e3843b8f6544b389b23c5c80b7db68	0.0112911	0.00618417	0.00581359	0.0035757	0.00829635	0.00642765	0.000905611	0.00449161	5.81069e-06	0.00345102	0.000633675	0	8.6901e-07	0.000207726	0.000239203	0.00193428	0.000324161	0.00687891	0.00216317	0	0.00439576	0.0172171	0	0.0131494	0.00743868	6.21298e-05	0.00748571	0.00202821	0.00944674	0.00491085	0.00067968	0.00266111	0.0061356	0.00160899	0.000188576	0.00394582	0	0.000230794	0.00136861	0.00300115	0.00269231	0.00269979	0.000198653	0.00274517	0	3.75501e-05	1.03762e-08	0.00138455
332	KHA8139A332_L001_ds.380df5ab9a424e6f917e3bcb6b352c08	0.0160102	0.006417	0.00594675	0.00272691	0.0122415	0.0117132	0.00168794	0.00573547	0	0.00201224	0.000750073	0	2.05774e-07	0.00042665	0.000564761	0.0014039	2.51329e-05	0.00615741	0.00223551	0	0.0043132	0.0171148	6.61416e-08	0.0138427	0.00737297	2.44788e-06	0.00671186	0.00126048	0.0109631	0.00329511	0.000281084	0.00352708	0.00558749	0.00110252	0.00013715	0.00302065	0	0.000514792	0.00158388	0.00339039	0.0024343	0.00251724	0.000519581	0.00134783	0	9.8693e-06	8.81887e-08	0.000627346
333	KHA8139A333_L001_ds.b0192ffa3d8b4e799d85c97440cdbab0	0.0182375	0.00463975	0.00695672	0.00608038	0.0146325	0.00865324	0.00264595	0.00388427	4.75904e-08	0.00481397	0.000825277	0	0	0.000355924	0.000308588	0.00226388	0.000418353	0.00600943	0.00165866	0	0.00308478	0.0149748	0	0.0118805	0.0059195	6.60896e-07	0.00588926	0.00169995	0.00837927	0.00399314	0.000793964	0.00192845	0.0049451	0.00258457	4.54463e-05	0.00343188	0	0.000342403	0.00137146	0.00138583	0.0028151	0.00305916	0.000486215	0.00218479	0	0.000109166	2.71945e-08	0.00174119
334	KHA8139A334_L001_ds.73eef70e59fc4eac8f44eab03937fe05	0.0097055	0.00660348	0.00585365	0.00298644	0.00809657	0.00684332	0.000842136	0.00557917	5.49421e-06	0.00220724	0.000383595	0	0	0.000176185	0.000237395	0.00191523	0.000274285	0.00706016	0.00186384	0	0.00492737	0.0168094	0	0.0126295	0.0081581	3.89576e-05	0.00809903	0.00204696	0.00949452	0.00386218	0.000366024	0.00330672	0.00574139	0.000874737	0.000188531	0.00406859	0	0.000311226	0.00170902	0.00373757	0.00229537	0.00224423	0.000144874	0.00147526	0	1.51117e-05	0	0.000908262
335	KHA8139A335_L001_ds.af5ef48b1a2842ceaac36a8eb3245dcb	0.0120938	0.00586847	0.00626827	0.00392825	0.00960548	0.00728346	0.00118447	0.0052025	1.19238e-05	0.00372617	0.000662821	0	5.07394e-06	0.000264694	0.000238013	0.00124786	0.000388283	0.00615002	0.00170419	0	0.00440185	0.0157	0	0.0121631	0.00733132	5.55323e-05	0.00747668	0.00169418	0.00968462	0.0048945	0.000658751	0.00298207	0.0057203	0.00151232	0.000188891	0.00378165	0	0.000342372	0.00162417	0.00322579	0.00278308	0.00286411	0.000212782	0.00238261	0	3.58921e-05	0	0.00135238
336	KHA8139A336_L001_ds.aa6544cc6b3f43309e9e7578d1d8b96a	0.0219695	0.00408047	0.00706699	0.00663209	0.0145273	0.00935997	0.00236062	0.00451481	5.43876e-08	0.00525962	0.000854886	0	0	0.000638031	0.000448335	0.00124107	0.000391061	0.00552029	0.00189941	0	0.00238932	0.0145537	2.41723e-08	0.0121679	0.00526253	1.04887e-06	0.00514642	0.00123177	0.0100727	0.00459385	0.000622038	0.00167057	0.00612713	0.00186562	4.0665e-05	0.00254261	0	0.000417929	0.0011354	0.00109174	0.00225459	0.00386636	0.000442857	0.00233815	2.41723e-08	2.07134e-06	2.41723e-08	0.00142046
337	KHA8139A337_L001_ds.b82fea6afb004e148553db67abea317c	0.0186839	0.00464214	0.00714916	0.00509931	0.0135578	0.00917382	0.00193707	0.00412379	0	0.00397473	0.000733023	0	1.03278e-07	0.000475982	0.000379398	0.00211003	0.000253131	0.00613958	0.00211158	0	0.0031088	0.0158956	2.30759e-07	0.0132317	0.00615196	1.64272e-06	0.00595936	0.00158374	0.00958862	0.00393174	0.000568036	0.00180304	0.00619952	0.00174853	9.43264e-05	0.00299982	0	0.000359381	0.00119294	0.00142137	0.00239355	0.00297991	0.000449615	0.00203473	2.0447e-07	1.69996e-05	2.0447e-07	0.00129155
338	KHA8139A338_L001_ds.01a4f6855413486ba22d6506b6155ea9	0.0112935	0.00651431	0.00623771	0.00222141	0.00732007	0.00568816	0.000629905	0.00427992	1.08363e-09	0.00143454	0.000336183	0	0	0.00015403	0.000364215	0.00311466	5.29546e-05	0.0118737	0.00319536	0	0.00437614	0.0196627	0	0.0153982	0.00736003	6.7274e-06	0.00717217	0.00202597	0.00863881	0.00196516	0.000283693	0.00162499	0.00652485	0.000867157	0.000132539	0.0036241	0	0.000258412	0.00136921	0.00148639	0.00170772	0.00174227	0.000226851	0.00121236	3.59765e-07	1.54556e-05	0	0.000796064
339	KHA8139A339_L001_ds.57f1e0903d334fdca9776d1dfabedb3e	0.0147603	0.00514753	0.0068827	0.00385862	0.0125334	0.00879216	0.00173429	0.00358496	0	0.00310997	0.000704803	0	4.13301e-07	0.000229797	0.000306669	0.00281265	0.000276232	0.00693897	0.00210537	0	0.00388229	0.0177084	0	0.0140645	0.00719639	6.13317e-06	0.00685498	0.00215239	0.00824883	0.00303639	0.000650441	0.00181881	0.00566088	0.00211552	0.000131193	0.00365872	0	0.000240786	0.00146948	0.0015807	0.00289332	0.00207399	0.000488734	0.00175982	1.75851e-08	0.000130326	0	0.00132931
34	KHA8139A34_L001_ds.8de139daf67d448dbf6f80ed2227c2e8	0.0170803	0.00369048	0.00709336	0.0041041	0.0130815	0.00900749	0.00328254	0.0044273	2.29046e-09	0.00440987	0.000722399	0	1.02166e-07	9.17568e-05	0.000144511	0.00203411	0.000278091	0.00631912	0.00168133	0	0.00321374	0.0168166	0	0.0133415	0.00592572	8.12765e-07	0.006148	0.00146214	0.00672623	0.00368437	0.000734017	0.00143561	0.00348368	0.00265645	0.000292643	0.00471155	0	0.000498184	0.00162538	0.0013229	0.00332129	0.00232166	0.000474116	0.0015745	3.43274e-07	0.000116166	1.81291e-07	0.00203704
340	KHA8139A340_L001_ds.504f0ddb416a4233915e941ba2dfcb19	0.0149129	0.00549531	0.00694007	0.00286075	0.0123951	0.0093306	0.000633885	0.00571165	3.03637e-07	0.00189118	0.000668586	0	0	0.000549994	0.000559637	0.00196727	5.63194e-05	0.00647977	0.00263794	0	0.00338531	0.0201344	3.37374e-08	0.0156275	0.00810017	9.75529e-06	0.00762726	0.00185124	0.0107919	0.00348932	0.000318412	0.00108887	0.00686926	0.00131081	0.000136026	0.00420358	0	0.000474059	0.00183854	0.00117085	0.00256963	0.001861	0.000454485	0.00166342	3.37374e-08	2.10967e-05	3.37374e-08	0.000446703
341	KHA8139A341_L001_ds.122e359ca1ad4851af4368d109b962fd	0.00994555	0.00611774	0.0057225	0.00287203	0.0103222	0.00639386	0.00139588	0.00466678	8.15747e-06	0.00305831	0.000490424	0	0	0.000184481	0.000216382	0.00199406	0.000236322	0.00639799	0.00222351	0	0.00460675	0.0168247	0	0.012313	0.00732774	0.000111465	0.00725238	0.001887	0.00930787	0.00445577	0.000612481	0.0031093	0.00554465	0.00141329	0.000135949	0.00409187	0	0.000387866	0.00126735	0.00375011	0.00254099	0.00267723	0.000131065	0.00247145	0	3.08942e-05	0	0.00123603
342	KHA8139A342_L001_ds.06a44e08170641a1912f6315cf8fc3b4	0.0099817	0.00615707	0.00560114	0.00283698	0.00984273	0.00639528	0.00130291	0.00469453	1.21906e-05	0.00292391	0.000489974	0	0	0.000176263	0.000223876	0.00204278	0.000229904	0.00646859	0.00222997	0	0.00459459	0.0169949	0	0.0124968	0.00735198	0.000100781	0.00728134	0.00192465	0.00939802	0.00436577	0.000572801	0.00308682	0.00556224	0.00136257	0.000150633	0.00410052	0	0.00037109	0.00129334	0.00367836	0.00251521	0.00266229	0.000141295	0.00241379	0	3.08829e-05	0	0.001194
343	KHA8139A343_L001_ds.c96bf12fe5e94e62b6f9f324846a9cf7	0.0123874	0.00569502	0.00615724	0.00395185	0.01024	0.00796928	0.00131657	0.00548768	1.53884e-05	0.00306502	0.000465503	0	0	0.000280942	0.000280144	0.0016668	0.000330413	0.00674246	0.00199226	0	0.00427642	0.0162521	0	0.012494	0.00726018	4.27048e-05	0.00719451	0.00183431	0.00971251	0.00401172	0.00043734	0.00297704	0.00557384	0.00103986	0.0001879	0.00358108	0	0.000473162	0.00166664	0.00311429	0.00241164	0.00269528	0.000206825	0.0016328	0	1.20457e-05	0	0.000909915
344	KHA8139A344_L001_ds.859eeec6209f4513b57cc3a3ba3c408b	0.00988554	0.00658121	0.00533105	0.00338879	0.00835463	0.00541985	0.00113585	0.00463238	4.79883e-06	0.00362505	0.000567955	0	0	0.000170648	0.000217304	0.00212382	0.000298476	0.00680185	0.00227704	0	0.00443924	0.0168528	0	0.012283	0.00733799	9.7658e-05	0.00730539	0.00199393	0.00951789	0.00525899	0.000743817	0.00314151	0.00565737	0.0017806	0.000131199	0.00418502	0	0.000338444	0.00127979	0.00360076	0.00274704	0.00286231	0.000116684	0.00304486	0	5.02882e-05	0	0.00155661
345	KHA8139A345_L001_ds.fe85aea0d2d94d3d8a685baf321e66cb	0.0102831	0.0055603	0.00645675	0.00233288	0.0121874	0.00748732	0.00153477	0.00488529	2.03203e-06	0.00273738	0.000426062	0	0	0.000258786	0.000267089	0.00175394	0.000208507	0.00632007	0.00224322	0	0.00480862	0.0169412	0	0.01253	0.00780772	0.000111437	0.00713564	0.00181087	0.00939132	0.00356931	0.000487521	0.00310254	0.00561922	0.00101011	0.000111474	0.00373546	0	0.000533508	0.00134947	0.0037873	0.00246142	0.00239682	0.000189246	0.00180042	0	2.07848e-05	8.294e-09	0.0009346
346	KHA8139A346_L001_ds.fa8d877e772a496bad84624d43e3879d	0.0106048	0.00555305	0.00662144	0.00289058	0.0122452	0.00808644	0.00143459	0.00494127	3.38308e-06	0.00286648	0.000514871	0	0	0.000260035	0.000233237	0.00123913	0.000244175	0.00578374	0.00180898	0	0.00483046	0.0162977	0	0.0124463	0.00762297	0.000113526	0.00772407	0.00168336	0.00909838	0.00409714	0.00056054	0.00304271	0.00567522	0.00114988	0.000159572	0.00399712	0	0.000372209	0.00142198	0.0037963	0.00254421	0.00246153	0.000201433	0.00191841	0	1.88409e-05	0	0.00099405
347	KHA8139A347_L001_ds.afb7ddcafe6847ea8c12e8450c06d8ce	0.0101396	0.0060376	0.00576433	0.00309685	0.00936563	0.00638352	0.00137638	0.00503733	5.39094e-06	0.00282637	0.000437337	0	0	0.000207489	0.000281146	0.00190695	0.000199228	0.0066985	0.00213894	0	0.00474064	0.0168391	0	0.0123953	0.00772717	6.42343e-05	0.00731559	0.00196026	0.00941598	0.00394494	0.000444514	0.00335834	0.00546524	0.00120543	0.000101153	0.00408431	0	0.000364026	0.00136349	0.00374057	0.00244862	0.00253539	0.000179475	0.00204309	0	4.0047e-05	1.71141e-07	0.00113076
348	KHA8139A348_L001_ds.5240c827e1584b30a2a474039f4bd11c	0.0109853	0.0057066	0.00635997	0.00339518	0.0112809	0.007375	0.00144508	0.00487673	7.24938e-06	0.00359627	0.000597137	0	0	0.000245064	0.000204334	0.00123604	0.000317149	0.00564555	0.00182472	0	0.00469379	0.0158079	0	0.0119827	0.0073499	0.000111204	0.00753937	0.00160505	0.0094054	0.00484042	0.000695173	0.00315776	0.00542954	0.00151825	0.000152742	0.00403605	0	0.000402207	0.00137052	0.00378709	0.00277532	0.00286525	0.000167289	0.0024286	0	3.40376e-05	0	0.00128565
349	KHA8139A349_L001_ds.b581fb681a894813bb5e53b4905fb96c	0.0105972	0.00615987	0.00603732	0.00329653	0.00960744	0.00695989	0.00107844	0.004948	7.65424e-06	0.00330071	0.000565154	0	0	0.000188609	0.000192626	0.00159947	0.000266114	0.00600805	0.00199005	0	0.00467736	0.0163547	0	0.0123316	0.00747568	0.000102168	0.00778544	0.00175676	0.00992768	0.00497671	0.00065917	0.00315052	0.00547598	0.0014758	0.000172708	0.00418147	0	0.000433697	0.00142631	0.00371862	0.00272805	0.00278298	0.000152511	0.00236745	0	3.64018e-05	0	0.00122474
35	KHA8139A35_L001_ds.994a9c77b7d844d890d4cbc238cd3def	0.0158956	0.00526985	0.00724641	0.00464038	0.0166856	0.00849855	0.0034042	0.00455776	0	0.00402208	0.000691886	0	0	0.000147315	0.000223314	0.00275273	0.000410177	0.00678326	0.00143589	0	0.0033888	0.0159743	1.36228e-07	0.0116841	0.00555765	1.94201e-07	0.00667224	0.00165456	0.00769261	0.00401958	0.000830812	0.00172416	0.00334761	0.00276708	0.000196079	0.00450257	0	0.000369666	0.0018043	0.00130421	0.00317129	0.0023358	0.000586568	0.00169614	2.72456e-07	0.000167235	6.11345e-07	0.0020096
350	KHA8139A350_L001_ds.d1d6edd758ed4fec8204fd581f4b353f	0.0127443	0.00564055	0.00658273	0.00378901	0.00997853	0.0076507	0.00120706	0.00521611	5.58324e-06	0.0032456	0.000580217	0	0	0.00028081	0.000288927	0.00142097	0.000375508	0.0068859	0.00183895	0	0.00432229	0.015899	0	0.0125351	0.00733112	5.03637e-05	0.00737519	0.00166722	0.00948096	0.00416778	0.000503668	0.00278723	0.00565948	0.00131555	0.000155459	0.00360744	0	0.000349175	0.00162295	0.00306137	0.00245396	0.00259763	0.000263648	0.00189151	0	2.2333e-05	0	0.00109802
351	KHA8139A351_L001_ds.bd6ce975a3a344d9b5fef531f37e84b0	0.0109784	0.00590073	0.00649971	0.00271409	0.0104932	0.00742742	0.00112322	0.00505566	3.51419e-06	0.00241476	0.000402967	0	0	0.00023559	0.000254165	0.00183775	0.000173196	0.00686853	0.00213666	0	0.00465927	0.0171968	0	0.0131916	0.00792996	5.29619e-05	0.00753984	0.00180441	0.0089779	0.00314605	0.000355953	0.00275922	0.00568355	0.000849196	0.000162856	0.00376274	0	0.000410055	0.00156187	0.00315009	0.00246569	0.00246289	0.000219111	0.00155398	0	1.75862e-05	0	0.000779121
352	KHA8139A352_L001_ds.e4b59e30fd5d4a15bd905c49ddf250a0	0.0120782	0.00606556	0.00626508	0.0036255	0.00909218	0.00707935	0.00111276	0.00522589	7.8004e-06	0.0031731	0.000576931	0	0	0.000234329	0.000223223	0.00154387	0.000326528	0.00684893	0.00191835	0	0.00448976	0.0159669	0	0.012621	0.00752278	5.22827e-05	0.00753561	0.00162772	0.00907533	0.00405667	0.000490942	0.00292875	0.0054796	0.00130434	0.000186865	0.00375765	0	0.000361755	0.00160993	0.00321862	0.00259301	0.00284386	0.000228176	0.00191469	0	1.39293e-05	0	0.00102259
353	KHA8139A353_L001_ds.47b62cfa4c9145678c81e014f31d8eac	0.0102163	0.00604916	0.00610783	0.00285331	0.00982606	0.0072391	0.00109567	0.00511099	3.68341e-06	0.00233007	0.000404623	0	0	0.000179552	0.000239886	0.00172985	0.000170692	0.00678081	0.00215155	0	0.00489855	0.0171129	0	0.0129863	0.00785067	6.38193e-05	0.00783482	0.00193976	0.00908903	0.00370206	0.000357761	0.00314761	0.00569475	0.000930285	0.000156588	0.00414799	0	0.000296257	0.00147053	0.00374751	0.00231136	0.00221721	0.000175223	0.00161143	0	1.18237e-05	0	0.000862631
354	KHA8139A354_L001_ds.2b1af4ab97e944bfa61c208a3fd59299	0.0136971	0.00569752	0.0066908	0.00317162	0.00994226	0.00740178	0.000899645	0.0040685	1.19547e-07	0.0023354	0.000528413	0	0	0.000295752	0.000369065	0.00287538	0.000111616	0.0090301	0.00277642	0	0.00389039	0.0188724	1.48769e-07	0.0149951	0.00734545	6.51508e-06	0.00692129	0.00204815	0.00910401	0.00276194	0.000385992	0.00169442	0.00676955	0.00120405	0.000148322	0.00333153	0	0.000325556	0.00134469	0.00157472	0.00219081	0.00203468	0.000362485	0.00165568	2.44406e-07	1.19018e-05	2.92225e-07	0.000936792
355	KHA8139A355_L001_ds.72d7ef63b9b840b1bb20327cb707a473	0.0105129	0.00606769	0.0061249	0.00314694	0.011247	0.00735607	0.00131306	0.00490919	4.76415e-06	0.00328196	0.000519045	0	0	0.00021108	0.000192383	0.00157628	0.000362189	0.00587038	0.0019528	0	0.00461356	0.0162533	0	0.0124192	0.00744689	0.0001211	0.00771992	0.00172558	0.00925829	0.00487338	0.000682961	0.00314432	0.00536215	0.00140626	0.000183527	0.00409423	0	0.000408769	0.00140668	0.00388404	0.00267526	0.00271434	0.000133313	0.00239005	0	3.50789e-05	0	0.00117353
356	KHA8139A356_L001_ds.6f7be4306f1d402b907a9694f44c9b2f	0.0112672	0.00606131	0.00574545	0.00305098	0.00862834	0.00683456	0.00106128	0.00498195	2.18555e-05	0.00262751	0.000488034	0	0	0.000219794	0.000281562	0.00220722	0.00042011	0.00772071	0.00223315	0	0.00439005	0.0170673	0	0.013044	0.00751715	3.49207e-05	0.00711155	0.00194524	0.00940512	0.00358245	0.000398293	0.00285736	0.00573685	0.00111138	0.000178206	0.00359319	0	0.000414846	0.00154366	0.00307865	0.00225874	0.00252352	0.000201951	0.00181597	0	1.4719e-05	0	0.000952667
357	KHA8139A357_L001_ds.b4803da9e4ee49b4922c6182b6ad1e1f	0.0138596	0.00499727	0.00644565	0.00415509	0.0128246	0.00774182	0.00211547	0.00474783	2.45541e-06	0.00371663	0.000557666	0	0	0.000377497	0.00033349	0.00155997	0.000236844	0.00592619	0.00205717	0	0.0040489	0.0157692	0	0.0118992	0.00675739	6.41909e-05	0.00625475	0.00165222	0.00927191	0.0038913	0.000526284	0.00282753	0.00558224	0.00140483	4.91794e-05	0.00346474	0	0.000410558	0.00121496	0.00300329	0.00238928	0.00297124	0.000273238	0.00214697	0	2.5347e-05	0	0.00122145
358	KHA8139A358_L001_ds.ddb73a7f8d8f48748b8d35d009b73c3c	0.012869	0.00559628	0.00626823	0.00361993	0.0114642	0.00765361	0.00144437	0.00461303	4.04148e-06	0.00343956	0.000619391	0	0	0.000308399	0.000284395	0.00166048	0.000237413	0.00608178	0.00211585	0	0.00414378	0.016611	0	0.0127704	0.00707204	8.01746e-05	0.00696745	0.00176818	0.00950439	0.00446038	0.000616192	0.00260325	0.00590573	0.00146378	0.000144655	0.00371637	0	0.000352705	0.00130318	0.00294908	0.00255374	0.00280769	0.000253667	0.00240906	0	2.56537e-05	0	0.00119649
359	KHA8139A359_L001_ds.be891bb5bdc145c4b7aea85a74a6c1b7	0.0113878	0.00543648	0.00662417	0.00319122	0.0118643	0.00832523	0.00134729	0.00496395	1.84671e-05	0.00303095	0.0005797	0	0	0.000240021	0.000202447	0.00122256	0.000265076	0.00562469	0.00178203	0	0.00467959	0.0160018	0	0.0124184	0.00725686	9.95729e-05	0.007637	0.00158626	0.00946778	0.00425925	0.000574519	0.00289432	0.0055021	0.00123191	0.000205824	0.00394034	0	0.0004145	0.00149885	0.0034999	0.00263863	0.0027021	0.000214221	0.00195441	0	1.89596e-05	0	0.000978274
36	KHA8139A36_L001_ds.2941eecdec804970a25dbf8bdcaea9c8	0.0159769	0.00539962	0.00730759	0.0045541	0.0171764	0.00854669	0.00342105	0.00465794	0	0.00391407	0.000673564	0	2.90873e-08	0.000161684	0.000235276	0.0027441	0.00040702	0.00684448	0.00144203	0	0.00336221	0.0160266	0	0.0116519	0.00544372	1.71924e-08	0.0066916	0.00161806	0.00792114	0.0040978	0.000808885	0.00167477	0.00337977	0.00268402	0.000208106	0.00448632	0	0.000365994	0.00181046	0.00125598	0.00312048	0.00234291	0.000602155	0.00165435	2.90873e-08	0.000162399	1.28815e-07	0.00197473
360	KHA8139A360_L001_ds.3889df2355244b8abd4b4ac3fab8dc17	0.0141373	0.00482901	0.00662893	0.00413793	0.0133555	0.00798203	0.00211906	0.00475736	2.73744e-06	0.00386816	0.000587045	0	0	0.000393252	0.000331788	0.00137931	0.000233389	0.00564174	0.0019989	0	0.0040231	0.0156769	0	0.0119467	0.00677164	7.15339e-05	0.00626259	0.00157365	0.00931651	0.00394003	0.00054752	0.00281227	0.00554635	0.00140786	5.53046e-05	0.00340606	0	0.00044455	0.00121998	0.00299384	0.0024742	0.00305194	0.000286426	0.00216711	0	2.81348e-05	0	0.00122114
361	KHA8139A361_L001_ds.a5c84ab4ac0f4974815eb6ba00943779	0.0120131	0.00589653	0.00645567	0.0040126	0.00986968	0.00731829	0.00121439	0.00500713	1.32933e-06	0.00416128	0.000735387	0	9.03945e-06	0.000284227	0.000227428	0.000887903	0.000495296	0.00600185	0.00154833	0	0.00453282	0.0153737	0	0.0122199	0.00758154	6.90263e-05	0.0078055	0.00162085	0.00930765	0.00540987	0.000785075	0.00314219	0.00575214	0.0017234	0.000186465	0.00385974	0	0.000301303	0.00154692	0.00347113	0.00297196	0.00288794	0.00021939	0.00270376	0	4.59279e-05	0	0.0015134
362	KHA8139A362_L001_ds.516eff43ba0e4729bd972965821f022a	0.0126725	0.00606539	0.00626415	0.00487966	0.00970023	0.00612587	0.00117063	0.00451809	1.45886e-06	0.00599848	0.000966417	0	7.29431e-07	0.000278904	0.000167665	0.000999209	0.000593508	0.00526192	0.00174304	0	0.00385827	0.0148259	0	0.0116418	0.00683061	0.000118787	0.00724448	0.00147063	0.00981136	0.00735111	0.00124899	0.00290206	0.00535258	0.00271529	0.000186947	0.00379626	0	0.000397647	0.00140608	0.00318056	0.00370123	0.00375692	0.00017231	0.00440039	0	9.98625e-05	0	0.00219532
363	KHA8139A363_L001_ds.4251c9a6cbd041b288d6f46b8bbaefe0	0.0128195	0.00588857	0.00645564	0.00457384	0.0100973	0.00673336	0.00132832	0.00492185	1.85203e-06	0.00517578	0.000935172	0	2.91033e-07	0.000284284	0.000208707	0.000937474	0.000463756	0.00554474	0.00166727	0	0.0040311	0.0147639	0	0.0115683	0.00688175	9.81747e-05	0.0072718	0.0014022	0.009565	0.0063409	0.00102598	0.0029822	0.00522002	0.0023973	0.000169766	0.00375813	0	0.000389975	0.00151271	0.00326051	0.00338956	0.00347775	0.000185485	0.00362634	0	6.39366e-05	0	0.00178239
364	KHA8139A364_L001_ds.0af7a48a24cf4d0eacf35dbc9afa292b	0.0117776	0.0063223	0.00624246	0.00373234	0.00928937	0.00670348	0.00110204	0.00504873	2.44678e-06	0.0031932	0.000492857	0	0	0.000243087	0.00029193	0.00195081	0.000388849	0.00813018	0.0022602	0	0.00435218	0.0166822	0	0.0130871	0.00721856	5.72347e-05	0.0074579	0.00170168	0.00932588	0.0042563	0.000586896	0.00263374	0.00551237	0.00136547	0.000148511	0.00374867	0	0.000352812	0.00153178	0.00271324	0.00243032	0.00268714	0.000178239	0.00218246	0	3.45812e-05	0	0.0011298
365	KHA8139A365_L001_ds.5b7972d4a09746119fecf866c5c77db4	0.0107165	0.00613494	0.00616149	0.00359315	0.00865027	0.00649425	0.00108329	0.00519431	6.16912e-06	0.003519	0.000670155	0	2.05637e-06	0.000224939	0.000236638	0.00142387	0.00032376	0.00666426	0.0018189	0	0.00452518	0.0158464	0	0.0123802	0.00757602	6.11349e-05	0.00761544	0.00174118	0.00904663	0.00465331	0.000640147	0.00313374	0.00531188	0.00162023	0.000183199	0.00383733	0	0.00032238	0.00161049	0.00344453	0.00286665	0.00279033	0.000187121	0.0026265	0	4.45547e-05	0	0.00120029
366	KHA8139A366_L001_ds.8f163a1623da4a5ba127b9fa37c78cea	0.0129014	0.00573864	0.00666667	0.00293325	0.0111238	0.00799975	0.00115504	0.00467163	2.20913e-06	0.00326546	0.000709942	0	1.32548e-05	0.000244202	0.000249519	0.00137677	0.00023335	0.00613337	0.00204638	0	0.00428519	0.0167373	0	0.0135753	0.00735755	8.22613e-05	0.0074669	0.0016138	0.00935388	0.00449304	0.000630228	0.0025778	0.00569019	0.00145971	0.000217147	0.00373324	0	0.00037291	0.00146047	0.00297296	0.00272191	0.00256315	0.00027544	0.00236534	0	3.34554e-05	0	0.00109745
367	KHA8139A367_L001_ds.e4fc1123397a49e58c0059bd1a6106de	0.0115487	0.00602593	0.00617667	0.00391555	0.0094741	0.00656889	0.00117667	0.00475941	6.85941e-06	0.00476988	0.000770372	0	3.22796e-06	0.000257082	0.000191323	0.00122966	0.000635194	0.00601822	0.00176729	0	0.00433138	0.0154615	0	0.0121667	0.00742817	9.59139e-05	0.00744055	0.0015624	0.00920718	0.00592558	0.000950282	0.00305743	0.0053469	0.0020799	0.000192846	0.00381313	0	0.00039889	0.00148371	0.00340242	0.00323673	0.00330604	0.000162542	0.00335875	0	6.50203e-05	0	0.00172165
368	KHA8139A368_L001_ds.e210b749541946deb3b45e2d2abf43c7	0.0127181	0.00609203	0.00593574	0.00465406	0.0100035	0.00604674	0.00150026	0.00433896	5.34955e-06	0.00541837	0.000850284	0	4.45796e-06	0.000240366	0.000175191	0.0016433	0.000508877	0.00562853	0.00192702	0	0.00387882	0.0153096	0	0.0116434	0.00668174	0.000102436	0.00687161	0.0016324	0.00957109	0.00646866	0.0011124	0.00282113	0.00524617	0.00256689	0.000149237	0.00385899	0	0.000414832	0.00134553	0.00296881	0.00342434	0.00359286	0.000190455	0.00390286	0	9.47423e-05	0	0.00207819
369	KHA8139A369_L001_ds.d56c31697a1b42608fd300dc86687f99	0.0127262	0.0060417	0.00632964	0.0043144	0.00869943	0.00647163	0.00121492	0.00516395	4.26995e-06	0.00461631	0.000922673	0	0	0.000272947	0.000233058	0.00130115	0.000365788	0.00659789	0.00186658	0	0.0039818	0.0150426	0	0.0121385	0.00706382	6.88608e-05	0.00698042	0.00151563	0.00891488	0.00540508	0.000852509	0.00285917	0.0049533	0.00228386	0.000179185	0.00352506	0	0.000402769	0.00163512	0.00293939	0.0031827	0.00333617	0.000219066	0.00328514	0	4.3722e-05	3.48567e-08	0.00141561
37	KHA8139A37_L001_ds.29525b15c91e4c93b40c1d310df1bd33	0.0142819	0.00538224	0.00688024	0.00578133	0.0155582	0.00783456	0.00342972	0.00363595	3.99278e-10	0.00455267	0.000797074	0	1.77739e-08	3.57201e-05	0.000156531	0.00334524	0.000510711	0.006551	0.00120191	0	0.00373846	0.0150177	2.71146e-08	0.0108745	0.00627625	1.47731e-07	0.00672963	0.00206107	0.00644724	0.00358899	0.00103321	0.00228226	0.00292283	0.00358516	5.4242e-05	0.00465824	0	0.000306348	0.00179466	0.0016789	0.00349746	0.00224727	0.000556081	0.00198099	7.75042e-08	0.000247056	1.30406e-07	0.00226937
370	KHA8139A370_L001_ds.3acb663051594d7c834061719281a941	0.0117366	0.00636463	0.0058909	0.00468084	0.00763653	0.00487002	0.0010923	0.00476991	4.20907e-06	0.00591443	0.00109784	0	0	0.000237586	0.00016991	0.00131979	0.000461045	0.00609604	0.00192279	0	0.00371699	0.0144091	0	0.0114046	0.00662931	0.000116056	0.00683075	0.00150125	0.00926262	0.00703897	0.00123973	0.00296503	0.00472951	0.00308713	0.000182908	0.00363434	0	0.000399083	0.00152267	0.00314117	0.00373042	0.00376745	0.000157886	0.00471641	0	9.2485e-05	0	0.00207259
371	KHA8139A371_L001_ds.5370807442c64d4fb28dd33b692420ef	0.0116356	0.00604485	0.00630622	0.00360553	0.00991119	0.00693377	0.00107779	0.00481168	2.33136e-06	0.00417371	0.000720885	0	4.23883e-06	0.000270108	0.000238421	0.00120987	0.000399184	0.00592821	0.00192058	0	0.00441577	0.016252	0	0.0126099	0.00754067	9.29402e-05	0.00764148	0.00160435	0.00974127	0.00555652	0.00083507	0.00294435	0.00561293	0.00182182	0.000181831	0.00399013	0	0.000389505	0.00144809	0.00328846	0.00312768	0.00301748	0.000193976	0.00303344	0	6.10897e-05	1.2111e-07	0.00153449
372	KHA8139A372_L001_ds.14f23a5d3ead41e88a23ec71fc5964e9	0.0111879	0.00616624	0.00637963	0.00344078	0.0105585	0.00747686	0.0010556	0.00491616	2.56151e-06	0.00355013	0.000647336	0	1.86291e-06	0.000214999	0.000174049	0.00116946	0.000378384	0.00568138	0.00164784	0	0.00465585	0.0157782	0	0.0124233	0.00746998	0.000114214	0.00821995	0.00155287	0.00954226	0.00540951	0.000769787	0.00310212	0.00547517	0.0016034	0.000208854	0.00421783	0	0.000347239	0.00145481	0.00381037	0.00281632	0.00282829	0.00016611	0.00250391	0	4.0596e-05	0	0.00131211
373	KHA8139A373_L001_ds.2616a9ecb0914d31a73fdae58a830528	0.0108381	0.00650824	0.00610021	0.00340864	0.00941977	0.00673181	0.000974392	0.00506612	3.79368e-06	0.00332922	0.000622659	0	0	0.000182948	0.000168017	0.00149544	0.000307868	0.00602798	0.00175201	0	0.00458892	0.0158261	0	0.0124371	0.00749154	0.000100038	0.00813772	0.00158656	0.00926907	0.0051028	0.00068709	0.00312447	0.00519554	0.00158771	0.000195743	0.00423565	0	0.000341961	0.00149785	0.00378343	0.00273968	0.00293236	0.000139485	0.00250288	0	3.79368e-05	0	0.00120862
374	KHA8139A374_L001_ds.57f303ea990f459ba759e41ab9f9f3eb	0.0115073	0.0063517	0.0060791	0.0042338	0.00882512	0.00582521	0.00105646	0.00464027	2.27568e-06	0.00545631	0.000887128	0	6.50194e-06	0.000227224	0.000149967	0.00111486	0.00066591	0.00578177	0.00173505	0	0.00420236	0.0151356	0	0.0119303	0.00729103	0.000110305	0.0075908	0.00153055	0.00938678	0.00687543	0.00114571	0.00307937	0.00531251	0.00247877	0.000208302	0.0039286	0	0.000372789	0.0014721	0.0034079	0.00360585	0.00352461	0.000131929	0.00405812	0	8.62591e-05	0	0.00202058
375	KHA8139A375_L001_ds.b50d330505be4098a15db2826dd0c7c1	0.0123094	0.00614391	0.00625886	0.00440223	0.00958906	0.00632549	0.00109052	0.00464011	4.16118e-06	0.00537712	0.000911826	0	6.24177e-06	0.000249124	0.000165834	0.00108732	0.000531474	0.00554032	0.00176376	0	0.00399076	0.0151089	0	0.0119852	0.00695524	0.000109872	0.00737499	0.00151698	0.00962085	0.00679106	0.00112728	0.00287354	0.00538774	0.00245881	0.000206685	0.00382705	0	0.000374845	0.00148055	0.00318412	0.00349499	0.00348044	0.00017669	0.00399592	0	8.63444e-05	0	0.00198069
376	KHA8139A376_L001_ds.e5c6a6b252064f67be1d0e92210f6ac3	0.011284	0.00600436	0.00598051	0.00391347	0.00743625	0.00595735	0.00106012	0.00511991	3.74089e-06	0.0044458	0.000901527	0	0	0.00022976	0.000226585	0.00144549	0.000316616	0.00683756	0.00210258	0	0.00409426	0.0152856	0	0.0122005	0.00702874	0.000106199	0.00690412	0.00164247	0.00877514	0.00540041	0.000865049	0.00294265	0.00490825	0.0023439	0.000191629	0.00362776	0	0.000368919	0.00163263	0.00326023	0.00311106	0.00307901	0.000213781	0.0034055	0	4.09004e-05	0	0.00145633
377	KHA8139A377_L001_ds.a0bd52d6948e46aa8d23df54d96b78a5	0.0121027	0.00602057	0.00632406	0.0043838	0.0100663	0.00700039	0.00120516	0.00502413	2.68855e-06	0.00492739	0.000796463	0	9.77653e-07	0.000273257	0.000206226	0.00102593	0.000527417	0.00564325	0.00170433	0	0.00421212	0.0153934	0	0.0119753	0.00727584	9.82917e-05	0.00753203	0.00158191	0.00963414	0.00635075	0.000986773	0.00309451	0.00540942	0.0021208	0.000192186	0.003859	0	0.000406343	0.00154322	0.0034271	0.0033029	0.00330084	0.000169467	0.00339786	0	6.95435e-05	0	0.00175761
378	KHA8139A378_L001_ds.1a03b954dad7404da16a902507c6b9b7	0.0125168	0.00595702	0.00627995	0.00420739	0.0104616	0.00669242	0.0014777	0.00482888	3.12445e-06	0.00531427	0.000856363	0	1.35393e-05	0.000278645	0.000191339	0.000937503	0.000493259	0.00515374	0.00177111	0	0.00418233	0.0150368	0	0.0116754	0.00702606	0.000107585	0.00716551	0.00141013	0.00971436	0.00641966	0.0010517	0.00310899	0.00531906	0.00226805	0.000165389	0.0038112	0	0.000452973	0.00145456	0.00334347	0.00350356	0.00354612	0.000174257	0.00371917	0	7.45528e-05	0	0.00192541
379	KHA8139A379_L001_ds.50a32a5909c84bea90e1b461f8300fd8	0.0131882	0.00569062	0.0064859	0.00422763	0.0106156	0.00715805	0.00123949	0.00467964	3.20341e-06	0.00459418	0.000775224	0	1.50749e-06	0.000303779	0.000246237	0.00122584	0.000427221	0.00603883	0.00190117	0	0.00398089	0.0158358	0	0.0125194	0.00708869	7.96491e-05	0.00706321	0.00160456	0.00946026	0.00552562	0.000857924	0.00269792	0.00570466	0.00193206	0.000175204	0.00360441	0	0.000369622	0.00142169	0.00288655	0.0030492	0.00319413	0.000240775	0.00315329	0	6.19147e-05	0	0.00160374
38	KHA8139A38_L001_ds.a0f94fa1f1e2445db2bc9c1f9b6ff31d	0.0146273	0.00522195	0.0069385	0.00547125	0.0152724	0.00794154	0.00338692	0.00382093	0	0.00450646	0.000775042	0	3.13047e-08	5.50716e-05	0.000164004	0.00318735	0.0004845	0.00658935	0.00126805	0	0.00365979	0.0152794	7.82617e-08	0.0111623	0.00617248	4.56697e-08	0.00671478	0.00197948	0.00663273	0.00363692	0.000991224	0.00216997	0.0030213	0.00342081	8.80527e-05	0.00464241	0	0.000329483	0.00178362	0.00162326	0.00346841	0.00225878	0.00054654	0.00192624	7.37896e-08	0.000224078	1.32424e-07	0.00223264
381	KHA8139A381_L001_ds.4c1fc4146b414395b94b205baa5f5bc9	0.0123772	0.00641742	0.00580318	0.0041712	0.00885847	0.00577162	0.000930729	0.00460692	2.64591e-06	0.00519101	0.000890762	0	1.51195e-06	0.00028183	0.000236111	0.00148857	0.000485937	0.00576867	0.00208008	0	0.00382173	0.0161885	0	0.0124099	0.00707904	0.000105494	0.00726216	0.00165001	0.010091	0.00692687	0.00111388	0.00269732	0.00560103	0.00251481	0.00018151	0.00399602	0	0.000390372	0.00138981	0.00305949	0.00346709	0.00344913	0.000183141	0.0041694	0	9.18777e-05	0	0.00200772
382	KHA8139A382_L001_ds.fa5c58cd85c6453e8e07bbd8aef754df	0.0130215	0.00598331	0.006331	0.00425081	0.00959789	0.00672331	0.000864762	0.00436805	1.1405e-06	0.00528506	0.00094101	0	4.56201e-06	0.00032652	0.000240007	0.00113774	0.000522274	0.00566448	0.00197113	0	0.00381222	0.0161827	0	0.0128709	0.00724422	9.62818e-05	0.00730779	0.00162434	0.0099776	0.0067161	0.00110687	0.00245463	0.00596228	0.00242502	0.000223207	0.00381521	0	0.000349421	0.00141101	0.00260309	0.00352828	0.00331663	0.000233386	0.00403404	0	8.59178e-05	0	0.00194324
383	KHA8139A383_L001_ds.20d6053725e44a04a24e2194e69590de	0.0145248	0.00566609	0.00642422	0.00454688	0.0102544	0.00708477	0.00140196	0.00449313	1.92133e-06	0.00529245	0.000881372	0	2.16699e-05	0.000309863	0.000221	0.00108592	0.000572348	0.00568805	0.00185961	0	0.00384893	0.0154458	0	0.0125065	0.0068064	7.71825e-05	0.00698882	0.00150478	0.00966046	0.00619349	0.00099227	0.00258325	0.00583288	0.00218373	0.000187276	0.00356221	0	0.000372334	0.00142036	0.00260864	0.00325121	0.00338133	0.000237184	0.00351032	0	6.04314e-05	0	0.00187618
384	KHA8139A384_L001_ds.725c3c882bd943e2b3d4acc1f0880c3f	0.0136747	0.00592828	0.00609317	0.00444987	0.00932882	0.00598532	0.00139457	0.00457366	4.54689e-06	0.00582842	0.000970629	0	2.82918e-05	0.000249124	0.000178648	0.00109909	0.00057531	0.00576819	0.00190664	0	0.00378877	0.0149978	0	0.0119346	0.00660635	9.55443e-05	0.00683054	0.00151445	0.00961762	0.00679885	0.00114705	0.00276327	0.00546544	0.00259823	0.000205006	0.00364286	0	0.000399615	0.00146459	0.00275053	0.00359056	0.00354083	0.000162841	0.00409119	0	6.8877e-05	0	0.00208933
385	KHA8139A385_L001_ds.aeeda88a43994f60b90466251cf5b5a7	0.0122422	0.00641938	0.00603936	0.0044739	0.00951656	0.00592674	0.000976911	0.00459522	1.28751e-06	0.00573607	0.00094725	0	2.57503e-06	0.000255478	0.000165375	0.00111614	0.000590299	0.00527072	0.00178901	0	0.00387026	0.0152767	0	0.0119297	0.00694247	0.000136643	0.00753399	0.00147111	0.0099773	0.00757743	0.00126441	0.00286941	0.00536718	0.00270439	0.000202269	0.00407881	0	0.000395365	0.00141194	0.00329048	0.00364813	0.00365655	0.000136983	0.00440044	0	9.90976e-05	0	0.00219221
386	KHA8139A386_L001_ds.b0c4314db50b4fd68504d49e947bdc54	0.0121489	0.0065256	0.0059642	0.00469958	0.00936146	0.00555089	0.000985958	0.00449471	4.13147e-07	0.00621759	0.000999422	0	1.65259e-06	0.000248294	0.00013877	0.0010813	0.000634275	0.00509045	0.00176449	0	0.00380569	0.0149335	0	0.0116388	0.00682486	0.000148613	0.00748274	0.00143607	0.0100644	0.00810928	0.0013899	0.0029309	0.00528885	0.00294775	0.00020134	0.00408718	0	0.000402327	0.00137919	0.00335127	0.00384052	0.00385767	0.000123644	0.00480625	0	0.000112927	0	0.00240116
387	KHA8139A387_L001_ds.328dff174f574ed1b07fa2baeca6f335	0.011274	0.00608518	0.00622834	0.00378575	0.00982153	0.0065187	0.00120465	0.00465512	1.40548e-06	0.00460459	0.000761728	0	3.74794e-06	0.000231104	0.000150393	0.00136087	0.000464563	0.00568046	0.00181081	0	0.00441474	0.0157157	0	0.0121105	0.00729956	0.000118356	0.00760474	0.0015668	0.00930593	0.00594624	0.000968546	0.00297387	0.00542981	0.00206142	0.000181511	0.00395393	0	0.000419046	0.00141938	0.00349682	0.00317642	0.00330036	0.000144383	0.00330363	0	5.4479e-05	0	0.00170193
388	KHA8139A388_L001_ds.59b95836df1c4724ab143911f068f323	0.0118663	0.00609398	0.00611345	0.00430996	0.010588	0.00590437	0.00129217	0.00432082	1.66381e-06	0.00588558	0.000926451	0	1.99657e-06	0.00026607	0.000151163	0.00118085	0.000551902	0.00504684	0.00192249	0	0.00394065	0.0152585	0	0.0115878	0.00679546	0.000154705	0.00711713	0.00150626	0.00980227	0.00735675	0.00130192	0.00283335	0.00541152	0.00272531	0.000177242	0.00392989	0	0.000436872	0.00129281	0.00332691	0.00371174	0.00369374	0.000133939	0.00451636	0	9.59145e-05	0	0.00223039
389	KHA8139A389_L001_ds.54dc104e26af4636a7d77e17d5b96d41	0.0118575	0.00630826	0.00593586	0.00445646	0.00881389	0.0056938	0.00113597	0.00472548	4.26058e-06	0.00551248	0.000870627	0	9.17664e-06	0.000237072	0.00016724	0.00118637	0.000615161	0.00598663	0.00177368	0	0.00406601	0.0151417	0	0.011701	0.0070622	0.000103296	0.00733946	0.00158468	0.00955431	0.00690337	0.00113495	0.00308026	0.00549291	0.00247493	0.000184403	0.00391296	0	0.000379097	0.00146093	0.00334322	0.00344811	0.0035217	0.000130507	0.00398894	0	8.14349e-05	0	0.00212977
39	KHA8139A39_L001_ds.b6e62e4dc46e48b8a8c4a1ef66d7b501	0.0142686	0.00531995	0.00686065	0.0058296	0.0154068	0.00784435	0.00343699	0.00356715	0	0.00458397	0.000801005	0	0	2.60708e-05	0.000148637	0.00334188	0.000508506	0.00651021	0.00120029	0	0.00374641	0.0150136	0	0.0109168	0.00632637	4.27102e-09	0.00669532	0.00207134	0.00633384	0.00354095	0.00103535	0.00229312	0.00290214	0.0036183	5.2156e-05	0.00467768	0	0.000308761	0.00177767	0.00169065	0.00351648	0.00223422	0.000549874	0.00197455	0	0.000247627	2.62118e-08	0.00227578
390	KHA8139A390_L001_ds.1a40d6f50f824288b64be51ea08180f9	0.0134602	0.00565177	0.00641445	0.00363859	0.0108795	0.00730756	0.00126815	0.00411893	1.6333e-06	0.00436437	0.0007545	0	2.12329e-05	0.000245838	0.000188175	0.00145432	0.000352722	0.00558773	0.00213921	0	0.00407036	0.0164283	0	0.0131527	0.00686954	0.000104796	0.0072287	0.0016501	0.00963911	0.00548404	0.000869346	0.00240616	0.00591599	0.00184193	0.000209639	0.00371193	0	0.000391211	0.0012824	0.00272049	0.00305288	0.00305668	0.000233869	0.00313473	0	4.70935e-05	0	0.00151982
391	KHA8139A391_L001_ds.1ce64b916b5e4e20b1d21ee6f28226ba	0.0132032	0.00546614	0.00641535	0.00374193	0.010386	0.00766464	0.00124218	0.00440478	4.42885e-06	0.00416901	0.000713144	0	2.53077e-06	0.000338523	0.000292792	0.00144206	0.000556409	0.0062895	0.00206079	0	0.0041045	0.0164295	0	0.0131615	0.00738039	7.63661e-05	0.00699208	0.0016733	0.00927079	0.00493129	0.000751412	0.00254633	0.00586368	0.00173484	0.000174838	0.00348912	0	0.000384939	0.00136939	0.0028084	0.00288504	0.00294939	0.000273204	0.00284398	0	4.50719e-05	0	0.00140416
392	KHA8139A392_L001_ds.6ee2ef2646574f108fcb2b30a0c7ba2c	0.0119988	0.00621609	0.00601823	0.00454438	0.00937488	0.00561572	0.001226	0.00448569	7.58072e-06	0.00617739	0.000968785	0	1.46386e-05	0.000232807	0.000128432	0.000962722	0.000622427	0.00520084	0.00176227	0	0.00402599	0.0148503	0	0.0115186	0.00684397	0.000130974	0.0072399	0.00151375	0.00972727	0.00760888	0.00131537	0.00300748	0.0053378	0.00279966	0.000193277	0.0039398	0	0.000407713	0.00140107	0.00329161	0.00379104	0.00378328	0.000118858	0.00458196	0	9.96821e-05	0	0.00237726
393	KHA8139A393_L001_ds.ef2a9a3b27c74f3ba8cd77a13e9d3f58	0.0117056	0.00589711	0.00623832	0.00374732	0.0107915	0.00662972	0.00133522	0.00455699	2.19741e-06	0.00468723	0.000771254	0	5.27379e-06	0.000268129	0.000200637	0.00126735	0.000418956	0.00552679	0.00192864	0	0.00424926	0.0157733	0	0.0119962	0.00712271	0.000122925	0.00723118	0.00162609	0.00959459	0.00598289	0.000983374	0.00287714	0.00559442	0.00208815	0.000170314	0.00390168	0	0.000394839	0.0013465	0.00335855	0.00320158	0.00316008	0.000160643	0.00345469	4.40228e-07	6.39374e-05	6.52121e-09	0.00176292
394	KHA8139A394_L001_ds.86ba3eec17654d82a37431449b1fff5a	0.0138655	0.00598637	0.00600044	0.00530806	0.00991695	0.00550433	0.00143032	0.00432151	7.33391e-06	0.00682376	0.00105975	0	8.14879e-06	0.00028443	0.000145323	0.00117521	0.000649293	0.00514335	0.00184289	0	0.0034024	0.0144323	0	0.0111803	0.0061143	0.000128467	0.00654127	0.00141259	0.00993632	0.00792533	0.00141517	0.00267972	0.00534098	0.00310016	0.000171405	0.00363617	0	0.000434906	0.00133264	0.00277478	0.00381154	0.00414484	0.000143786	0.00493841	0	0.000101996	0	0.00257324
395	KHA8139A395_L001_ds.a84d6a9b45df430ead74547b0819685e	0.0131512	0.00543297	0.00657545	0.00472245	0.0111422	0.00700853	0.00148696	0.00461887	8.66586e-06	0.00554548	0.000910454	0	0	0.00032399	0.000190734	0.000920288	0.000538087	0.00526608	0.00170354	0	0.00389217	0.0147686	0	0.0115103	0.00663992	0.000112518	0.00679914	0.00143054	0.009491	0.00634714	0.00109676	0.00275159	0.00545746	0.00240944	0.000169064	0.00352747	0	0.000424088	0.00142367	0.00302225	0.00338625	0.00357649	0.000203251	0.00378105	0	7.03464e-05	0	0.00194872
396	KHA8139A396_L001_ds.8c30cfd7d4d84342bec8b590bc4aa5e7	0.0137709	0.0059241	0.00596254	0.0042712	0.00934654	0.00663962	0.00149867	0.00466117	5.12759e-06	0.00517035	0.00072689	0	3.28166e-05	0.000264927	0.000205587	0.00133393	0.000911025	0.00623828	0.00197598	0	0.00394456	0.0153159	0	0.0125253	0.00704587	6.66183e-05	0.00705794	0.00156835	0.00928042	0.00606747	0.000910057	0.00295127	0.00546868	0.00203729	0.000197923	0.00359634	0	0.000430342	0.00147976	0.00295457	0.00312032	0.00324545	0.000151918	0.00331897	0	5.43702e-05	0	0.00180761
397	KHA8139A397_L001_ds.2fe3e93a68b4403292af1042547b64bf	0.0128679	0.00608035	0.00615984	0.00340671	0.0102068	0.00775492	0.00128102	0.00488647	3.04053e-06	0.00293722	0.000633172	0	3.24323e-06	0.000315505	0.000340349	0.00185902	0.000247137	0.00667107	0.00223096	0	0.00418939	0.0170681	0	0.0132474	0.00735884	5.02939e-05	0.00713596	0.00177167	0.00979331	0.00442848	0.00054585	0.00260232	0.00589476	0.00141221	0.000156111	0.00387418	0	0.000340143	0.00143843	0.00280658	0.00243861	0.00249725	0.000267425	0.00226228	0	2.54632e-05	0	0.00109417
398	KHA8139A398_L001_ds.680df99155614125b4f86a365c21aee3	0.0134316	0.0061042	0.00626096	0.00364569	0.010711	0.00751724	0.000951726	0.00457818	5.71601e-07	0.00424623	0.000803803	0	5.03009e-06	0.000350848	0.000296842	0.00138643	0.000344823	0.00544632	0.00212847	0	0.00379132	0.0166212	0	0.013177	0.00709878	0.000113194	0.00750712	0.00146636	0.010151	0.00615062	0.000925352	0.0024725	0.00541345	0.00205369	0.000249261	0.00406166	0	0.000435173	0.00137522	0.00290039	0.00313085	0.00300347	0.000176345	0.00332847	0	6.18853e-05	0	0.00149375
399	KHA8139A399_L001_ds.7b1c9f8d656743dc8781ff6ee07f2e7b	0.0171104	0.00509182	0.0065714	0.00555293	0.0120242	0.00760236	0.00189455	0.00466245	4.18482e-06	0.00553947	0.000875522	0	9.69117e-06	0.000431061	0.000293304	0.00109514	0.000526042	0.00548283	0.00180787	0	0.00324771	0.0145599	8.81016e-08	0.0117623	0.00605489	5.72276e-05	0.00614781	0.00133584	0.00986421	0.00579412	0.000891265	0.00242308	0.00565723	0.00217857	0.000111695	0.0031846	0	0.000433037	0.00131349	0.00223943	0.00291101	0.00376886	0.000281103	0.00320398	0	4.26705e-05	0	0.00178427
4	KHA8139A4_L001_ds.96b7406a659c4b9caa37dc2b871a12f5	0.0175016	0.00531716	0.00765931	0.00346198	0.0183542	0.00919064	0.00340882	0.00553721	1.53548e-09	0.00339566	0.000572802	0	6.87661e-08	0.000265823	0.000297153	0.00217552	0.000309682	0.00706109	0.00166336	0	0.00302947	0.0169396	0	0.0124184	0.00475261	1.99721e-07	0.00661782	0.00121834	0.00912605	0.00453846	0.000610999	0.00112775	0.00378265	0.00191003	0.00034816	0.0043651	0	0.000425604	0.00182026	0.00089577	0.00280482	0.00243842	0.000637554	0.00137729	2.97686e-07	8.90377e-05	1.65906e-07	0.00172953
40	KHA8139A40_L001_ds.c024e14b5d4649b1a091b8a71c915449	0.014466	0.00534909	0.00691943	0.00567374	0.0156773	0.00792301	0.0034399	0.00371008	0	0.00449519	0.000785181	0	0	4.44572e-05	0.000160617	0.00327351	0.000497	0.00655916	0.0012284	0	0.00369822	0.015129	6.04693e-08	0.010987	0.00620767	9.71055e-08	0.00670129	0.00201525	0.00654784	0.00362147	0.00100893	0.00221768	0.00296298	0.00350107	7.11682e-05	0.00465182	0	0.000314427	0.00178555	0.00163665	0.00346669	0.00225265	0.000559175	0.00193982	1.51173e-07	0.000237965	1.33896e-07	0.00223866
400	KHA8139A400_L001_ds.4a82f85307c142f092606d0f154c1932	0.0117088	0.00569397	0.00631605	0.00365216	0.011481	0.00685945	0.00151662	0.00459239	3.46837e-06	0.00447509	0.000721645	0	6.24307e-06	0.000278161	0.000210336	0.00129892	0.000377413	0.00552325	0.00197641	0	0.00426594	0.015875	0	0.0119801	0.00707073	0.000121238	0.00704372	0.00165382	0.00945974	0.00554585	0.000910326	0.00284529	0.0056324	0.00192054	0.000155447	0.00379746	0	0.000413602	0.00133961	0.00331736	0.00308718	0.00308288	0.000169333	0.00323531	0	5.34129e-05	0	0.00164568
401	KHA8139A401_L001_ds.464a5ff9b6114021921f6a2b78a6a42d	0.0119727	0.00620198	0.0060861	0.00403294	0.00965905	0.00628231	0.00111574	0.00455104	2.68671e-06	0.00488431	0.000808506	0	6.22186e-06	0.000238644	0.000188961	0.0013166	0.000454446	0.00564222	0.00193585	0	0.0041538	0.0157748	0	0.012292	0.0070647	0.000119201	0.00750719	0.00157154	0.00987406	0.00647369	0.00102979	0.0028988	0.00542547	0.00224366	0.000183991	0.00403829	0	0.000395987	0.00135228	0.00327736	0.00330117	0.00334686	0.000159395	0.00368338	0	7.68978e-05	0	0.00183382
402	KHA8139A402_L001_ds.c3ff783f4c174c3b98811d89fa89f0e4	0.0110097	0.00584793	0.00634699	0.00325489	0.011504	0.00710995	0.00143019	0.00473364	2.52816e-06	0.00382005	0.000618715	0	9.19333e-07	0.000236674	0.000189506	0.00145665	0.000280565	0.00551641	0.00199262	0	0.00454313	0.0159955	0	0.0119788	0.00725226	0.000131902	0.00735407	0.0016334	0.00967037	0.00512312	0.00079416	0.00301799	0.00541563	0.00165375	0.000150883	0.00396566	0	0.000471732	0.00134284	0.00364137	0.00290013	0.00293849	0.000151333	0.00271054	0	4.16107e-05	1.31333e-07	0.00137701
403	KHA8139A403_L001_ds.750675e582ea4dfb82ea37a9c98b22be	0.0116899	0.00618421	0.00613562	0.00414133	0.0100109	0.00620862	0.00117976	0.00463385	3.60764e-06	0.00529593	0.00086423	0	5.55021e-06	0.000246858	0.000172715	0.00117668	0.000507497	0.00551705	0.0018411	0	0.00407367	0.0154152	0	0.0119354	0.00707155	0.000122304	0.00729699	0.00159548	0.00957049	0.00672283	0.00112969	0.00294026	0.00542278	0.00241079	0.00019669	0.00391202	0	0.000391862	0.00144008	0.00330002	0.00351457	0.00341088	0.000154433	0.00398299	0	8.68608e-05	0	0.00199511
404	KHA8139A404_L001_ds.a38a509988404f368ea053ff53e0dca5	0.0130143	0.005547	0.00655323	0.00388749	0.0115626	0.00739945	0.00153994	0.00498264	3.24408e-06	0.00429416	0.000732268	0	4.32544e-06	0.000310853	0.000266414	0.00123517	0.00032522	0.00569621	0.00194722	0	0.00407898	0.015653	0	0.0122036	0.00710731	9.0093e-05	0.00687812	0.00151985	0.0095482	0.00502127	0.000764654	0.00287331	0.00531185	0.00180957	0.000140637	0.00365215	0	0.000467015	0.00147196	0.00308231	0.00301244	0.00310846	0.000238412	0.00281261	0	5.61792e-05	2.05973e-07	0.00141778
405	KHA8139A405_L001_ds.f4f901c79432417986043897f3cef59f	0.0122629	0.00611506	0.0063562	0.00375439	0.0109692	0.00696482	0.00121271	0.00484294	3.46074e-06	0.00408797	0.00069349	0	0	0.00025519	0.000222962	0.00145622	0.000322725	0.0060446	0.00206141	0	0.00416173	0.0160376	0	0.0125037	0.00697409	0.000116392	0.00747269	0.00144702	0.00991573	0.00552861	0.000845246	0.00274603	0.00525084	0.00187067	0.000165682	0.00402884	0	0.000454052	0.00139096	0.00311584	0.00294579	0.00315025	0.000163988	0.00295429	0	5.64293e-05	1.64797e-07	0.00143488
406	KHA8139A406_L001_ds.5e164bb73fef411d8f969ed070d6e643	0.0133024	0.00604849	0.00620111	0.003889	0.0115201	0.00735692	0.0014297	0.00485837	1.71362e-06	0.00392909	0.000679512	0	5.48359e-06	0.000246967	0.000203998	0.00154703	0.000300878	0.00560145	0.00190421	0	0.00403611	0.0156415	0	0.0122737	0.00670892	0.00011668	0.00739099	0.0015013	0.00976539	0.00544909	0.000781528	0.00281708	0.00525763	0.0017908	0.000163437	0.0039719	0	0.000441269	0.00135281	0.00330321	0.00271505	0.00315469	0.000172978	0.00263604	0	3.23688e-05	0	0.00133416
407	KHA8139A407_L001_ds.f283653c94f24dceb7c25e3efad3e7c0	0.0154191	0.00515462	0.00667406	0.00461447	0.0125945	0.00803826	0.00181242	0.00488042	2.69433e-06	0.00438107	0.0007506	0	1.19748e-06	0.00039296	0.000300961	0.00122471	0.000307615	0.00559821	0.00186893	0	0.00369162	0.0152549	0	0.012041	0.00648105	7.51418e-05	0.00655182	0.0014031	0.00967568	0.00484885	0.000701837	0.00258761	0.0054855	0.00175567	0.000114427	0.00337805	0	0.000460895	0.00133859	0.00270351	0.00267768	0.00334277	0.000264196	0.0025111	0	2.18968e-05	0	0.00131534
408	KHA8139A408_L001_ds.2e64a572f3e2441ba240403b511afbce	0.0122554	0.00585477	0.00613281	0.00316953	0.0103515	0.00652895	0.00164427	0.00493002	3.25884e-06	0.00368611	0.000549696	0	3.12849e-05	0.000206166	0.000239953	0.00189649	0.000294877	0.00660624	0.00227875	0	0.00431117	0.0163812	0	0.0123478	0.00710126	6.42977e-05	0.00668269	0.00188209	0.00957009	0.00423708	0.000618857	0.0028459	0.00557899	0.00142548	0.000134675	0.00352466	0	0.000467443	0.00154243	0.00284421	0.00268392	0.00259922	0.000175298	0.00231095	0	3.74146e-05	0	0.00138829
409	KHA8139A409_L001_ds.2297b542097046b4b819977916daddf6	0.0126571	0.00629792	0.00604772	0.00391253	0.010816	0.00685425	0.00127019	0.00464563	1.53651e-06	0.00445622	0.000736985	0	7.49599e-06	0.00022637	0.00016915	0.00159234	0.000388818	0.00549059	0.00198272	0	0.00401237	0.0157217	0	0.0122238	0.00674994	0.000130645	0.00737864	0.00158422	0.00989387	0.00621651	0.000964553	0.00279627	0.00539251	0.00205323	0.000190729	0.0039786	0	0.000436142	0.00135595	0.00331129	0.00300717	0.00324327	0.000145104	0.00326832	0	5.32585e-05	0	0.00163688
41	KHA8139A41_L001_ds.521f58fb344948529964a6c3d8c36b20	0.0109259	0.00686886	0.0057998	0.0035159	0.00920705	0.00890988	0.00167143	0.00505225	0	0.00352395	0.000467942	0	0	0.000225363	0.000455128	0.00225595	0.00195253	0.00732984	0.00156022	0	0.00349029	0.0145232	0	0.0110796	0.00695825	3.17994e-06	0.00724665	0.0024127	0.00792027	0.00528355	0.000411443	0.00236365	0.00429648	0.00187564	0.00015565	0.00341535	0	0.000365358	0.00191179	0.00325852	0.0023814	0.00219202	0.000334679	0.00173625	0	0.000252338	0	0.00109885
410	KHA8139A410_L001_ds.6569956901374176aa4e230afb95e8dd	0.0127287	0.00609415	0.00622419	0.00470766	0.0101437	0.00547577	0.00132931	0.00449109	3.8793e-06	0.00654226	0.00111034	0	2.21674e-06	0.000280816	0.000163937	0.00097665	0.000555482	0.00527078	0.00181387	0	0.00365146	0.0144757	0	0.0112683	0.00653087	0.000143489	0.00672372	0.00137074	0.0096462	0.00768715	0.00140021	0.00284906	0.00502859	0.00314076	0.000167647	0.00367496	0	0.000447566	0.00137551	0.00308097	0.00390143	0.00398013	0.000148235	0.00493606	0	0.00010511	0	0.00239077
411	KHA8139A411_L001_ds.316e594ddf3243ef9488e8262740a5d1	0.0120105	0.00624326	0.0060186	0.00418215	0.00951931	0.00593374	0.00116464	0.00455156	2.8933e-06	0.00516103	0.000826802	0	6.65459e-06	0.000241917	0.000195713	0.00138836	0.000507359	0.00597118	0.00198328	0	0.00402656	0.0156841	0	0.0121399	0.00694919	0.000114465	0.00720737	0.0016063	0.00964893	0.00658902	0.00108562	0.00284156	0.00544502	0.00237103	0.000176775	0.00392204	0	0.000369627	0.00137074	0.00313776	0.00334373	0.00339509	0.00014635	0.00391701	0	8.26054e-05	0	0.00198351
412	KHA8139A412_L001_ds.8b6529e37dbf4330988f240090453d8e	0.0133109	0.00575545	0.00641864	0.00425473	0.0106004	0.00627574	0.00137394	0.0046494	2.76075e-06	0.00556709	0.000937662	0	7.02736e-06	0.000305576	0.000227752	0.000999288	0.000449347	0.00544065	0.00188204	0	0.00381424	0.0151816	0	0.0120108	0.00688789	0.000106912	0.00681896	0.00139284	0.0096443	0.00638451	0.00107075	0.002841	0.00520525	0.00244144	0.000164054	0.00360485	0	0.000446104	0.00139789	0.00298825	0.00352774	0.00361935	0.000213698	0.00395853	0	8.70054e-05	0	0.00195725
413	KHA8139A413_L001_ds.03bbde1ce5de4914b051457643fca520	0.0109891	0.00653994	0.00556893	0.00404619	0.00854963	0.00530305	0.00106269	0.00454333	1.30556e-06	0.00531482	0.000836358	0	0	0.000221128	0.000197421	0.0014943	0.000471945	0.0056926	0.00206869	0	0.00411643	0.0159832	0	0.0119507	0.0071704	0.000124606	0.00726192	0.0016836	0.0099733	0.00696808	0.00112921	0.00317837	0.00534227	0.00253313	0.000162538	0.00409525	0	0.000399215	0.00129542	0.00351098	0.00355356	0.00353124	0.000116749	0.00425265	0	9.58796e-05	0	0.00210875
414	KHA8139A414_L001_ds.7b722546fc2c4aa9a46f877cad92f34e	0.0116585	0.00590941	0.00616603	0.00407088	0.0110497	0.00620628	0.00146768	0.00435604	1.45364e-06	0.00558413	0.000854078	0	4.47273e-06	0.000263835	0.000165683	0.0011769	0.000477868	0.00495363	0.00195621	0	0.0041301	0.0153547	0	0.011515	0.00688156	0.000156313	0.00705496	0.00149952	0.00984518	0.00687213	0.00120372	0.00298811	0.00530707	0.00251725	0.000155517	0.00396389	0	0.000482163	0.00125732	0.00344386	0.00361657	0.00359116	0.000130356	0.00414425	0	8.74205e-05	1.27792e-07	0.00209268
415	KHA8139A415_L001_ds.992f915ba79a49afa78b1f62ecab6278	0.012931	0.00598903	0.0062308	0.00383948	0.0100241	0.00650865	0.00159413	0.0048594	3.76492e-06	0.00406248	0.000652557	0	2.40955e-05	0.000222538	0.000231794	0.00179097	0.000359285	0.00660064	0.00208983	0	0.00412947	0.0158819	1.50597e-07	0.0123341	0.00689691	5.3987e-05	0.00685545	0.00172079	0.00924976	0.00465352	0.000703082	0.00275641	0.00536511	0.00175161	0.000135815	0.003601	0	0.000409564	0.00153749	0.00269381	0.00281473	0.00291532	0.000197851	0.0026324	0	5.17658e-05	0	0.00148314
416	KHA8139A416_L001_ds.0d3f2fcfb1c14245816593a08b7319d4	0.0117195	0.00624748	0.00609724	0.00387628	0.00941489	0.00636831	0.000971263	0.00480969	1.68581e-06	0.00483663	0.000833376	0	2.52871e-06	0.000268414	0.00022876	0.00131927	0.000474768	0.00595667	0.00197339	0	0.00403671	0.0161106	0	0.0124697	0.00735457	0.000104924	0.00735102	0.00169446	0.00973672	0.00633266	0.00101617	0.0028388	0.00553023	0.00224365	0.00020865	0.00383922	0	0.000394648	0.00150495	0.00312969	0.00335027	0.00315567	0.00016297	0.00370375	0	7.65538e-05	0	0.00179451
417	KHA8139A417_L001_ds.12656d6db4364051884e9bbc8137039f	0.012379	0.00591642	0.0063135	0.00397777	0.0102304	0.00700049	0.00111535	0.00458428	1.70181e-06	0.00472407	0.000772443	0	4.35665e-06	0.000289791	0.000225211	0.00127214	0.00057218	0.00612774	0.00192409	0	0.00406219	0.0157911	0	0.0125399	0.00726523	9.80595e-05	0.0072698	0.00163209	0.0094136	0.00587516	0.000944128	0.00281227	0.00566873	0.00206487	0.00019494	0.00365944	0	0.000401977	0.00143508	0.00313826	0.00319342	0.00312761	0.000214074	0.00335665	0	6.69705e-05	0	0.00168603
418	KHA8139A418_L001_ds.395d3d3f5fad4b648bd8a9bc3fb65b69	0.0126046	0.0062405	0.00599796	0.00431003	0.00970425	0.00610975	0.00135394	0.00481613	3.64163e-06	0.00538045	0.000838302	0	1.54234e-05	0.00024653	0.000185996	0.00124111	0.000548731	0.00555837	0.00188212	0	0.00398621	0.0152204	0	0.0118478	0.00689026	0.000102991	0.00709254	0.00153601	0.00975335	0.00661595	0.00106588	0.00305337	0.00531802	0.00232744	0.000170573	0.00376794	0	0.000433457	0.00146788	0.00323175	0.00341206	0.00351482	0.000149346	0.00383694	0	8.06667e-05	0	0.00201166
419	KHA8139A419_L001_ds.20b783b4b3a0420bae2c2d90f3f55855	0.0119206	0.0063076	0.00566227	0.0040401	0.00821645	0.00555932	0.00135032	0.00492176	2.47987e-06	0.00462071	0.000758965	0	2.26495e-05	0.000207125	0.000207782	0.00151572	0.000443055	0.00648363	0.00196296	0	0.00418714	0.0155898	0	0.0119816	0.00702384	7.38694e-05	0.00711783	0.00178169	0.00928509	0.00581281	0.000865277	0.00310158	0.00547181	0.00209894	0.000160293	0.00384979	0	0.000315797	0.00148571	0.00322808	0.0030295	0.00310873	0.000145206	0.00333083	0	4.90069e-05	1.18089e-07	0.0018018
42	KHA8139A42_L001_ds.58b0993fb59e4c7697f99b064fecbe12	0.0153581	0.00482173	0.00739224	0.00265025	0.0112885	0.00994855	0.000321216	0.0046137	0	0.00206626	0.000753247	0	3.6335e-08	0.000535533	0.000538803	0.00200075	9.28715e-05	0.00696228	0.00290207	0	0.00355275	0.0217186	4.62446e-08	0.0173811	0.00843296	3.1901e-07	0.00738892	0.00202743	0.0107882	0.00290914	0.000272947	0.000544703	0.00792194	0.00094261	0.000210351	0.00363509	0	0.00035666	0.00164838	0.000134839	0.00264074	0.00176653	0.000497852	0.00177073	0	5.01556e-06	4.62446e-08	0.000393439
420	KHA8139A420_L001_ds.8a13bc5e71ed4c01a47a797bb0275110	0.0118274	0.00623867	0.00617902	0.00375122	0.0100642	0.00692611	0.00106695	0.00498943	1.08329e-06	0.0042917	0.000710417	0	4.33317e-06	0.00025083	0.000225272	0.00131915	0.000446125	0.00589872	0.00195932	0	0.00425534	0.0161021	0	0.0125104	0.00725022	0.000104801	0.00769004	0.00158179	0.0098181	0.00587597	0.000894348	0.00296993	0.00540932	0.00193112	0.000187591	0.00392258	0	0.000429341	0.00149783	0.00343241	0.00312284	0.00309044	0.000164958	0.00316015	0	6.49873e-05	0	0.00155086
421	KHA8139A421_L001_ds.0cc1d0448e114432b4028b18e5daa406	0.0115337	0.00644943	0.00587806	0.00402016	0.00895164	0.00600064	0.00107811	0.00483459	1.34905e-06	0.00490418	0.000774167	0	1.55891e-05	0.000204464	0.000161685	0.0012177	0.00052297	0.00568207	0.00180591	0	0.00424897	0.0155328	0	0.0120388	0.00720775	0.000106728	0.00769142	0.00164391	0.00966365	0.00661895	0.00102215	0.00314773	0.00546306	0.00219945	0.000203178	0.00410768	0	0.000349672	0.00147937	0.00349126	0.00331225	0.00321927	0.000107326	0.00359993	0	7.16997e-05	0	0.00193172
422	KHA8139A422_L001_ds.8bb591bfbed14b1298d919f209b0212d	0.0118178	0.00623014	0.00615995	0.00388058	0.0104079	0.00639166	0.00124572	0.00457196	1.5212e-06	0.00495998	0.000795998	0	1.3995e-05	0.000209534	0.000137115	0.00120828	0.000491322	0.00542151	0.00185298	0	0.00423284	0.0154127	0	0.0119918	0.00692834	0.000138106	0.00759391	0.00151721	0.00965973	0.00659642	0.00108675	0.00293687	0.0053807	0.00223304	0.000201206	0.004065	0	0.000403228	0.00138563	0.00344152	0.00331354	0.00330426	0.00011518	0.00363682	0	6.75919e-05	0	0.0018819
423	KHA8139A423_L001_ds.1511004b9fce44578c5955a47d1bc043	0.0124826	0.00604975	0.00625558	0.00424513	0.01077	0.00652989	0.00132415	0.00476826	2.87891e-06	0.00526722	0.000863624	0	5.09685e-06	0.000307729	0.000218636	0.00127264	0.000479356	0.00543277	0.00202353	0	0.00388744	0.0156793	8.22546e-08	0.0119594	0.00689849	0.000124016	0.00703027	0.00150547	0.0101062	0.0066843	0.00111566	0.00269883	0.00552637	0.00241464	0.000160048	0.00391437	0	0.000470404	0.00143786	0.00295345	0.00345832	0.0034354	0.000165652	0.00392844	0	7.92635e-05	0	0.00193795
424	KHA8139A424_L001_ds.5541e1d2906444d5b305f06025167651	0.0133764	0.00597204	0.00621992	0.0043743	0.0101078	0.00660454	0.00128948	0.00488263	2.36627e-06	0.00512747	0.000830892	0	9.46506e-06	0.000315576	0.000259059	0.00124512	0.000476962	0.00597543	0.00199337	0	0.00381348	0.0155931	0	0.0122793	0.00692602	8.75761e-05	0.00694226	0.00153716	0.00984569	0.00620232	0.000987197	0.00278801	0.00546421	0.00221903	0.000170392	0.0036546	0	0.000440233	0.00147188	0.00285437	0.00328688	0.00338531	0.000194793	0.00357385	0	7.35295e-05	0	0.00180639
425	KHA8139A425_L001_ds.8afcd5d0dbb34c79b80c95a489e766e6	0.0124107	0.00557297	0.00662955	0.00355906	0.0117015	0.0077792	0.00153301	0.00508123	1.65859e-06	0.00388853	0.00061592	0	1.45956e-05	0.000214381	0.000167084	0.00117451	0.000243519	0.00571445	0.00228395	0	0.00434124	0.0154891	1.32687e-07	0.0124455	0.00688802	0.000151353	0.00699029	0.00149221	0.00901343	0.00476313	0.000699022	0.00291405	0.00513984	0.00153299	0.000183548	0.00377877	0	0.000504759	0.00148439	0.00350319	0.00279847	0.00284038	0.000182145	0.00239346	0	1.91827e-05	0	0.00113944
426	KHA8139A426_L001_ds.12ae7b69494b4599a83f49234280eb18	0.0125894	0.00613146	0.0057808	0.00378601	0.00917453	0.00581654	0.00159533	0.0049111	3.29546e-06	0.00431159	0.000629629	0	3.95455e-05	0.000191185	0.000209143	0.00164298	0.000371203	0.00686221	0.00223797	0	0.00415297	0.0159104	0	0.0122914	0.00675732	6.73773e-05	0.00682217	0.00176868	0.00911091	0.00508406	0.00074368	0.00292347	0.00556224	0.00173274	0.000151086	0.00372283	0	0.000373194	0.00147817	0.00288909	0.0027903	0.00295267	0.000118088	0.00285992	0	2.91099e-05	0	0.00162413
427	KHA8139A427_L001_ds.ec92300695fc40dfacb92361b820226d	0.0109076	0.00616065	0.00599675	0.00316573	0.00967176	0.0065962	0.00116274	0.00471442	1.96937e-06	0.00345592	0.000550413	0	2.62583e-06	0.000209498	0.000240519	0.00182254	0.000330695	0.00688077	0.00223529	0	0.00445778	0.0167992	9.72528e-08	0.0127436	0.00733895	9.70897e-05	0.00738997	0.00178548	0.00939063	0.00471466	0.000704379	0.00288676	0.00562486	0.00156047	0.000157135	0.00391988	0	0.000383737	0.00139313	0.00331084	0.0027	0.00270499	0.000145933	0.00253152	9.72528e-08	4.52365e-05	9.72528e-08	0.00136049
428	KHA8139A428_L001_ds.64cfb5c6e8ac4ae58a7679680e4c6d3f	0.0120269	0.00619971	0.00608799	0.00322548	0.00913398	0.00650404	0.00118673	0.00500489	1.21552e-06	0.00306625	0.000504224	0	1.62069e-05	0.000233719	0.00028495	0.0018391	0.000332299	0.00756972	0.0022727	0	0.00441626	0.0171357	0	0.0132967	0.00746004	4.49783e-05	0.00738488	0.0018079	0.00936682	0.00402201	0.000508152	0.00267838	0.00589306	0.00121648	0.000153177	0.0037842	0	0.000325555	0.00147674	0.00282432	0.00240852	0.00250837	0.000171799	0.00204948	0	2.44184e-05	0	0.00117045
429	KHA8139A429_L001_ds.e908a1c1a6e0437691ba544ad047e4e7	0.0137899	0.00548784	0.00651147	0.00394528	0.0114894	0.00735061	0.00169863	0.00480579	2.94715e-06	0.00444807	0.00069294	0	2.98645e-05	0.000296297	0.000245045	0.00110851	0.00040232	0.00599208	0.00197582	0	0.00409712	0.015622	0	0.0124043	0.00679964	7.69292e-05	0.00690125	0.00154297	0.00935318	0.00507781	0.000774895	0.00273346	0.00566838	0.00168008	0.000163991	0.00357349	0	0.000404408	0.00144616	0.00277899	0.00289905	0.00300605	0.000202169	0.00273976	0	3.74241e-05	0	0.00153113
43	KHA8139A43_L001_ds.100bd85a8d3a4162bd2ea7e0d49a3cba	0.0111606	0.00673251	0.00589186	0.00367876	0.00949525	0.00874456	0.00177534	0.00494494	0	0.00363742	0.000525105	0	2.25549e-08	0.000212447	0.000429425	0.00231349	0.00182198	0.00727113	0.00153818	0	0.00350938	0.0145446	3.44475e-08	0.0110754	0.00691524	4.3337e-06	0.00722693	0.00237883	0.00784775	0.00518253	0.000470081	0.0023581	0.004241	0.00202369	0.000149024	0.00351457	0	0.000357688	0.00190807	0.00314478	0.00251568	0.00225378	0.000348968	0.00187094	0	0.000259219	1.14825e-08	0.00118907
430	KHA8139A430_L001_ds.895d3b834cf04c509447e64f9ccc2e67	0.0128309	0.00569203	0.00625306	0.00362292	0.0105936	0.00688409	0.00158949	0.00493444	3.77528e-06	0.00424771	0.000636787	0	3.46319e-05	0.000252213	0.00023745	0.00118511	0.000402893	0.00613057	0.00201109	0	0.00426135	0.0157924	0	0.0124688	0.00706716	7.28093e-05	0.00704357	0.00162628	0.00930256	0.00498558	0.000715533	0.00302676	0.00552584	0.0015799	0.000164316	0.00366362	0	0.000422444	0.00147802	0.00313137	0.00290429	0.00290474	0.000183699	0.00269481	0	4.5591e-05	0	0.00151756
431	KHA8139A431_L001_ds.b5d3aed196bc479f8e59ab8973e9706c	0.0138779	0.00590493	0.00617907	0.00423361	0.0096765	0.00672306	0.0014117	0.00484432	4.19785e-06	0.00468953	0.000744622	0	2.74921e-05	0.000271584	0.000250675	0.0013408	0.000479636	0.00654513	0.00205369	0	0.00397536	0.0157305	0	0.0125776	0.00667923	7.21794e-05	0.00707514	0.00150957	0.00977016	0.00562161	0.000855455	0.00265082	0.00559111	0.00195379	0.000165267	0.00371345	0	0.000398684	0.00148925	0.0025522	0.00298308	0.00320007	0.000194953	0.00304261	7.88431e-07	5.01798e-05	1.16792e-08	0.00168447
432	KHA8139A432_L001_ds.f9842b38556e499b93a503d57558f38c	0.0115214	0.00596616	0.00628987	0.0033474	0.0105912	0.00728735	0.00120133	0.00495191	3.15627e-06	0.00362828	0.000613495	0	9.18188e-06	0.000241295	0.000226799	0.00139449	0.000366447	0.00598329	0.00197523	0	0.00443661	0.0164802	0	0.0127785	0.00746452	9.76575e-05	0.00765511	0.00168945	0.00946123	0.00509039	0.00071364	0.00291073	0.00559748	0.00153759	0.000193373	0.00402518	0	0.000389909	0.00148643	0.00336474	0.00284466	0.00274698	0.000164361	0.00257877	0	3.94056e-05	0	0.00129354
433	KHA8139A433_L001_ds.56c7f76d6e664055ad196c730e9bb1dd	0.0116557	0.00637184	0.00610264	0.00386451	0.010054	0.00621917	0.00121151	0.0047401	2.1579e-06	0.00466009	0.000749918	0	8.63162e-06	0.000214659	0.000180716	0.00136319	0.000435285	0.00604392	0.00198169	0	0.00426171	0.0157208	0	0.0121475	0.00697176	0.000122444	0.00753323	0.00152651	0.0097303	0.0062162	0.00100461	0.00292342	0.00533542	0.00211795	0.00017397	0.00405139	0	0.000395646	0.00140446	0.0033025	0.00316798	0.00326082	0.000118765	0.00344514	0	6.75544e-05	0	0.00178062
434	KHA8139A434_L001_ds.ccd536e730eb41efb2884e2b9aec5fb0	0.0167786	0.00543789	0.0062555	0.00430119	0.0116331	0.00859469	0.00165355	0.00509774	2.93339e-06	0.00395117	0.000696635	0	1.3114e-05	0.000400099	0.000401361	0.00133131	0.000284453	0.00642303	0.00211298	0	0.00353679	0.0160957	0	0.0129766	0.00644174	2.8388e-05	0.00642865	0.00140151	0.0100568	0.004211	0.000526847	0.00268645	0.00574695	0.00152469	0.000121333	0.00303755	0	0.000450799	0.00139721	0.00240012	0.00252958	0.00321338	0.00030943	0.00208729	0	1.70991e-05	0	0.00121484
435	KHA8139A435_L001_ds.b2d2fc15c3cb494f93bcc4ee320b490e	0.0118626	0.00622672	0.00592578	0.0035776	0.00890075	0.00585391	0.00141297	0.0049181	1.27546e-06	0.00387986	0.000555235	0	2.89104e-05	0.000184273	0.000220326	0.00170403	0.000388441	0.0071467	0.00220998	0	0.00434313	0.0161771	0	0.0124769	0.00708138	6.60492e-05	0.00712204	0.00176198	0.0090858	0.00476926	0.000669584	0.00294166	0.00557559	0.00156548	0.000141808	0.00381632	0	0.000352369	0.00147587	0.00302977	0.00268559	0.00280805	0.000128809	0.00263841	0	3.52877e-05	0	0.00149825
436	KHA8139A436_L001_ds.8d338652e24a4df6900f4e7e135c2860	0.0132652	0.00562485	0.00651297	0.0038322	0.0109039	0.00731903	0.00144447	0.00483109	1.10977e-06	0.00430774	0.000695021	0	1.9236e-05	0.000297574	0.00026079	0.00113069	0.000448334	0.00610505	0.00193583	0	0.0041822	0.0158685	0	0.0126308	0.00708421	8.45522e-05	0.00718445	0.00153345	0.00948508	0.005177	0.000778092	0.00274399	0.00567943	0.00169754	0.000160037	0.00368236	0	0.00039358	0.00145838	0.00291754	0.00290957	0.00296528	0.000218877	0.00276373	0	4.60555e-05	0	0.00151206
437	KHA8139A437_L001_ds.3442afb7f3aa474193e4450068a9906c	0.0123746	0.00545898	0.00666685	0.00378755	0.0109026	0.00768959	0.00146463	0.00516344	3.89906e-06	0.00392825	0.000624053	0	1.12293e-05	0.000292262	0.000249426	0.000960034	0.000489749	0.0060272	0.00166729	0	0.00442857	0.0154404	0	0.0122639	0.00738814	7.85612e-05	0.00731845	0.00153033	0.00903216	0.00463871	0.000650301	0.0030424	0.00551664	0.00145707	0.000153038	0.00360595	0	0.00039489	0.00158159	0.00336903	0.00278103	0.00285112	0.000229624	0.00234901	0	3.84708e-05	0	0.00133459
438	KHA8139A438_L001_ds.e04aa126b565425db5735126bf007ff1	0.0116099	0.00592726	0.00627926	0.00345804	0.0112632	0.00750127	0.00142188	0.00502527	1.36373e-05	0.00325254	0.00054074	0	4.36393e-06	0.000221292	0.000217506	0.00166423	0.000321106	0.00660887	0.00198647	0	0.0044096	0.0160685	2.18196e-07	0.012408	0.00687699	0.00010715	0.00739969	0.00162757	0.00930913	0.00453397	0.000658199	0.00276989	0.00534513	0.00139901	0.000181572	0.00385819	0	0.000423366	0.00151785	0.00323608	0.00251692	0.00277765	0.000153253	0.00217692	0	2.19339e-05	0	0.00114074
439	KHA8139A439_L001_ds.e1d3f3b0fdce4729bc8c3583acd0aad6	0.0133629	0.00572083	0.00642909	0.00403183	0.0111901	0.00712413	0.00154921	0.00479232	1.71175e-06	0.00451053	0.000733664	0	1.25529e-05	0.000296149	0.000237971	0.00125706	0.000390345	0.00597223	0.00194185	0	0.0040914	0.0154793	0	0.0121437	0.0067827	9.40097e-05	0.00701185	0.00149035	0.00957364	0.00536813	0.00084617	0.00277775	0.00546242	0.00189192	0.000149339	0.00365851	0	0.000427321	0.00140194	0.00295732	0.00295951	0.00318495	0.000196949	0.00290699	8.57329e-07	4.66581e-05	1.26998e-08	0.00155657
44	KHA8139A44_L001_ds.4e2e20f06b3c4edc8600cdf8abef847d	0.00999335	0.00717688	0.00568517	0.00279084	0.00776671	0.00945986	0.00105793	0.00559955	0	0.00289249	0.000267158	0	0	0.000281723	0.00052085	0.00168867	0.00219855	0.00755276	0.00157498	0	0.00373026	0.0147085	0	0.0114131	0.00740903	1.45775e-06	0.00762106	0.00239559	0.00833563	0.00541849	0.000186448	0.00258105	0.00477525	0.00117056	0.00019942	0.00315262	0	0.00036269	0.00190479	0.0037821	0.00188396	0.00188536	0.000249245	0.00111023	0	0.000174744	0	0.00069648
440	KHA8139A440_L001_ds.b150b7dec0214fdc892579672d66b1d0	0.0109851	0.00643156	0.00594457	0.00317976	0.00836517	0.00605829	0.00113713	0.00514723	4.16563e-06	0.00302412	0.000546634	0	1.55517e-05	0.000181498	0.000257655	0.00178985	0.000324678	0.00783884	0.00210429	0	0.00458333	0.016517	0	0.0127327	0.00737768	5.87802e-05	0.00758498	0.0017763	0.00917597	0.00422359	0.000548614	0.00295416	0.00558377	0.00138961	0.000149946	0.00393729	0	0.000304587	0.00155297	0.00316894	0.00242906	0.00248548	0.000144157	0.00213644	0	2.05504e-05	0	0.00120696
45	KHA8139A45_L001_ds.1dcccd19037c488cba35e88355a83cf7	0.0100524	0.00712152	0.00573515	0.00282429	0.00780466	0.00943602	0.0010648	0.0055883	0	0.00289271	0.000276945	0	0	0.000278202	0.000511451	0.00167176	0.00215347	0.00754458	0.00157132	0	0.00376019	0.0147528	4.83712e-08	0.0114417	0.00741992	1.83743e-06	0.00762798	0.00237317	0.00833084	0.00536653	0.000196143	0.00259317	0.00478457	0.00118758	0.000198393	0.00318091	0	0.000362648	0.00189945	0.00375647	0.00190445	0.00188686	0.000248436	0.00111939	0	0.000171896	2.90227e-08	0.000707545
46	KHA8139A46_L001_ds.f3698000cad14b66a4a75df7d9e696a0	0.0125426	0.00587593	0.00658399	0.00554957	0.0128016	0.00904234	0.00251366	0.00448189	0	0.00399273	0.000606221	0	0	0.000159886	0.000269705	0.00294876	0.00118621	0.00685873	0.00139449	0	0.00380179	0.0148134	0	0.0110183	0.00709515	2.98398e-05	0.00699848	0.00224769	0.00656488	0.00407946	0.000785608	0.00238127	0.00357784	0.00282884	0.000147874	0.00411453	0	0.000329499	0.00182969	0.00231756	0.00295301	0.00218238	0.000471254	0.00169916	0	0.000256638	0	0.00173848
47	KHA8139A47_L001_ds.24c10b69d22448009ad72ed003fb45a1	0.0138487	0.00539999	0.00682306	0.00586377	0.0150255	0.0078476	0.00316693	0.00318266	0	0.00448355	0.000824908	0	0	3.38265e-05	0.000160705	0.00348674	0.000515181	0.0065986	0.00127008	0	0.00387527	0.0151995	2.31096e-08	0.0111405	0.00661123	4.0545e-09	0.00677635	0.00224695	0.00634731	0.00334768	0.0010457	0.00229	0.00327192	0.00361013	3.07323e-05	0.00450884	0	0.000258189	0.0017237	0.00166002	0.00349785	0.00216418	0.000565598	0.00206705	0	0.000253771	2.31096e-08	0.00219101
48	KHA8139A48_L001_ds.6e765055043a41978f5f36d02e2e26d5	0.0139869	0.00534198	0.00676981	0.00605633	0.0151684	0.00771392	0.00342246	0.00337747	0	0.00469787	0.00082559	0	0	6.15824e-06	0.000136722	0.00343877	0.000528635	0.00643696	0.00115155	0	0.00382948	0.0147617	0	0.0107217	0.00649064	4.12986e-07	0.00670062	0.00215099	0.00607347	0.00344866	0.00107426	0.00242497	0.00284385	0.00376819	2.33473e-05	0.00466709	0	0.000293291	0.00177687	0.00180603	0.00359937	0.0022262	0.00053731	0.00204863	0	0.000262216	0	0.00231306
49	KHA8139A49_L001_ds.4c958ae894c74f3cb086dc56941b8677	0.0158127	0.00428529	0.00740869	0.00229581	0.0108388	0.0104509	0.000162695	0.00271929	0	0.002124	0.00078278	0	2.53665e-07	0.00046552	0.000467903	0.00219726	6.80873e-05	0.00739926	0.00301865	0	0.00375762	0.0215001	3.85723e-07	0.0179322	0.00810123	5.48004e-07	0.00695661	0.00237029	0.00972018	0.00242924	0.000355879	0.000271932	0.00838288	0.00087828	0.000326595	0.00289258	0	0.000165888	0.00119054	0.000105957	0.0025355	0.00165803	0.000618965	0.00191674	1.68179e-07	7.24835e-06	4.12324e-07	0.000449852
5	KHA8139A5_L001_ds.11584415fd9c4612aa4300e678061bcd	0.0163082	0.00498721	0.0074012	0.0036423	0.0150835	0.00833757	0.00311534	0.00519031	0	0.0040239	0.000620323	0	6.58907e-09	0.000222467	0.000264092	0.00252195	0.000386558	0.00711686	0.00158532	0	0.00323281	0.0165625	0	0.0121826	0.00528893	1.25894e-08	0.00695504	0.00154907	0.00842551	0.00414583	0.000774989	0.00159428	0.00363721	0.00237542	0.000255172	0.0043821	0	0.000416236	0.00183299	0.00126504	0.00319669	0.00235683	0.000534246	0.00166875	3.29454e-08	9.84475e-05	4.02727e-08	0.00198463
50	KHA8139A50_L001_ds.431f927d9b2b4e71b46e52239b749a5c	0.0139914	0.00532571	0.0068635	0.00566009	0.0147931	0.00801074	0.00299076	0.00314527	0	0.00434344	0.000824881	0	1.07063e-08	5.96289e-05	0.000178843	0.00340951	0.000485134	0.00663869	0.00137668	0	0.00387067	0.0155988	1.20446e-07	0.0115615	0.00670264	5.00444e-08	0.006778	0.00224953	0.00654309	0.0032876	0.00100508	0.00216295	0.00357899	0.0034468	4.95648e-05	0.00440947	0	0.00025265	0.00169138	0.00156003	0.0034414	0.00213276	0.000568054	0.00205913	0	0.000238994	5.6208e-08	0.00208809
51	KHA8139A51_L001_ds.23d4b0b098284a22b23ab726d65cb655	0.0161935	0.00407929	0.00750731	0.00254856	0.0101479	0.0102053	0.000296235	0.0028659	0	0.00241247	0.000826775	0	1.78914e-08	0.000465547	0.000467983	0.00219995	0.00012685	0.00722393	0.00299598	0	0.00391065	0.0220817	4.96486e-07	0.0180028	0.0080896	7.25631e-07	0.00696043	0.00222035	0.00970809	0.00244993	0.000387911	0.000275107	0.00827561	0.000810339	0.000330153	0.00271094	0	0.000207681	0.00126792	0.000164902	0.00265972	0.00170016	0.000524132	0.00198608	1.28818e-07	6.16669e-06	3.80192e-07	0.000564684
52	KHA8139A52_L001_ds.61d80d6ffb7040cab680a9e6cf9e8a50	0.0140289	0.00471627	0.00718633	0.00301626	0.00865759	0.00771694	0.00124992	0.00405025	0	0.00397755	0.000756838	0	7.35757e-08	0.000322589	0.000351432	0.00300363	0.000482731	0.00761554	0.00212566	0	0.0039073	0.0185157	2.6112e-06	0.014079	0.00707312	2.29643e-06	0.00783982	0.00237275	0.0089576	0.00322615	0.000829242	0.00163101	0.00589997	0.00210528	0.000152817	0.00345863	0	0.00027333	0.00171492	0.00133595	0.00344257	0.00209653	0.000449838	0.00236262	7.54887e-07	7.87588e-05	1.97404e-06	0.00167855
[truncated: 55 more rows]
[truncated: 206 more columns]
